# Supplementary material for: Wastewater tiling amplicon sequencing in sentinel sites reveals longitudinal dynamics of SARS-CoV-2 variants prevalence
Source: Water Res X. 2024 Apr 24;23:100224. doi: 10.1016/j.wroa.2024.100224 (PMC11070618; doi:10.1016/j.wroa.2024.100224)
Supplement: Supplementary file 2 [file mmc2.xlsx]

## Sheet: WWS_samples
#Summary of Wastewater Sample Metadata, RT-qPCR Results, and Sequencing Results.
Sample	Collection Description	Collection Date	Qubit(ng/ul)	label	Week number	Library_input(ul)	N1	N2	SARS-CoV-2_Reads	Lambda_Reads	≥10X_Cov	Identification_Result
WW1	City II	2020-07-31	2.1	L200731	31	5	0	0	2831	1774477	0.0152	Positive
WW2	City II	2020-08-03	19.4	L200803	32	10	0	0	4043	1149079	0.0418	Positive
WW3	City I	2020-08-03	48.7	M200803	32	10	0	0	4151	635388	0.0335	Positive
WW4	City I	2020-08-05	52	M200805	32	10	0	0	3053	1455619	0.0344	Positive
WW5	City I	2020-08-05	47.8	C200805	32	10	0	0	4406	3712222	0.0643	Positive
WW6	City II	2020-08-06	24	L200806	32	4	0	0	2780	2772509	0.0234	Positive
WW7	City II	2020-08-09	4.67	L200809	32	5	0	0	3386	1636262	0.015	Positive
WW8	City I	2020-09-09	75	C200909	37	10	0	0	2487	1611874	0.023	Positive
WW9	City I	2020-12-14	16.2	E201214	51	10	35.02	0	1068	1908570	0.0125	Indetermination
WW10	City I	2020-12-24	31.3	M201224	52	10	36.07	0	2526	2432431	0.0278	Positive
WW11	City II	2020-12-29	9.09	L201229	53	10	35.67	0	2806	1840595	0.0153	Positive
WW12	City I	2021-01-10	63	P210111	2	10	33.97	38.72	1330	1302630	0.0107	Positive
WW13	City II	2021-01-12	3.94	L210112	3	10	0	36.88	1787	1745900	0.01	Positive
WW14	City I	2021-01-12	44.4	P210112	3	10	0	36.89	1641	5557249	0.0117	Positive
WW15	City I	2021-01-20	32.8	C210120	4	10	39.61	0	1875	7252390	0.018	Positive
WW16	City I	2021-01-25	29.4	C210125	5	10	36.66	38.885	3772	19991749	0.0228	Positive
WW17	City I	2021-02-01	4.03	M210201	6	10	37.54	0	5735	3316197	0.0501	Positive
WW18	City II	2021-02-02	6.82	L210202	6	10	38	0	5493	1969964	0.0241	Positive
WW19	City II	2021-02-03	72	L210203	6	8	0	38.94	2855	3393547	0.0235	Indetermination
WW20	City II	2021-02-09	14.7	L210209	7	10	36.01	0	1464	35559505	0.0174	Positive
WW21	City I	2021-03-29	14.1	M210329	14	10	36.83	0	5314	7041008	0.0525	Indetermination
WW22	City I	2021-04-01	15.7	C210401	14	10	37.03	0	2820	6340022	0.0415	Positive
WW23	City I	2021-05-31	18	P210531	23	10	35.64	0	1389	8050247	0.0188	Positive
WW24	City I	2021-06-28	7.37	C210628	27	10	0	40.03	1977	10657167	0.031	Positive
WW25	City I	2021-07-12	32	C210712	29	10	38.5967	37.9433	2396	44152872	0.036	Positive
WW26	City I	2021-11-18	Too low	M211118	47	10	38.63	0	3849	779001	0.0185	Positive
WW27	City I	2021-11-29	37.8	C211129	49	10	38	0	2744	1999099	0.0302	Positive
WW28	City I	2021-12-01	42.4	M211201	49	10	38.18	0	3151	3010948	0.0239	Positive
WW29	City I	2021-12-01	6.85	C211201	49	10	39.6933	0	3759	1965550	0.033	Positive
WW30	City I	2021-12-06	31.4	M211206	50	10	37.945	0	2674	3196133	0.0415	Indetermination
WW31	City I	2021-12-08	30.9	M211208	50	10	37.975	0	3488	1156214	0.0269	Positive
WW32	City I	2021-12-08	37.6	C211208	50	5	37.6933	0	2164	2220621	0.0242	Positive
WW33	City I	2021-12-15	34.3	M211215	51	10	39.14	0	5658	1776727	0.0839	Positive
WW34	City I	2021-12-15	21.2	E211215	51	5	40.66	43.45	2215	2124830	0.0233	Positive
WW35	City I	2021-12-20	20.3	M211220	52	10	36.84	0	1841	442508	0.0661	Positive
WW36	City I	2021-12-20	4.85	C211220	52	10	32.2633	38.86	7530	626946	0.1912	Positive
WW37	City I	2021-12-20	57	E211220	52	10	32.8533	40.1067	9560	2143796	0.1232	Positive
WW38	City I	2021-12-20	19.3	P211220	52	10	36.4067	0	7607	1092761	0.1463	Positive
WW39	City II	2021-12-21	28.9	L211221	52	10	34.6133	42.6933	17485	2895916	0.5062	Positive
WW40	City II	2021-12-22	32	L211222	52	10	32.52	33.52	13585	1446840	0.2456	Positive
WW41	City II	2021-12-29	47.5	L211229	53	10	28.8033	31.56	97866	2211365	0.974	Positive
WW42	City II	2022-01-04	17.9	L220104	2	10	26.3	29.53	806340	3917697	0.9933	Positive
WW43	City I	2022-01-10	100	M220110	3	10	26.8567	28.9767	127182	1832800	0.9883	Positive
WW44	City II	2022-01-12	32.1	L220112	3	10	27.0567	29.2433	1670355	1420679	0.9962	Positive
WW45	City I	2022-01-12	40	M220112	3	10	26.5667	28.74	320953	2732213	0.9933	Positive
WW46	City II	2022-01-19	58	L220119	4	10	28.9867	33.17	575009	6695827	0.9962	Positive
WW47	City I	2022-01-19	23.4	M220119	4	10	27.37	29.2933	555362	2151568	0.9919	Positive
WW48	City I	2022-01-25	51	M220125	5	10	28.3333	30.3067	333599	1848214	0.9829	Positive
WW49	City II	2022-01-26	45.2	L220126	5	10	27.5767	31.2633	125873	2578655	0.8685	Positive
WW50	City II	2022-02-02	45.4	L220202	6	10	27.82	32.2267	92044	3007277	0.7856	Positive
WW51	City I	2022-02-02	37	M220202	6	10	27.84	31.6333	8456	853117	0.2301	Positive
WW52	City II	2022-02-09	86	L220209	7	10	28.0167	31.91	450848	9729186	0.9912	Positive
WW53	City I	2022-02-09	41.5	M220209	7	10	28.7133	34.4267	174960	21293080	0.9691	Positive
WW54	City II	2022-02-16	31.1	L220216	8	10	29.37	34.53	189607	25092147	0.9892	Positive
WW55	City I	2022-02-16	49.9	M220216	8	10	29.72	35.94	184971	12577468	0.9549	Positive
WW56	City I	2022-02-22	26.2	M220222	9	10	29.2367	32.1967	20994	9251286	0.5326	Positive
WW57	City II	2022-02-23	35.6	L220223	9	10	30.0767	32.1733	245834	11120096	0.9455	Positive
WW58	City II	2022-03-02	6.06	L220302	10	10	34.9567	35.4567	3773	2119739	0.0226	Positive
WW59	City I	2022-03-04	29.6	M220304	10	10	29.7267	31.9033	5318	865852	0.1951	Positive
WW60	City II	2022-03-09	41.5	L220309	11	10	28.9267	30.9433	8846	1567275	0.1563	Positive
WW61	City I	2022-03-09	40.3	M220309	11	10	28.77	32.3033	9677	4341860	0.3699	Positive
WW62	City II	2022-03-16	55	L220316	12	10	28.2367	32.8867	118276	8247679	0.9948	Positive
WW63	City I	2022-03-16	30.9	M220316	12	10	28.1167	31.84	167949	6211524	0.9988	Positive
WW64	City I	2022-03-23	Too high	M220323	13	10	28.6233	31.9867	150835	18233604	0.9917	Positive
WW65	City I	2022-03-30	25.5	M220330	14	10	28.82	32.2233	135758	4097788	0.99	Positive
WW66	City II	2022-04-06	Too high	L220406	15	10	27.2133	30.2433	582883	30093912	0.997	Positive
WW67	City I	2022-04-06	43.3	M220406	15	10	26.25	29.15	210909	13481274	0.9915	Positive
WW68	City II	2022-04-13	Too high	L220413	16	10	27.3567	30.5167	122996	7976414	0.9928	Positive
WW69	City I	2022-04-13	37.3	M220413	16	10	28.1467	31.32	648978	14702746	0.9986	Positive
WW70	City II	2022-04-20	Too high	L220420	17	6	28.5	33.2567	270023	15448565	0.998	Positive
WW71	City I	2022-04-20	Too high	M220420	17	10	27.7333	31.2	131587	18444444	0.9948	Positive
WW72	City II	2022-04-27	Too high	L220427	18	10	26.9567	30.2367	228340	22320408	0.9971	Positive
WW73	City I	2022-05-04	Too high	M220504	19	10	27.64	31.5433	128129	28699493	0.9934	Positive
WW74	City I	2022-05-18	57	M220518	21	10	31.22	35.33	1267	206	0.0069	Positive
WW75	City II	2022-05-25	14.9	L220525	22	10	30.6633	30.18	4273	100	0.0111	Positive
WW76	City I	2022-05-25	51	M220525	22	10	30.49	30.7667	57929	11633889	0.9406	Positive
WW77	City II	2022-06-01	64	L220601	23	5	28.7433	29.3167	231313	4531400	0.9543	Positive
WW78	City I	2022-06-01	72	M220601	23	10	28.8933	29.85	116475	11432704	0.9639	Positive
WW79	City II	2022-06-08	45.9	L220608	24	5	29.0233	31.58	425406	13503684	0.9981	Positive
WW80	City I	2022-06-08	64	M220608	24	5	29.1567	31.5867	490596	15787613	0.9986	Positive
WW81	City II	2022-06-22		L220622	26	10	29.5833	32.8867	1054230	8709832	0.9986	Positive
WW82	City II	2022-06-28		L220628	27	10	27.5433	31.0867	806805	6916536	0.9986	Positive
WW83	City I	2022-07-06		M220706	28	10	27.98	31.1967	320464	1889283	0.9773	Positive
WW84	City II	2022-07-20		L220720	30	10	27.98	27.9767	1472773	3429327	0.9986	Positive
WW85	City I	2022-07-20		M220720	30	10	28.62	28.9533	296710	2612028	0.9407	Positive
WW86	City I	2022-07-27		M220727	31	10	27.53	30.36	558827	3434882	0.984	Positive
WW87	City II	2022-08-03	92	L220803	32	10	28.3167	30.43	156678	5111755	0.9702	Positive
WW88	City I	2022-08-04	Too high	M220804	32	10	29.05	31.7167	195923	3552344	0.9938	Positive
WW89	City I	2022-08-10	55	M220810	33	10	30.7067	32.5433	24891	1770820	0.597	Positive
WW90	City II	2022-08-10	62	L220810	33	10	31.48	33.7767	345288	3851279	0.9953	Positive
WW91	City II	2022-08-17	87	L220817	34	10	29.6567	30.5067	191191	9948849	0.998	Positive
WW92	City I	2022-08-17	Too high	M220817	34	10	30.6233	32.8167	4609	10530	0.0184	Positive
WW93	City II	2022-08-24	24	L220824	35	10	29.03	33.9967	114303	6743416	0.7755	Positive
WW94	City II	2022-08-31	49.4	L220831	36	10	29.2167	30.9367	43681	1015988	0.9382	Positive
WW95	City II	2022-09-07	87	L220907	37	10	31.2167	36.19	15229	3336983	0.4694	Positive
WW96	City I	2022-09-07	59	M220907	37	10	30.13	33.7267	282918	11734044	0.9661	Positive
WW97	City II	2022-09-14	100	L220914	38	10	30.8267	31.9067	187200	7341032	0.9976	Positive
WW98	City I	2022-09-14	48.2	M220914	38	10	30.85	33.8	13927	486028	0.82	Positive
WW99	City III	2022-11-15		LP221115	47	10			27873	4225813	0.8722	Positive
WW100	City III	2022-11-16		LP221116	47	10			39290	17923566	0.9716	Positive
WW101	City III	2022-11-18		LP221118	47	10			25070	8460523	0.1246	Positive
WW102	City III	2022-11-22		LP221122	48	10			43488	15653352	0.8615	Positive
WW103	City III	2022-11-23		LP221123	48	10			33099	13584688	0.9665	Positive
WW104	City III	2022-11-24		LP221124	48	10			48766	11398795	0.9522	Positive
WW105	City III	2022-11-28	70	LP221128	49	10			13377	13561018	0.7447	Positive
WW106	City III	2022-11-30	74	LP221130	49	10			14959	6854156	0.4978	Positive
WW107	City III	2022-12-01	57	LP221201	49	10			516533	10261180	0.9976	Positive
WW108	City III	2022-12-02	73	LP221202	49	10			2397	345648	0.0271	Positive
WW109	City III	2022-12-05	12.4	LP221205	50	10			9572	3074	0.0344	Positive
WW110	City III	2022-12-06	54	LP221206	50	10			9008	5355	0.0239	Positive
WW111	City III	2022-12-07	47.4	LP221207	50	10			8468	1937	0.0267	Positive
WW112	City III	2022-12-08	48.7	LP221208	50	10			90155	12451857	0.9805	Positive
WW113	City III	2022-12-09	30.2	LP221209	50	10			150886	18106296	0.9953	Positive

## Sheet: Clinical_Epi
#State-level Clinical Epidemiological data
Virus name	Last vaccinated	Passage details/history	Type	Accession ID	Collection date	Location	Additional location information	Sequence length	Host	Patient age	Gender	Clade	Pango lineage	Sum_lineages	Pango version	Variant	AA Substitutions	Submission date	Is reference?	Is complete?	Is high coverage?	Is low coverage?	N-Content	GC-Content	First detected		Unique	First Detected
hCoV-19/Australia/QLD2688/2021		Original	betacoronavirus	EPI_ISL_7860083	2021-12-16	Oceania / Australia / Queensland		29760	Human	unknown	unknown	GK	AY.125.1	AY.125.1	PANGO-v1.17	VOC Delta GK (B.1.617.2+AY.*) first detected in India	(N_G215C,Spike_T95I,N_D63G,N_R203M,NSP12_G671S,Spike_G142D,NS3_S26L,Spike_P681R,Spike_R158del,NSP3_P1228L,NS7a_V82A,NSP3_A488S,Spike_F157del,NSP4_T492I,NSP14_A394V,Spike_T19R,NS7a_T120I,N_D377Y,M_I82T,NSP14_R289H,NS3_D27Y,Spike_D950N,NSP3_M1788T,NS7b_T40I,Spike_G446V,NSP13_P77L,Spike_E156G,NSP3_M1441I,NSP3_P1469S,NSP12_Q822H,Spike_T478K,NSP6_T77A,NSP12_P323L,Spike_D614G,NSP4_V167L,Spike_L452R)	2021-12-20		TRUE	TRUE			0.379402			AY.125.1	2021-12-16
hCoV-19/Australia/QLD3102/2021		Original	betacoronavirus	EPI_ISL_8215948	2021-12-22	Oceania / Australia / Queensland		29785	Human	unknown	unknown	GK	AY.125.1	AY.125.1	PANGO-v1.17	VOC Delta GK (B.1.617.2+AY.*) first detected in India	(N_G215C,Spike_T95I,N_D63G,N_R203M,NSP12_G671S,Spike_G142D,NS3_S26L,Spike_P681R,Spike_R158del,NSP3_P1228L,NS7a_V82A,NSP3_A488S,Spike_F157del,NSP4_T492I,NSP14_A394V,Spike_T19R,NS7a_T120I,N_D377Y,M_I82T,NSP14_R289H,NS3_D27Y,Spike_D950N,NSP3_M1788T,NS7b_T40I,Spike_G446V,NSP13_P77L,Spike_E156G,NSP3_M1441I,NSP3_P1469S,NSP12_Q822H,Spike_T478K,NSP6_T77A,NSP12_P323L,Spike_D614G,NSP4_V167L,Spike_L452R)	2021-12-31		TRUE	TRUE		0.000100722	0.379457	1		AY.127	2022-01-04
hCoV-19/Australia/QLD0x00C5D8/2022		Original	betacoronavirus	EPI_ISL_10305317	2022-01-04	Oceania / Australia / Queensland		29791	Human	unknown	unknown	GK	AY.127	AY.127	PLEARN-v1.17	VOC Delta GK (B.1.617.2+AY.*) first detected in India	(N_G215C,Spike_T95I,N_D63G,N_R203M,NSP12_G671S,Spike_G142D,NS3_S26L,NS3_T221K,Spike_P681R,Spike_R158del,NS7a_V82A,NSP3_A488S,Spike_F157del,NSP4_T492I,NSP14_A394V,Spike_T19R,NS7a_T120I,N_D377Y,M_I82T,Spike_G446R,Spike_D950N,NS7b_T40I,NSP13_P77L,NSP12_Q357H,Spike_E156G,NSP3_P1469S,Spike_T478K,NSP6_T77A,Spike_L1063F,NSP12_P323L,NS3_G49V,Spike_D614G,NSP4_V167L,Spike_L452R)	2022-02-24		TRUE			0.0393072	0.380328	1		AY.127.3	2021-12-24
hCoV-19/Australia/QLD4799/2021		Original	betacoronavirus	EPI_ISL_8437808	2021-12-24	Oceania / Australia / Queensland		29799	Human	unknown	unknown	GK	AY.127.3	AY.127.3	PLEARN-v1.17	VOC Delta GK (B.1.617.2+AY.*) first detected in India	(N_G215C,Spike_T95I,N_D63G,N_R203M,NSP12_G671S,Spike_G142D,NS3_S26L,NS3_T221K,Spike_P681R,Spike_R158del,NSP3_P1228L,NS7a_V82A,NSP3_A488S,Spike_F157del,NSP4_T492I,NSP14_A394V,Spike_T19R,NS7a_T120I,N_D377Y,M_I82T,Spike_G446R,Spike_D950N,NS7b_T40I,NSP13_P77L,NSP12_Q357H,Spike_E156G,NSP3_G1451A,NSP3_P1469S,Spike_T478K,NSP6_T77A,Spike_L1063F,NSP12_P323L,NS3_G49V,Spike_D614G,NSP4_V167L,Spike_L452R)	2022-01-07		TRUE	TRUE		0.000302024	0.379456			AY.23	2021-12-15
hCoV-19/Australia/QLD4941/2021		Original	betacoronavirus	EPI_ISL_8438365	2021-12-25	Oceania / Australia / Queensland		29760	Human	unknown	unknown	GK	AY.127.3	AY.127.3	PLEARN-v1.17	VOC Delta GK (B.1.617.2+AY.*) first detected in India	(N_G215C,Spike_T95I,N_D63G,N_R203M,NSP12_G671S,Spike_G142D,NS3_S26L,NS3_T221K,Spike_P681R,Spike_R158del,NSP3_P1228L,NS7a_V82A,NSP3_A488S,Spike_F157del,NSP4_T492I,NSP14_A394V,Spike_T19R,NS7a_T120I,N_D377Y,M_I82T,Spike_G446R,Spike_D950N,NS7b_T40I,NSP13_P77L,NSP14_M72I,NSP12_Q357H,Spike_E156G,NSP3_G1451A,NSP3_P1469S,Spike_T478K,NSP6_T77A,Spike_L1063F,NSP12_P323L,NS3_G49V,Spike_D614G,NSP4_V167L,Spike…	2022-01-07		TRUE			0.0118616	0.379569			AY.39	2021-12-20
hCoV-19/Australia/QLD0x00C84F/2022		Original	betacoronavirus	EPI_ISL_10973432	2022-01-04	Oceania / Australia / Queensland		29799	Human	unknown	unknown	GK	AY.127.3	AY.127.3	PLEARN-v1.17	VOC Delta GK (B.1.617.2+AY.*) first detected in India	(N_G215C,Spike_T95I,N_D63G,N_R203M,NSP12_G671S,Spike_G142D,NS3_S26L,NS3_T221K,Spike_P681R,Spike_R158del,NSP3_P1228L,NS7a_V82A,NSP3_A488S,Spike_F157del,NSP4_T492I,NSP14_A394V,Spike_T19R,NS7a_T120I,N_D377Y,M_I82T,Spike_G446R,Spike_D950N,NS7b_T40I,NSP13_P77L,NSP12_Q357H,Spike_E156G,NSP3_G1451A,NSP3_P1469S,Spike_T478K,NSP6_T77A,NSP3_S1285F,Spike_L1063F,NSP12_P323L,NS3_G49V,Spike_D614G,NSP4_V167L,Spik…	2022-03-13		TRUE	TRUE		3.35582e-05	0.379421	1		AY.39.1	2021-12-16
hCoV-19/Australia/QLD2695/2021		Original	betacoronavirus	EPI_ISL_7860110	2021-12-15	Oceania / Australia / Queensland		29760	Human	unknown	unknown	GK	AY.23	AY.23	PLEARN-v1.17	VOC Delta GK (B.1.617.2+AY.*) first detected in India	(Spike_E484Q,N_G215C,Spike_V1264L,N_D63G,N_R203M,NSP12_G671S,NSP2_T223I,Spike_G142D,NS3_S26L,NSP2_P200L,Spike_P681R,Spike_R158del,NS8_W45S,NSP3_P1228L,NS7a_V82A,NSP3_A488S,Spike_F157del,NSP4_T492I,NSP14_A394V,Spike_T19R,NS7a_T120I,N_D377Y,M_I82T,NSP3_E1733G,Spike_D950N,NS7b_T40I,NSP13_P77L,Spike_E156G,NSP3_T678I,NSP3_P1469S,Spike_T478K,NSP6_T77A,NSP12_P323L,Spike_D614G,NSP4_V167L,Spike_L452R)	2021-12-20		TRUE			0.0245296	0.379814	1		AY.39.1.2	2021-12-14
hCoV-19/Australia/QLD5315/2021		Original	betacoronavirus	EPI_ISL_8216238	2021-12-20	Oceania / Australia / Queensland		29795	Human	unknown	unknown	GK	AY.39	AY.39	PLEARN-v1.17	VOC Delta GK (B.1.617.2+AY.*) first detected in India	(N_G215C,Spike_T95I,N_D63G,N_R203M,NSP12_G671S,NSP16_Q238H,Spike_G142D,NS3_S26L,NSP3_S1206L,Spike_P681R,Spike_R158del,NSP12_Y479H,NSP3_P1228L,Spike_F157del,NSP14_A394V,Spike_T19R,NS7a_T120I,N_D377Y,M_I82T,Spike_D950N,NS7b_T40I,NSP13_P77L,Spike_E156G,NSP3_P1469S,Spike_T478K,NSP6_T77A,NSP12_P323L,Spike_D614G,NSP4_V167L,Spike_L452R)	2021-12-31		TRUE		TRUE	0.0549085	0.380198			AY.39.1.3	2021-12-21
hCoV-19/Australia/QLD3739/2021		Original	betacoronavirus	EPI_ISL_8215952	2021-12-22	Oceania / Australia / Queensland		29783	Human	unknown	unknown	GK	AY.39	AY.39	PLEARN-v1.17	VOC Delta GK (B.1.617.2+AY.*) first detected in India	(N_G215C,Spike_T95I,N_D63G,N_R203M,NSP12_G671S,NSP16_Q238H,Spike_G142D,NS3_S26L,Spike_P681R,Spike_R158del,NSP3_P1228L,NS7a_V82A,NSP3_A488S,Spike_F157del,NSP4_T492I,NSP14_A394V,Spike_T19R,NS7a_T120I,N_D377Y,M_I82T,Spike_D950N,NS7b_T40I,NSP13_P77L,Spike_E156G,NSP12_M855I,NSP3_P1469S,Spike_T478K,NS7a_V71I,NSP6_T77A,NSP12_P323L,Spike_D614G,NSP4_V167L,Spike_L452R)	2021-12-31		TRUE			3.35762e-05	0.379558			AY.39.1.4	2021-12-13
hCoV-19/Australia/QLD4569/2021		Original	betacoronavirus	EPI_ISL_8437667	2021-12-23	Oceania / Australia / Queensland		29767	Human	unknown	unknown	GK	AY.39	AY.39	PLEARN-v1.17	VOC Delta GK (B.1.617.2+AY.*) first detected in India	(N_G215C,NSP15_Y230C,Spike_T95I,N_D63G,N_R203M,NSP12_G671S,NSP16_Q238H,Spike_G142D,NS3_S26L,Spike_P681R,Spike_R158del,NSP3_P1228L,NS7a_V82A,NSP2_E345A,NSP3_A488S,Spike_F157del,NSP4_T492I,NSP14_A394V,Spike_T19R,NS7a_T120I,N_D377Y,NSP3_S126L,M_I82T,Spike_D950N,NS7b_T40I,NSP13_P77L,Spike_E156G,NSP3_P1469S,Spike_T478K,NS7a_V71I,NSP6_T77A,NSP3_V1209I,NSP12_P323L,Spike_D614G,NSP4_V167L,Spike_L452R,N_P1…	2022-01-07		TRUE	TRUE		0.00675244	0.380065			AY.4	2021-12-15
hCoV-19/Australia/QLD3994/2021		Original	betacoronavirus	EPI_ISL_8438168	2021-12-25	Oceania / Australia / Queensland		29781	Human	unknown	unknown	GK	AY.39	AY.39	PLEARN-v1.17	VOC Delta GK (B.1.617.2+AY.*) first detected in India	(N_G215C,Spike_T95I,N_D63G,N_R203M,E_V58F,NSP12_G671S,NSP16_Q238H,NSP3_K1211N,Spike_G142D,NS3_S26L,Spike_P681R,Spike_R158del,NSP3_P1228L,NS7a_V82A,NSP3_A488S,Spike_F157del,NSP4_T492I,NSP14_A394V,Spike_T19R,NS7a_T120I,N_D377Y,M_I82T,Spike_D950N,NSP16_T35I,NS7b_T40I,NSP13_P77L,Spike_E156G,NSP3_P1469S,Spike_T478K,NS7a_V71I,NSP6_T77A,NSP12_P323L,Spike_D614G,NSP4_V167L,Spike_L452R)	2022-01-07		TRUE	TRUE		0.000100735	0.379508			B.1	2022-01-01
hCoV-19/Australia/QLD14156/2021		Original	betacoronavirus	EPI_ISL_8438448	2021-12-28	Oceania / Australia / Queensland		29797	Human	unknown	unknown	GK	AY.39	AY.39	PLEARN-v1.17	VOC Delta GK (B.1.617.2+AY.*) first detected in India	(N_G215C,NSP15_Y230C,Spike_T95I,N_D63G,N_R203M,NSP12_G671S,NSP16_Q238H,Spike_G142D,NS3_S26L,NSP13_P364S,Spike_P681R,NSP3_P1228L,NS7a_V82A,NSP2_E345A,NSP3_A488S,NSP4_T492I,NSP14_A394V,Spike_T19R,NS7a_T120I,N_D377Y,M_I82T,Spike_D950N,NS7b_T40I,NSP13_P77L,NSP3_P1469S,Spike_T478K,NS7a_V71I,NSP6_T77A,NSP12_P323L,Spike_D614G,NSP4_V167L,Spike_L452R,N_P151L)	2022-01-07		TRUE			0.0194986	0.3801	1		B.1.1.529	2022-03-16
hCoV-19/Australia/QLD3153/2021		Original	betacoronavirus	EPI_ISL_8132780	2021-12-16	Oceania / Australia / Queensland		29773	Human	unknown	unknown	GK	AY.39.1	AY.39.1	PLEARN-v1.17	VOC Delta GK (B.1.617.2+AY.*) first detected in India	(N_G215C,Spike_T95I,N_D63G,NSP15_D132N,N_R203M,NSP12_G671S,NSP16_Q238H,NSP4_A231V,Spike_G142D,NS3_S26L,Spike_P681R,Spike_R158del,NS7a_V82A,NSP3_A488S,Spike_F157del,NSP4_T492I,NSP14_A394V,Spike_T19R,NS7a_T120I,NSP2_L550F,N_D377Y,M_I82T,Spike_D950N,NS7b_T40I,NSP4_A48T,NSP1_H83Y,NSP3_A1279V,NSP13_P77L,Spike_E156G,NSP3_P1469S,Spike_T478K,NS7a_V71I,NSP6_T77A,NSP12_P323L,Spike_D614G,NSP4_V167L,NSP6_L37…	2021-12-28		TRUE			0.0117556	0.379533			BA.1	2021-12-14
hCoV-19/Australia/QLD2720/2021		Original	betacoronavirus	EPI_ISL_7861617	2021-12-17	Oceania / Australia / Queensland		29744	Human	unknown	unknown	GK	AY.39.1	AY.39.1	PLEARN-v1.17	VOC Delta GK (B.1.617.2+AY.*) first detected in India	(N_G215C,Spike_T95I,N_D63G,N_R203M,NSP15_A81V,NSP12_G671S,NSP16_Q238H,Spike_G142D,NS3_S26L,Spike_P681R,Spike_R158del,NSP3_P1228L,NS7a_V82A,NSP3_A488S,Spike_F157del,NSP4_T492I,NSP14_A394V,Spike_T19R,NS7a_T120I,NSP2_P181S,N_D377Y,NSP3_S126L,M_I82T,Spike_D950N,NS7b_T40I,NSP13_P77L,Spike_E156G,NSP3_P1469S,Spike_T478K,NS7a_V71I,NSP6_T77A,NSP12_P323L,Spike_D614G,NSP4_V167L,Spike_L452R)	2021-12-20		TRUE			6.72405e-05	0.379598			BA.1.1	2021-12-19
hCoV-19/Australia/QLD2933/2021		Original	betacoronavirus	EPI_ISL_8132607	2021-12-17	Oceania / Australia / Queensland		29760	Human	unknown	unknown	GK	AY.39.1	AY.39.1	PLEARN-v1.17	VOC Delta GK (B.1.617.2+AY.*) first detected in India	(N_G215C,Spike_T95I,N_D63G,N_R203M,NSP12_G671S,NSP16_Q238H,Spike_G142D,NS3_S26L,Spike_P681R,Spike_R158del,NSP3_P1228L,NSP3_A488S,Spike_F157del,NSP4_T492I,NSP14_A394V,Spike_T19R,NS7a_T120I,N_D377Y,NSP2_A476V,NSP3_S126L,M_I82T,Spike_D950N,NS7b_T40I,NSP13_P77L,Spike_E156G,NSP3_P1469S,Spike_T478K,NSP6_T77A,NSP12_P323L,Spike_D614G,NSP4_V167L,Spike_L452R,NS3_A59S,N_P151L)	2021-12-28		TRUE			0.0108535	0.379624			BA.1.1.1	2022-02-19
hCoV-19/Australia/QLD2844/2021		Original	betacoronavirus	EPI_ISL_8132631	2021-12-17	Oceania / Australia / Queensland		29743	Human	unknown	unknown	GK	AY.39.1	AY.39.1	PLEARN-v1.17	VOC Delta GK (B.1.617.2+AY.*) first detected in India	(N_G215C,Spike_T95I,N_D63G,N_R203M,NSP12_G671S,NSP16_Q238H,Spike_G142D,NS3_S26L,Spike_P681R,Spike_R158del,NSP3_P1228L,NS7a_V82A,NSP3_A488S,Spike_F157del,NSP4_T492I,NSP14_A394V,Spike_T19R,NS7a_T120I,N_D377Y,M_I82T,Spike_D950N,NS7b_T40I,NSP13_P77L,Spike_E156G,NSP12_M855I,NSP3_P1469S,Spike_T478K,NS7a_V71I,NSP6_T77A,NSP12_P323L,Spike_D614G,NSP4_V167L,Spike_L452R)	2021-12-28		TRUE	TRUE			0.379484			BA.1.1.14	2021-12-25
hCoV-19/Australia/QLD2849/2021		Original	betacoronavirus	EPI_ISL_8132637	2021-12-18	Oceania / Australia / Queensland		29743	Human	unknown	unknown	GK	AY.39.1	AY.39.1	PLEARN-v1.17	VOC Delta GK (B.1.617.2+AY.*) first detected in India	(N_G215C,NSP15_Y230C,Spike_T95I,N_D63G,N_R203M,NSP12_G671S,NSP16_Q238H,Spike_G142D,NS3_S26L,Spike_P681R,Spike_R158del,NSP3_P1228L,NS7a_V82A,NSP2_E345A,NSP3_A488S,Spike_F157del,NSP4_T492I,NSP14_A394V,Spike_T19R,NS7a_T120I,N_D377Y,NSP3_S126L,M_I82T,Spike_D950N,NS7b_T40I,NSP13_P77L,Spike_E156G,NSP3_P1469S,Spike_T478K,NS7a_V71I,NSP6_T77A,NSP12_P323L,Spike_D614G,NSP4_V167L,Spike_L452R,N_P151L)	2021-12-28		TRUE	TRUE			0.379619			BA.1.1.15	2021-12-18
hCoV-19/Australia/QLD5321/2021		Original	betacoronavirus	EPI_ISL_8438081	2021-12-19	Oceania / Australia / Queensland		29789	Human	unknown	unknown	GK	AY.39.1	AY.39.1	PLEARN-v1.17	VOC Delta GK (B.1.617.2+AY.*) first detected in India	(N_G215C,Spike_T95I,N_D63G,N_R203M,NSP12_G671S,NSP16_Q238H,Spike_G142D,NS3_S26L,Spike_P681R,Spike_R158del,NSP3_P1228L,NS7a_V82A,NSP3_A488S,Spike_F157del,NSP4_T492I,NSP14_A394V,Spike_T19R,NS7a_T120I,N_D377Y,M_I82T,Spike_D950N,NS7b_T40I,NSP13_P77L,Spike_E156G,NSP12_M855I,NSP3_P1469S,Spike_T478K,NS7a_V71I,NSP6_T77A,NS8_I74T,NSP12_P323L,Spike_D614G,NSP4_V167L,Spike_L452R)	2022-01-07		TRUE	TRUE		0.000167847	0.379701			BA.1.1.2	2022-03-01
hCoV-19/Australia/QLD3321/2021		Original	betacoronavirus	EPI_ISL_8132784	2021-12-19	Oceania / Australia / Queensland		29839	Human	unknown	unknown	GK	AY.39.1	AY.39.1	PLEARN-v1.17	VOC Delta GK (B.1.617.2+AY.*) first detected in India	(N_G215C,Spike_T95I,N_D63G,N_R203M,NSP12_G671S,NSP16_Q238H,Spike_G142D,NS3_S26L,Spike_P681R,Spike_R158del,NSP3_P1228L,NS7a_V82A,NSP3_A488S,Spike_F157del,NSP4_T492I,NSP14_A394V,Spike_T19R,NS7a_T120I,N_D377Y,M_I82T,Spike_D950N,NS7b_T40I,NSP13_P77L,Spike_E156G,NSP12_M855I,NSP3_P1469S,Spike_T478K,NS7a_V71I,NSP6_T77A,NS8_I74T,NSP12_P323L,Spike_D614G,NSP4_V167L,Spike_L452R)	2021-12-28		TRUE			0.0211803	0.379669			BA.1.1.9	2022-03-07
hCoV-19/Australia/QLD3008/2021		Original	betacoronavirus	EPI_ISL_8132809	2021-12-20	Oceania / Australia / Queensland		29772	Human	unknown	unknown	GK	AY.39.1	AY.39.1	PLEARN-v1.17	VOC Delta GK (B.1.617.2+AY.*) first detected in India	(N_G215C,Spike_T95I,N_D63G,N_R203M,NSP12_G671S,NSP16_Q238H,Spike_G142D,NS3_S26L,Spike_P681R,Spike_R158del,NSP3_P1228L,NS7a_V82A,NSP3_A488S,Spike_F157del,NSP4_T492I,NSP14_A394V,Spike_T19R,NS7a_T120I,N_D377Y,M_I82T,Spike_D950N,NS7b_T40I,NSP13_P77L,Spike_E156G,NSP12_M855I,NSP3_P1469S,Spike_T478K,NS7a_V71I,NSP6_T77A,NSP12_P323L,Spike_D614G,NSP4_V167L,Spike_L452R)	2021-12-28		TRUE	TRUE		0.0097407	0.379486			BA.1.14	2021-12-17
hCoV-19/Australia/QLD3333/2021		Original	betacoronavirus	EPI_ISL_8132751	2021-12-20	Oceania / Australia / Queensland		29839	Human	unknown	unknown	GK	AY.39.1	AY.39.1	PLEARN-v1.17	VOC Delta GK (B.1.617.2+AY.*) first detected in India	(N_G215C,Spike_T95I,N_D63G,N_R203M,NSP12_G671S,NSP16_Q238H,Spike_G142D,NS3_S26L,Spike_P681R,NSP15_D39Y,Spike_R158del,NSP3_P1228L,NS7a_V82A,NSP3_A488S,Spike_F157del,NSP4_T492I,NSP14_A394V,Spike_T19R,NS7a_T120I,Spike_P631S,N_D377Y,M_I82T,Spike_D950N,NS7b_T40I,NSP13_P77L,Spike_E156G,NSP3_P1469S,Spike_T478K,NS7a_V71I,NSP6_T77A,NSP12_P323L,Spike_D614G,NSP4_V167L,Spike_L452R)	2021-12-28		TRUE			0.0168236	0.379793			BA.1.15	2021-12-20
hCoV-19/Australia/QLD3169/2021		Original	betacoronavirus	EPI_ISL_8216126	2021-12-21	Oceania / Australia / Queensland		29783	Human	unknown	unknown	GK	AY.39.1	AY.39.1	PLEARN-v1.17	VOC Delta GK (B.1.617.2+AY.*) first detected in India	(N_G215C,Spike_T95I,N_D63G,N_R203M,NSP12_G671S,NSP16_Q238H,Spike_G142D,NS3_S26L,Spike_P681R,Spike_R158del,NSP3_P1228L,N_S327L,NS7a_V82A,NSP3_A488S,Spike_F157del,NSP4_T492I,NSP14_A394V,Spike_T19R,NS7a_T120I,N_D377Y,M_I82T,Spike_D950N,NS7b_T40I,NSP13_P77L,Spike_E156G,NSP12_M855I,NSP3_P1469S,Spike_T478K,NS7a_V71I,NSP6_T77A,NSP12_P323L,Spike_D614G,NSP4_V167L,Spike_L452R)	2021-12-31		TRUE			3.35762e-05	0.379525			BA.1.16	2021-12-17
hCoV-19/Australia/QLD3078/2021		Original	betacoronavirus	EPI_ISL_8132688	2021-12-21	Oceania / Australia / Queensland		29780	Human	unknown	unknown	GK	AY.39.1	AY.39.1	PLEARN-v1.17	VOC Delta GK (B.1.617.2+AY.*) first detected in India	(N_G215C,Spike_T95I,N_D63G,N_R203M,NSP12_G671S,NSP16_Q238H,Spike_G142D,NS3_S26L,Spike_P681R,Spike_R158del,NSP3_P1228L,NS7a_V82A,NSP3_A488S,Spike_F157del,NSP4_T492I,NSP14_A394V,Spike_T19R,NS7a_T120I,N_D377Y,M_I82T,Spike_D950N,NS7b_T40I,NSP13_P77L,Spike_E156G,NSP12_M855I,NSP3_P1469S,Spike_T478K,NS7a_V71I,NSP6_T77A,NSP12_P323L,Spike_D614G,NSP4_V167L,Spike_L452R)	2021-12-28		TRUE			0.0104433	0.379755			BA.1.17	2021-12-14
hCoV-19/Australia/QLD16732/2021		Original	betacoronavirus	EPI_ISL_9639222	2021-12-22	Oceania / Australia / Queensland		29765	Human	unknown	unknown	GK	AY.39.1	AY.39.1	PLEARN-v1.17	VOC Delta GK (B.1.617.2+AY.*) first detected in India	(N_G215C,Spike_T95I,N_D63G,NSP3_T1465I,N_R203M,NSP12_G671S,NSP16_Q238H,Spike_G142D,NSP3_E595D,NS3_S26L,Spike_P681R,Spike_R158del,NSP3_P1228L,NSP3_D736G,NS7a_V82A,NSP3_A488S,Spike_F157del,NSP4_T492I,NSP14_A394V,Spike_T19R,NS7a_T120I,N_D377Y,M_I82T,Spike_D950N,NS7b_T40I,NSP13_P77L,Spike_E156G,NSP12_M855I,NSP3_P1469S,Spike_T478K,NS7a_V71I,NSP6_T77A,NSP12_P323L,Spike_D614G,NSP4_V167L,Spike_L452R)	2022-02-08		TRUE			0.0306736	0.381048			BA.1.17.1	2021-12-20
hCoV-19/Australia/QLD3084/2021		Original	betacoronavirus	EPI_ISL_8132684	2021-12-22	Oceania / Australia / Queensland		29773	Human	unknown	unknown	GK	AY.39.1	AY.39.1	PLEARN-v1.17	VOC Delta GK (B.1.617.2+AY.*) first detected in India	(N_G215C,Spike_T95I,N_D63G,N_R203M,NSP12_G671S,NSP16_Q238H,Spike_G142D,NS3_I123V,NS3_S26L,Spike_P681R,Spike_R158del,NSP3_P1228L,NS7a_V82A,NSP3_A488S,Spike_F157del,NSP4_T492I,NSP14_A394V,Spike_T19R,NS7a_T120I,N_D377Y,M_I82T,Spike_D950N,NS7b_T40I,NSP13_P77L,Spike_E156G,NSP12_M855I,NSP3_P1469S,Spike_T478K,NS7a_V71I,NSP6_T77A,NSP12_P323L,Spike_D614G,NSP4_V167L,Spike_L452R)	2021-12-28		TRUE	TRUE		0.00171296	0.379752			BA.1.17.2	2021-12-13
hCoV-19/Australia/QLD3117/2021		Original	betacoronavirus	EPI_ISL_8132671	2021-12-22	Oceania / Australia / Queensland		29785	Human	unknown	unknown	GK	AY.39.1	AY.39.1	PLEARN-v1.17	VOC Delta GK (B.1.617.2+AY.*) first detected in India	(N_G215C,Spike_T95I,N_D63G,N_R203M,NSP12_G671S,NSP16_Q238H,Spike_G142D,NS3_I123V,NS3_S26L,Spike_P681R,Spike_R158del,NSP3_P1228L,NS7a_V82A,NSP3_A488S,Spike_F157del,NSP4_T492I,NSP14_A394V,Spike_T19R,NS7a_T120I,N_D377Y,M_I82T,Spike_D950N,NS7b_T40I,NSP13_P77L,Spike_E156G,NSP12_M855I,NSP3_P1469S,Spike_T478K,NS7a_V71I,NSP6_T77A,NSP12_P323L,Spike_D614G,NSP4_V167L,Spike_L452R)	2021-12-28		TRUE	TRUE		0.000100722	0.379793			BA.1.18	2021-12-14
hCoV-19/Australia/QLD4582/2021		Original	betacoronavirus	EPI_ISL_8437705	2021-12-23	Oceania / Australia / Queensland		29753	Human	unknown	unknown	GK	AY.39.1	AY.39.1	PLEARN-v1.17	VOC Delta GK (B.1.617.2+AY.*) first detected in India	(N_G215C,NSP15_Y230C,Spike_T95I,N_D63G,N_R203M,NSP12_G671S,NSP16_Q238H,NSP12_K391S,Spike_G142D,NSP12_S384del,NS3_S26L,NSP12_T394C,Spike_P681R,Spike_R158del,NSP3_P1228L,NSP3_T64I,NS7a_V82A,NSP2_E345A,NSP3_A488S,Spike_F157del,NSP4_T492I,NSP14_A394V,Spike_T19R,NS7a_T120I,N_D377Y,NSP3_S126L,M_I82T,Spike_D950N,NS7b_T40I,NSP12_G385del,NSP13_P77L,NSP12_L387V,Spike_E156G,NSP3_P1469S,Spike_T478K,NS7a_V71I…	2022-01-07		TRUE		TRUE	0.0508856	0.38114			BA.2	2022-01-17
hCoV-19/Australia/QLD4873/2021		Original	betacoronavirus	EPI_ISL_8437829	2021-12-25	Oceania / Australia / Queensland		29776	Human	unknown	unknown	GK	AY.39.1	AY.39.1	PLEARN-v1.17	VOC Delta GK (B.1.617.2+AY.*) first detected in India	(N_G215C,Spike_T95I,N_D63G,N_R203M,NSP12_G671S,NSP16_Q238H,NSP2_I484V,Spike_G142D,NS3_S26L,Spike_L5F,Spike_P681R,Spike_R158del,NSP3_P1228L,M_A2V,NS7a_V82A,NSP3_A488S,Spike_F157del,NSP4_T492I,NSP14_A394V,Spike_T19R,NS7a_T120I,N_D377Y,M_I82T,Spike_D950N,NS7b_T40I,NSP13_P77L,Spike_E156G,NSP12_M855I,NSP3_P1469S,Spike_T478K,NS7a_V71I,NSP6_T77A,NSP12_P323L,Spike_D614G,NSP4_V167L,Spike_L452R)	2022-01-07		TRUE			0.0407039	0.380374			BA.2.1	2022-04-16
hCoV-19/Australia/QLD4434/2021		Original	betacoronavirus	EPI_ISL_8438397	2021-12-25	Oceania / Australia / Queensland		29743	Human	unknown	unknown	GK	AY.39.1	AY.39.1	PLEARN-v1.17	VOC Delta GK (B.1.617.2+AY.*) first detected in India	(N_G215C,Spike_T95I,N_D63G,N_R203M,NSP15_A81V,NSP12_G671S,NSP16_Q238H,Spike_G142D,NS3_S26L,Spike_P681R,Spike_R158del,NSP3_P1228L,NS7a_V82A,NSP3_A488S,Spike_F157del,NSP4_T492I,NSP14_A394V,Spike_T19R,NS7a_T120I,NSP2_P181S,N_D377Y,NSP3_S126L,M_I82T,Spike_D950N,NS7b_T40I,NSP13_P77L,Spike_E156G,NSP3_P1469S,Spike_T478K,NS7a_V71I,NSP6_T77A,NSP12_P323L,Spike_D614G,NSP4_V167L,Spike_L452R)	2022-01-07		TRUE	TRUE		0.00961571	0.379604			BA.2.10	2022-02-09
hCoV-19/Australia/QLD4523/2021		Original	betacoronavirus	EPI_ISL_8438300	2021-12-25	Oceania / Australia / Queensland		29762	Human	unknown	unknown	GK	AY.39.1	AY.39.1	PLEARN-v1.17	VOC Delta GK (B.1.617.2+AY.*) first detected in India	(N_G215C,Spike_T95I,N_D63G,N_R203M,NSP15_A81V,NSP12_G671S,NSP16_Q238H,Spike_G142D,NS3_S26L,Spike_P681R,Spike_R158del,NSP3_P1228L,NS7a_V82A,NSP3_A488S,Spike_F157del,NSP4_T492I,NSP14_A394V,Spike_T19R,NS7a_T120I,N_D377Y,NSP3_S126L,M_I82T,Spike_D950N,NS7b_T40I,NSP13_P77L,Spike_E156G,NSP3_P1469S,Spike_T478K,NS7a_V71I,NSP6_T77A,NSP12_P323L,Spike_D614G,NSP4_V167L,Spike_L452R)	2022-01-07		TRUE	TRUE		6.71998e-05	0.379637			BA.2.10.1	2022-03-02
hCoV-19/Australia/QLD5463/2021		Original	betacoronavirus	EPI_ISL_8437574	2021-12-26	Oceania / Australia / Queensland		29777	Human	unknown	unknown	GK	AY.39.1	AY.39.1	PLEARN-v1.17	VOC Delta GK (B.1.617.2+AY.*) first detected in India	(N_G215C,Spike_T95I,N_D63G,NSP3_T1465I,N_R203M,NSP12_G671S,NSP16_Q238H,Spike_G142D,NSP3_E595D,NS3_S26L,Spike_P681R,Spike_R158del,NSP3_P1228L,NSP3_D736G,NS7a_V82A,NSP3_A488S,Spike_F157del,NSP4_T492I,NSP14_A394V,Spike_T19R,NS7a_T120I,N_D377Y,M_I82T,Spike_D950N,NS7b_T40I,NSP13_P77L,Spike_E156G,NSP12_M855I,NSP3_P1469S,Spike_T478K,NS7a_V71I,NSP6_T77A,NSP12_P323L,Spike_D614G,NSP4_V167L,Spike_L452R)	2022-01-07		TRUE			0.0172952	0.380118			BA.2.10.3	2022-06-20
hCoV-19/Australia/QLD7662/2021		Original	betacoronavirus	EPI_ISL_9639182	2021-12-28	Oceania / Australia / Queensland		29796	Human	unknown	unknown	GK	AY.39.1	AY.39.1	PLEARN-v1.17	VOC Delta GK (B.1.617.2+AY.*) first detected in India	(N_G215C,NSP15_Y230C,Spike_T95I,N_D63G,N_R203M,NSP12_G671S,NSP16_Q238H,Spike_G142D,NS3_S26L,Spike_P681R,Spike_R158del,NSP3_P1228L,NSP2_E345A,NSP3_A488S,Spike_F157del,NSP4_T492I,NSP14_A394V,Spike_T19R,NS7a_T120I,N_D377Y,NSP3_S126L,M_I82T,Spike_D950N,NS7b_T40I,NSP13_P77L,Spike_E156G,Spike_T478K,NSP6_T77A,NSP12_P323L,Spike_D614G,NSP4_V167L,Spike_L452R,N_P151L,NSP13_A18V)	2022-02-08		TRUE		TRUE	0.109411	0.382311	1		BA.2.12	2022-02-07
hCoV-19/Australia/QLD2644/2021		Original	betacoronavirus	EPI_ISL_7747731	2021-12-14	Oceania / Australia / Queensland		29743	Human	unknown	unknown	GK	AY.39.1.2	AY.39.1.2	PLEARN-v1.17	VOC Delta GK (B.1.617.2+AY.*) first detected in India	(N_G215C,Spike_T95I,NS3_A59V,N_D63G,N_R203M,NSP2_V258I,NSP12_G671S,NSP16_Q238H,NSP1_P109S,Spike_G142D,NS3_S26L,Spike_P681R,Spike_R158del,NSP3_P1228L,NSP2_S358P,Spike_S12F,NS7a_V82A,NSP3_A488S,Spike_F157del,NSP4_T492I,NSP14_A394V,Spike_T19R,NS7a_T120I,N_D377Y,M_I82T,NSP4_S395N,Spike_D950N,NS7b_T40I,N_T362I,NSP13_P77L,Spike_E156G,NSP2_I273M,NSP3_P1469S,Spike_T478K,NS7a_V71I,NSP6_T77A,NSP12_P323L,Sp…	2021-12-17		TRUE	TRUE		6.72427e-05	0.379443			BA.2.12.1	2022-05-05
hCoV-19/Australia/QLD2696/2021		Original	betacoronavirus	EPI_ISL_7861620	2021-12-15	Oceania / Australia / Queensland		29743	Human	unknown	unknown	GK	AY.39.1.2	AY.39.1.2	PLEARN-v1.17	VOC Delta GK (B.1.617.2+AY.*) first detected in India	(N_G215C,Spike_T95I,NS3_A59V,N_D63G,N_R203M,NSP2_V258I,NSP12_G671S,NSP16_Q238H,NSP1_P109S,Spike_G142D,NS3_S26L,Spike_V213A,Spike_P681R,Spike_R158del,NSP3_P1228L,NSP2_S358P,Spike_S12F,NS7a_V82A,NSP3_A488S,Spike_F157del,NSP4_T492I,NSP14_A394V,Spike_T19R,NS7a_T120I,N_D377Y,M_I82T,Spike_D950N,NS7b_T40I,N_T362I,NSP13_P77L,Spike_E156G,NSP2_I273M,NSP3_P1469S,Spike_T478K,NS7a_V71I,NSP6_T77A,NSP12_P323L,S…	2021-12-20		TRUE			0.000100864	0.379523			BA.2.12.2	2022-03-14
hCoV-19/Australia/QLD2689/2021		Original	betacoronavirus	EPI_ISL_8132604	2021-12-16	Oceania / Australia / Queensland		29744	Human	unknown	unknown	GK	AY.39.1.2	AY.39.1.2	PLEARN-v1.17	VOC Delta GK (B.1.617.2+AY.*) first detected in India	(N_G215C,Spike_T95I,NS3_A59V,N_D63G,N_R203M,NSP2_V258I,NSP12_G671S,NSP16_Q238H,NSP3_A1133T,Spike_G142D,Spike_E583D,NS3_S26L,Spike_P681R,Spike_R158del,NSP3_P1228L,Spike_Q675H,NS7a_V82A,NSP3_A488S,Spike_F157del,NSP4_T492I,NSP14_A394V,Spike_T19R,NS7a_T120I,N_D377Y,M_I82T,Spike_D950N,NS7b_T40I,NSP13_P77L,Spike_E156G,NSP2_I273M,NSP3_P1469S,Spike_T478K,NS7a_V71I,NSP6_T77A,NSP12_P323L,Spike_D614G,NSP4_V…	2021-12-28		TRUE			6.72405e-05	0.379396			BA.2.13	2022-06-13
hCoV-19/Australia/QLD2847/2021		Original	betacoronavirus	EPI_ISL_8132620	2021-12-17	Oceania / Australia / Queensland		29743	Human	unknown	unknown	GK	AY.39.1.2	AY.39.1.2	PLEARN-v1.17	VOC Delta GK (B.1.617.2+AY.*) first detected in India	(N_G215C,Spike_T95I,NS3_A59V,N_D63G,N_R203M,NSP2_V258I,NSP12_G671S,NSP16_Q238H,Spike_G142D,NS3_S26L,Spike_P681R,Spike_R158del,NSP3_P1228L,Spike_Q675H,NS7a_V82A,NSP3_A488S,Spike_F157del,NSP4_T492I,NSP14_A394V,Spike_T19R,NS7a_T120I,N_D377Y,M_I82T,Spike_D950N,NS7b_T40I,NSP13_P77L,Spike_E156G,NSP2_I273M,NSP3_P1469S,Spike_T478K,NS7a_V71I,NSP6_T77A,NSP12_P323L,Spike_D614G,NSP4_V167L,Spike_L452R)	2021-12-28		TRUE	TRUE			0.379451			BA.2.17	2022-05-10
hCoV-19/Australia/QLD2821/2021		Original	betacoronavirus	EPI_ISL_8132624	2021-12-17	Oceania / Australia / Queensland		29743	Human	unknown	unknown	GK	AY.39.1.2	AY.39.1.2	PLEARN-v1.17	VOC Delta GK (B.1.617.2+AY.*) first detected in India	(N_G215C,Spike_T95I,NS3_A59V,N_D63G,N_R203M,NSP2_V258I,NSP12_G671S,NSP16_Q238H,NSP1_P109S,Spike_G142D,NS3_S26L,Spike_V213A,Spike_P681R,Spike_R158del,NSP3_P1228L,NSP2_S358P,Spike_S12F,NS7a_V82A,NSP3_A488S,Spike_F157del,NSP4_T492I,NSP14_A394V,Spike_T19R,NS7a_T120I,N_D377Y,M_I82T,Spike_D950N,NS7b_T40I,N_T362I,NSP13_P77L,Spike_E156G,NSP2_I273M,NSP3_P1469S,Spike_T478K,NS7a_V71I,NSP6_T77A,NSP12_P323L,S…	2021-12-28		TRUE			0.0193323	0.37932			BA.2.18	2022-07-05
hCoV-19/Australia/QLD2784/2021		Original	betacoronavirus	EPI_ISL_8132622	2021-12-17	Oceania / Australia / Queensland		29743	Human	unknown	unknown	GK	AY.39.1.2	AY.39.1.2	PLEARN-v1.17	VOC Delta GK (B.1.617.2+AY.*) first detected in India	(N_G215C,Spike_T95I,NS3_A59V,N_R203M,NSP2_V258I,NSP12_G671S,NSP16_Q238H,Spike_G142D,NS3_S26L,Spike_P681R,Spike_R158del,NSP3_P1228L,NS7a_V82A,NSP3_A488S,Spike_F157del,NSP4_T492I,NSP14_A394V,Spike_T19R,NS7a_T120I,N_D377Y,M_I82T,Spike_D950N,NS7b_T40I,NSP13_P77L,Spike_E156G,NSP2_I273M,NSP3_P1469S,Spike_T478K,NS7a_V71I,NSP6_T77A,NSP12_P323L,Spike_D614G,NSP4_V167L,Spike_L452R)	2021-12-28		TRUE	TRUE			0.379518			BA.2.2	2022-03-01
hCoV-19/Australia/QLD2820/2021		Original	betacoronavirus	EPI_ISL_8132633	2021-12-17	Oceania / Australia / Queensland		29743	Human	unknown	unknown	GK	AY.39.1.2	AY.39.1.2	PLEARN-v1.17	VOC Delta GK (B.1.617.2+AY.*) first detected in India	(N_G215C,Spike_T95I,NS3_A59V,N_D63G,N_R203M,NSP2_V258I,NSP12_G671S,NSP16_Q238H,NSP1_P109S,Spike_G142D,NS3_S26L,Spike_V213A,Spike_P681R,Spike_R158del,NSP3_P1228L,NSP2_S358P,Spike_S12F,NS7a_V82A,NSP3_A488S,Spike_F157del,NSP4_T492I,NSP14_A394V,Spike_T19R,NS7a_T120I,N_D377Y,M_I82T,Spike_D950N,NS7b_T40I,N_T362I,NSP13_P77L,Spike_E156G,NSP2_I273M,NSP3_P1469S,Spike_T478K,NS7a_V71I,NSP6_T77A,NSP12_P323L,S…	2021-12-28		TRUE	TRUE		0.00231987	0.379524			BA.2.22	2022-04-27
hCoV-19/Australia/QLD2770/2021		Original	betacoronavirus	EPI_ISL_8132557	2021-12-18	Oceania / Australia / Queensland		29743	Human	unknown	unknown	GK	AY.39.1.2	AY.39.1.2	PLEARN-v1.17	VOC Delta GK (B.1.617.2+AY.*) first detected in India	(N_G215C,Spike_T95I,NS3_A59V,N_D63G,N_R203M,NSP2_V258I,NSP12_G671S,NSP16_Q238H,Spike_G142D,NS3_S26L,Spike_P681R,Spike_R158del,NSP3_P1228L,Spike_Q675H,NS7a_V82A,NSP3_A488S,Spike_F157del,NSP4_T492I,NSP14_A394V,Spike_T19R,NS7a_T120I,N_D377Y,M_I82T,Spike_D950N,NS7b_T40I,NSP13_P77L,Spike_E156G,NSP2_I273M,NSP3_P1469S,Spike_T478K,NS7a_V71I,NSP6_T77A,NSP12_P323L,Spike_D614G,NSP4_V167L,Spike_L452R)	2021-12-28		TRUE	TRUE			0.379417			BA.2.23	2022-03-14
hCoV-19/Australia/QLD3338/2021		Original	betacoronavirus	EPI_ISL_8132895	2021-12-20	Oceania / Australia / Queensland		29757	Human	unknown	unknown	GK	AY.39.1.2	AY.39.1.2	PLEARN-v1.17	VOC Delta GK (B.1.617.2+AY.*) first detected in India	(N_G215C,Spike_T95I,NS3_A59V,N_R203M,NSP2_V258I,NSP12_G671S,NSP16_Q238H,Spike_G142D,NS3_S26L,Spike_P681R,Spike_R158del,NSP3_P1228L,NS7a_V82A,NSP3_A488S,Spike_F157del,NSP4_T492I,NSP14_A394V,Spike_T19R,NS7a_T120I,N_D377Y,M_I82T,Spike_D950N,NS7b_T40I,NSP13_P77L,Spike_E156G,NSP2_I273M,NSP3_P1469S,Spike_T478K,NS7a_V71I,NSP6_T77A,NSP12_P323L,Spike_D614G,NSP4_V167L,Spike_L452R)	2021-12-28		TRUE			0.0268844	0.379908			BA.2.28	2022-02-15
hCoV-19/Australia/QLD3109/2021		Original	betacoronavirus	EPI_ISL_8132695	2021-12-20	Oceania / Australia / Queensland		29790	Human	unknown	unknown	GK	AY.39.1.2	AY.39.1.2	PLEARN-v1.17	VOC Delta GK (B.1.617.2+AY.*) first detected in India	(N_G215C,Spike_T95I,NS3_A59V,N_D63G,N_R203M,NSP2_V258I,NSP12_G671S,NSP16_Q238H,NSP1_P109S,Spike_G142D,NS3_S26L,Spike_P681R,Spike_R158del,NSP3_P1228L,NSP2_S358P,Spike_S12F,NS7a_V82A,NSP3_A488S,Spike_F157del,NSP4_T492I,NSP14_A394V,Spike_T19R,NS7a_T120I,N_D377Y,M_I82T,NSP4_S395N,Spike_D950N,NS7b_T40I,N_T362I,NSP13_P77L,Spike_E156G,NSP2_I273M,NSP3_P1469S,Spike_T478K,NS7a_V71I,NSP6_T77A,NSP12_P323L,Sp…	2021-12-28		TRUE	TRUE		0.00510238	0.379479			BA.2.3	2022-02-15
hCoV-19/Australia/QLD0x00C70A/2021		Original	betacoronavirus	EPI_ISL_10305746	2021-12-21	Oceania / Australia / Queensland		29743	Human	unknown	unknown	GK	AY.39.1.2	AY.39.1.2	PLEARN-v1.17	VOC Delta GK (B.1.617.2+AY.*) first detected in India	(N_G215C,Spike_T95I,NS3_A59V,N_D63G,N_R203M,NSP2_V258I,NSP12_G671S,NSP16_Q238H,Spike_G142D,NS3_S26L,Spike_P681R,Spike_R158del,NSP2_T215I,NSP3_P1228L,NS7a_V82A,NSP3_A488S,Spike_F157del,NSP4_T492I,NSP14_A394V,Spike_T19R,NS7a_T120I,N_D377Y,M_I82T,Spike_D950N,NS7b_T40I,NSP13_P77L,Spike_E156G,NSP2_I273M,M_R158L,NSP3_P1469S,Spike_T478K,NS7a_V71I,NSP6_T77A,NSP12_P323L,Spike_D614G,NSP4_V167L,Spike_L452R)	2022-02-24		TRUE	TRUE		0.000806913	0.379353			BA.2.3.14	2022-05-03
hCoV-19/Australia/QLD5245/2021		Original	betacoronavirus	EPI_ISL_8438085	2021-12-21	Oceania / Australia / Queensland		29841	Human	unknown	unknown	GK	AY.39.1.2	AY.39.1.2	PLEARN-v1.17	VOC Delta GK (B.1.617.2+AY.*) first detected in India	(N_G215C,Spike_T95I,NS3_A59V,N_D63G,N_R203M,NSP2_V258I,NSP12_G671S,NSP16_Q238H,Spike_G142D,NS3_S26L,Spike_P681R,Spike_R158del,NSP3_P1228L,Spike_Q675H,NS7a_V82A,NSP3_A488S,Spike_F157del,NSP4_T492I,NSP14_A394V,Spike_T19R,NS7a_T120I,N_D377Y,M_I82T,Spike_D950N,NS7b_T40I,NSP13_P77L,Spike_E156G,NSP2_I273M,NSP3_P1469S,Spike_T478K,NS7a_V71I,NSP6_T77A,NSP12_P323L,Spike_D614G,NSP4_V167L,Spike_L452R)	2022-01-07		TRUE			0.0141081	0.379368			BA.2.3.16	2022-02-06
hCoV-19/Australia/QLD3437/2021		Original	betacoronavirus	EPI_ISL_8132718	2021-12-22	Oceania / Australia / Queensland		29743	Human	unknown	unknown	GK	AY.39.1.2	AY.39.1.2	PLEARN-v1.17	VOC Delta GK (B.1.617.2+AY.*) first detected in India	(N_G215C,Spike_T95I,NS3_A59V,N_D63G,N_R203M,NSP2_V258I,NSP12_G671S,NSP16_Q238H,NSP1_P109S,Spike_G142D,NS3_S26L,Spike_V213A,Spike_P681R,Spike_R158del,NSP3_P1228L,NSP2_S358P,Spike_S12F,NS7a_V82A,NSP3_A488S,Spike_F157del,NSP4_T492I,NSP14_A394V,Spike_T19R,NS7a_T120I,N_D377Y,M_I82T,Spike_D950N,NS7b_T40I,N_T362I,NSP13_P77L,Spike_E156G,NSP2_I273M,NSP3_P1469S,Spike_T478K,NS7a_V71I,NSP6_T77A,NSP12_P323L,S…	2021-12-28		TRUE	TRUE		3.36214e-05	0.379531			BA.2.3.17	2022-04-06
hCoV-19/Australia/QLD3190/2021		Original	betacoronavirus	EPI_ISL_8132722	2021-12-22	Oceania / Australia / Queensland		29760	Human	unknown	unknown	GK	AY.39.1.2	AY.39.1.2	PLEARN-v1.17	VOC Delta GK (B.1.617.2+AY.*) first detected in India	(N_G215C,Spike_T95I,NS3_A59V,N_D63G,N_R203M,NSP2_V258I,NSP12_G671S,NSP16_Q238H,Spike_G142D,NS3_S26L,Spike_P681R,Spike_R158del,NSP3_P1228L,NSP3_A488S,Spike_F157del,NSP4_T492I,NSP14_A394V,Spike_T19R,NS7a_T120I,N_D377Y,M_I82T,Spike_D950N,NS7b_T40I,NSP13_P77L,Spike_E156G,NSP2_I273M,NSP3_P1469S,Spike_T478K,NSP6_T77A,NSP12_P323L,Spike_D614G,NSP4_V167L,Spike_L452R)	2021-12-28		TRUE	TRUE		0.000134409	0.37952			BA.2.3.2	2022-04-12
hCoV-19/Australia/QLD3632/2021		Original	betacoronavirus	EPI_ISL_8132721	2021-12-22	Oceania / Australia / Queensland		29743	Human	unknown	unknown	GK	AY.39.1.2	AY.39.1.2	PLEARN-v1.17	VOC Delta GK (B.1.617.2+AY.*) first detected in India	(N_G215C,Spike_T95I,NS3_A59V,N_D63G,N_R203M,NSP2_V258I,NSP12_G671S,NSP16_Q238H,NSP1_P109S,Spike_G142D,NS3_S26L,Spike_V213A,Spike_P681R,Spike_R158del,NSP3_P1228L,NSP2_S358P,Spike_S12F,NS7a_V82A,NSP3_A488S,Spike_F157del,NSP4_T492I,NSP14_A394V,Spike_T19R,NS7a_T120I,N_D377Y,M_I82T,Spike_D950N,NS7b_T40I,N_T362I,NSP13_P77L,Spike_E156G,NSP2_I273M,NSP3_P1469S,Spike_T478K,NS7a_V71I,NSP6_T77A,NSP12_P323L,S…	2021-12-28		TRUE	TRUE			0.379551			BA.2.3.20	2022-08-28
hCoV-19/Australia/QLD3531/2021		Original	betacoronavirus	EPI_ISL_8132709	2021-12-22	Oceania / Australia / Queensland		29743	Human	unknown	unknown	GK	AY.39.1.2	AY.39.1.2	PLEARN-v1.17	VOC Delta GK (B.1.617.2+AY.*) first detected in India	(N_G215C,Spike_T95I,NS3_A59V,N_D63G,N_R203M,NSP2_V258I,NSP12_G671S,NSP16_Q238H,NSP1_P109S,Spike_G142D,NS3_S26L,Spike_V213A,Spike_P681R,Spike_R158del,NSP3_P1228L,NSP2_S358P,Spike_S12F,NS7a_V82A,NSP3_A488S,Spike_F157del,NSP4_T492I,NSP14_A394V,Spike_T19R,NS7a_T120I,N_D377Y,M_I82T,Spike_D950N,NS7b_T40I,N_T362I,NSP13_P77L,Spike_E156G,NSP2_I273M,NSP3_P1469S,Spike_T478K,NS7a_V71I,NSP6_T77A,NSP12_P323L,S…	2021-12-28		TRUE	TRUE			0.379551			BA.2.3.7	2022-09-29
hCoV-19/Australia/QLD4013/2021		Original	betacoronavirus	EPI_ISL_8437704	2021-12-23	Oceania / Australia / Queensland		29780	Human	unknown	unknown	GK	AY.39.1.2	AY.39.1.2	PLEARN-v1.17	VOC Delta GK (B.1.617.2+AY.*) first detected in India	(N_G215C,Spike_T95I,NS3_A59V,N_D63G,N_R203M,NSP2_V258I,NSP12_G671S,NSP16_Q238H,Spike_G142D,NS3_S26L,Spike_P681R,Spike_R158del,NSP3_P1228L,NS7a_V82A,NSP3_A488S,Spike_F157del,NSP4_T492I,NSP14_A394V,Spike_T19R,NS7a_T120I,N_D377Y,M_I82T,Spike_D950N,NS7b_T40I,NSP13_P77L,Spike_E156G,NSP2_I273M,NSP3_P1469S,Spike_T478K,NS7a_V71I,NSP6_T77A,NSP12_P323L,Spike_D614G,NSP4_V167L,Spike_L452R)	2022-01-07		TRUE	TRUE		0.00812626	0.37968			BA.2.3.9	2022-05-10
hCoV-19/Australia/QLD5045/2021		Original	betacoronavirus	EPI_ISL_8438363	2021-12-25	Oceania / Australia / Queensland		29744	Human	unknown	unknown	GK	AY.39.1.2	AY.39.1.2	PLEARN-v1.17	VOC Delta GK (B.1.617.2+AY.*) first detected in India	(N_G215C,Spike_T95I,NS3_A59V,N_D63G,N_R203M,NSP2_V258I,NSP12_G671S,NSP16_Q238H,Spike_G142D,NS3_S26L,Spike_P681R,Spike_R158del,NSP3_P1228L,N_Q28H,NS7a_V82A,NSP3_A488S,Spike_F157del,NSP4_T492I,NSP14_A394V,Spike_T19R,NS7a_T120I,N_D377Y,M_I82T,Spike_D950N,NS7b_T40I,NSP13_P77L,Spike_E156G,NSP2_I273M,NSP3_P1469S,Spike_T478K,NS7a_V71I,NSP6_T77A,NSP12_P323L,Spike_D614G,NSP4_V167L,Spike_L452R)	2022-01-07		TRUE	TRUE		6.72405e-05	0.379497			BA.2.31.1	2022-05-18
hCoV-19/Australia/QLD5156/2021		Original	betacoronavirus	EPI_ISL_8437963	2021-12-25	Oceania / Australia / Queensland		29786	Human	unknown	unknown	GK	AY.39.1.2	AY.39.1.2	PLEARN-v1.17	VOC Delta GK (B.1.617.2+AY.*) first detected in India	(N_G215C,Spike_T95I,NS3_A59V,N_D63G,N_R203M,NSP2_V258I,NSP12_G671S,NSP16_Q238H,Spike_G142D,NS3_S26L,Spike_P681R,Spike_R158del,NSP3_P1228L,NS7a_V82A,NSP3_A488S,Spike_F157del,NSP4_T492I,NSP14_A394V,Spike_T19R,NS7a_T120I,N_D377Y,M_I82T,Spike_D950N,NS7b_T40I,NSP13_P77L,Spike_E156G,NSP2_I273M,NSP3_P1469S,Spike_T478K,NS7a_V71I,NSP6_T77A,NSP12_P323L,Spike_D614G,NSP4_V167L,Spike_L452R)	2022-01-07		TRUE		TRUE	0.0568388	0.380201			BA.2.33	2022-02-03
hCoV-19/Australia/QLD5470/2021		Original	betacoronavirus	EPI_ISL_8437606	2021-12-27	Oceania / Australia / Queensland		29774	Human	unknown	unknown	GK	AY.39.1.2	AY.39.1.2	PLEARN-v1.17	VOC Delta GK (B.1.617.2+AY.*) first detected in India	(N_G215C,Spike_T95I,NS3_A59V,N_D63G,N_R203M,NSP2_V258I,NSP12_G671S,NSP16_Q238H,Spike_G142D,NS3_S26L,Spike_P681R,Spike_R158del,NSP3_P1228L,Spike_Q675H,NS7a_V82A,NSP3_A488S,Spike_F157del,NSP4_T492I,NSP14_A394V,Spike_T19R,NS7a_T120I,N_D377Y,M_I82T,Spike_D950N,NS7b_T40I,NSP13_P77L,Spike_E156G,NSP2_I273M,NSP3_P1469S,Spike_T478K,NS7a_V71I,NSP6_T77A,NSP12_P323L,Spike_D614G,NSP14_G44C,NSP4_V167L,Spike_L4…	2022-01-07		TRUE			0.0211258	0.379688			BA.2.36	2022-05-10
hCoV-19/Australia/QLD9273/2021		Original	betacoronavirus	EPI_ISL_8438228	2021-12-28	Oceania / Australia / Queensland		29785	Human	unknown	unknown	GK	AY.39.1.2	AY.39.1.2	PLEARN-v1.17	VOC Delta GK (B.1.617.2+AY.*) first detected in India	(N_G215C,Spike_T95I,NS3_A59V,N_D63G,N_R203M,NSP2_V258I,NSP12_G671S,NSP16_Q238H,Spike_G142D,NS3_S26L,Spike_P681R,Spike_R158del,NSP3_P1228L,NS7a_V82A,NSP3_A488S,Spike_F157del,NSP4_T492I,NSP14_A394V,Spike_T19R,NS7a_T120I,N_D377Y,M_I82T,Spike_D950N,NS7b_T40I,NSP13_P77L,Spike_E156G,NSP2_I273M,NSP3_P1469S,Spike_T478K,NS7a_V71I,NSP6_T77A,NSP12_P323L,Spike_D614G,NSP4_V167L,Spike_L452R)	2022-01-07		TRUE			0.015444	0.379642			BA.2.37	2022-03-07
hCoV-19/Australia/QLD7289/2021		Original	betacoronavirus	EPI_ISL_8438242	2021-12-30	Oceania / Australia / Queensland		29767	Human	unknown	unknown	GK	AY.39.1.2	AY.39.1.2	PLEARN-v1.17	VOC Delta GK (B.1.617.2+AY.*) first detected in India	(N_G215C,Spike_T95I,NS3_A59V,N_D63G,N_R203M,NSP7_T81I,NSP1_L27F,NSP2_V258I,NSP12_G671S,NSP16_Q238H,Spike_G142D,NS3_S26L,Spike_P681R,Spike_R158del,NSP3_P1228L,Spike_S12F,NS7a_V82A,NSP3_A488S,Spike_F157del,NSP4_T492I,NSP14_A394V,Spike_T19R,NS7a_T120I,NSP3_T1482I,N_D377Y,M_I82T,Spike_D950N,NS7b_T40I,N_T362I,NSP13_P77L,Spike_E156G,NSP2_I273M,NSP3_P1469S,Spike_T478K,NS7a_V71I,NSP6_T77A,NSP12_P323L,Spi…	2022-01-07		TRUE	TRUE		0.00755871	0.37946			BA.2.38	2022-03-03
hCoV-19/Australia/QLD10599/2021		Original	betacoronavirus	EPI_ISL_9639276	2021-12-30	Oceania / Australia / Queensland		29832	Human	unknown	unknown	GK	AY.39.1.2	AY.39.1.2	PLEARN-v1.17	VOC Delta GK (B.1.617.2+AY.*) first detected in India	(N_G215C,Spike_T95I,NS3_A59V,N_D63G,N_R203M,NSP2_V258I,NSP12_G671S,NSP16_Q238H,Spike_G142D,NS3_S26L,Spike_P681R,Spike_R158del,NSP3_P1228L,NS7a_V82A,NSP3_A488S,Spike_F157del,NSP4_T492I,NSP14_A394V,Spike_T19R,NS7a_T120I,N_D377Y,M_I82T,Spike_D950N,NS7b_T40I,NSP13_P77L,Spike_E156G,NSP2_I273M,NSP3_P1469S,Spike_T478K,NS7a_V71I,NSP6_T77A,NS7b_S5L,NSP12_P323L,Spike_D614G,NSP4_V167L,Spike_L452R)	2022-02-08		TRUE		TRUE	0.0627179	0.380137			BA.2.38.1	2022-03-29
hCoV-19/Australia/QLD17569/2021		Original	betacoronavirus	EPI_ISL_9639219	2021-12-30	Oceania / Australia / Queensland		29770	Human	unknown	unknown	GK	AY.39.1.2	AY.39.1.2	PLEARN-v1.17	VOC Delta GK (B.1.617.2+AY.*) first detected in India	(N_G215C,Spike_T95I,NS3_A59V,N_D63G,N_R203M,NSP2_V258I,NSP12_G671S,NSP16_Q238H,Spike_G142D,NS3_S26L,Spike_P681R,Spike_R158del,NSP3_P1228L,NS7a_V82A,NSP3_A488S,Spike_F157del,NSP4_T492I,NSP14_A394V,Spike_T19R,NS7a_T120I,N_D377Y,M_I82T,Spike_D950N,NS7b_T40I,NSP13_P77L,Spike_E156G,NSP2_I273M,NSP3_P1469S,Spike_T478K,NS7a_V71I,NSP6_T77A,NSP12_P323L,Spike_D614G,NSP4_V167L,Spike_L452R)	2022-02-08		TRUE			0.0226738	0.37979	1		BA.2.38.3	2022-04-03
hCoV-19/Australia/QLD3780/2021		Original	betacoronavirus	EPI_ISL_8215933	2021-12-21	Oceania / Australia / Queensland		29778	Human	unknown	unknown	GK	AY.39.1.3	AY.39.1.3	PLEARN-v1.17	VOC Delta GK (B.1.617.2+AY.*) first detected in India	(N_G215C,Spike_T95I,N_D63G,N_R203M,NSP12_G671S,NSP16_Q238H,Spike_G142D,NS3_S26L,Spike_P681R,Spike_R158del,NSP6_V26I,NSP3_P1228L,NSP2_P589S,NS7a_V82A,NSP3_A488S,Spike_F157del,NSP4_T492I,NSP14_A394V,Spike_T19R,NS7a_T120I,NSP12_G823S,N_D377Y,M_I82T,Spike_D950N,NS7b_T40I,NSP13_P77L,Spike_E156G,Spike_Q1208H,NSP3_P1469S,Spike_T478K,NS7a_V71I,NSP6_T77A,NSP2_E453D,NSP12_P323L,Spike_D614G,Spike_P1162A,NSP…	2021-12-31		TRUE			0.0211901	0.379524	1		BA.2.4	2022-04-02
hCoV-19/Australia/QLD2646/2021		Original	betacoronavirus	EPI_ISL_7747721	2021-12-13	Oceania / Australia / Queensland		29744	Human	unknown	unknown	GK	AY.39.1.4	AY.39.1.4	PANGO-v1.17	VOC Delta GK (B.1.617.2+AY.*) first detected in India	(N_G215C,Spike_T95I,N_D63G,N_R203M,NSP12_G671S,NSP16_Q238H,Spike_G142D,NS3_S26L,Spike_P681R,Spike_R158del,NSP3_P1228L,Spike_S12F,NS7a_V82A,NSP3_A488S,Spike_F157del,NSP4_T492I,NSP14_A394V,Spike_T19R,NS7a_T120I,N_D377Y,M_I82T,NSP4_S137L,Spike_D950N,NS7b_T40I,NSP13_P77L,Spike_E156G,NSP3_P1469S,Spike_T478K,NS7a_V71I,NSP6_T77A,NSP12_P323L,Spike_D614G,NSP4_V167L,Spike_L452R)	2021-12-17		TRUE	TRUE		0.000100861	0.379476			BA.2.40.1	2022-05-20
hCoV-19/Australia/QLD2650/2021		Original	betacoronavirus	EPI_ISL_7747718	2021-12-14	Oceania / Australia / Queensland		29743	Human	unknown	unknown	GK	AY.39.1.4	AY.39.1.4	PANGO-v1.17	VOC Delta GK (B.1.617.2+AY.*) first detected in India	(N_G215C,Spike_T95I,N_D63G,N_R203M,NSP12_G671S,NSP16_Q238H,Spike_G142D,NS3_S26L,Spike_P681R,Spike_R158del,NSP3_P1228L,Spike_S12F,NS7a_V82A,NSP3_A488S,Spike_F157del,NSP4_T492I,NSP14_A394V,Spike_T19R,NS7a_T120I,N_D377Y,M_I82T,NSP4_S137L,Spike_D950N,NS7b_T40I,NSP13_P77L,Spike_E156G,NSP3_P1469S,Spike_T478K,NS7a_V71I,NSP6_T77A,NSP12_P323L,Spike_D614G,NSP4_V167L,Spike_L452R)	2021-12-17		TRUE	TRUE			0.379484			BA.2.41	2022-06-18
hCoV-19/Australia/QLD2647/2021		Original	betacoronavirus	EPI_ISL_7747720	2021-12-14	Oceania / Australia / Queensland		29744	Human	unknown	unknown	GK	AY.39.1.4	AY.39.1.4	PANGO-v1.17	VOC Delta GK (B.1.617.2+AY.*) first detected in India	(N_G215C,Spike_T95I,N_D63G,N_R203M,NSP12_G671S,NSP16_Q238H,Spike_G142D,NS3_S26L,Spike_P681R,Spike_R158del,NSP3_P1228L,Spike_S12F,NS7a_V82A,NSP3_A488S,Spike_F157del,NSP4_T492I,NSP14_A394V,Spike_T19R,NS7a_T120I,N_D377Y,M_I82T,NSP4_S137L,Spike_D950N,NS7b_T40I,NSP13_P77L,Spike_E156G,NSP3_P1469S,Spike_T478K,NS7a_V71I,NSP6_T77A,NSP12_P323L,Spike_D614G,NSP4_V167L,Spike_L452R)	2021-12-17		TRUE	TRUE		0.00215169	0.379515			BA.2.42	2022-03-27
hCoV-19/Australia/QLD2681/2021		Original	betacoronavirus	EPI_ISL_7861614	2021-12-15	Oceania / Australia / Queensland		29744	Human	unknown	unknown	GK	AY.39.1.4	AY.39.1.4	PANGO-v1.17	VOC Delta GK (B.1.617.2+AY.*) first detected in India	(N_G215C,Spike_T95I,N_D63G,N_R203M,NSP12_G671S,NSP16_Q238H,Spike_G142D,NS3_S26L,Spike_P681R,Spike_R158del,NSP3_P1228L,Spike_S12F,NS7a_V82A,NSP3_A488S,Spike_F157del,NSP4_T492I,NSP14_A394V,Spike_T19R,NS7a_T120I,N_D377Y,M_I82T,NSP4_S137L,Spike_D950N,NS7b_T40I,NSP13_P77L,Spike_E156G,NSP3_P1469S,Spike_T478K,NS7a_V71I,NSP6_T77A,NSP12_P323L,Spike_D614G,NSP4_V167L,Spike_L452R)	2021-12-20		TRUE			6.72405e-05	0.379497			BA.2.45	2022-05-16
hCoV-19/Australia/QLD2678/2021		Original	betacoronavirus	EPI_ISL_8132574	2021-12-15	Oceania / Australia / Queensland		29743	Human	unknown	unknown	GK	AY.39.1.4	AY.39.1.4	PANGO-v1.17	VOC Delta GK (B.1.617.2+AY.*) first detected in India	(N_G215C,Spike_T95I,N_D63G,N_R203M,NSP12_G671S,NSP16_Q238H,Spike_G142D,NS3_S26L,Spike_P681R,Spike_R158del,NSP3_P1228L,Spike_S12F,NS7a_V82A,NSP3_A488S,Spike_F157del,NSP4_T492I,NSP14_A394V,Spike_T19R,NS7a_T120I,N_D377Y,M_I82T,NSP4_S137L,Spike_D950N,NS7b_T40I,NSP13_P77L,Spike_E156G,NSP3_P1469S,Spike_T478K,NS7a_V71I,NSP6_T77A,NSP12_P323L,Spike_D614G,NSP4_V167L,Spike_L452R)	2021-12-28		TRUE			0.00073967	0.379429			BA.2.5	2022-05-24
hCoV-19/Australia/QLD2661/2021		Original	betacoronavirus	EPI_ISL_7747722	2021-12-15	Oceania / Australia / Queensland		29744	Human	unknown	unknown	GK	AY.39.1.4	AY.39.1.4	PANGO-v1.17	VOC Delta GK (B.1.617.2+AY.*) first detected in India	(N_G215C,Spike_T95I,N_D63G,N_R203M,NSP12_G671S,NSP16_Q238H,Spike_G142D,NSP2_I367T,NS3_S26L,NSP13_A454V,Spike_P681R,Spike_R158del,NSP3_P1228L,Spike_S12F,NS7a_V82A,NSP3_A488S,Spike_F157del,NSP4_T492I,NSP14_A394V,Spike_T19R,NS7a_T120I,N_D377Y,M_I82T,NSP4_S137L,Spike_D950N,NS7b_T40I,NSP13_P77L,Spike_E156G,NSP3_P1469S,Spike_T478K,NS7a_V71I,NSP6_T77A,NSP12_P323L,Spike_D614G,NSP4_V167L,Spike_L452R)	2021-12-17		TRUE	TRUE		6.72405e-05	0.379463			BA.2.51	2022-06-12
hCoV-19/Australia/QLD2667/2021		Original	betacoronavirus	EPI_ISL_7747728	2021-12-15	Oceania / Australia / Queensland		29442	Human	unknown	unknown	GK	AY.39.1.4	AY.39.1.4	PLEARN-v1.17	VOC Delta GK (B.1.617.2+AY.*) first detected in India	(N_G215C,Spike_T95I,N_D63G,N_R203M,NSP12_G671S,Spike_G142D,NS3_S26L,Spike_P681R,NSP6_L271F,Spike_R158del,Spike_S12F,NS7a_V82A,NSP3_A488S,Spike_F157del,NSP14_A394V,Spike_T19R,NS7a_T120I,N_D377Y,M_I82T,NSP4_S137L,NS7b_T40I,NSP13_P77L,Spike_E156G,NSP3_P1469S,Spike_T478K,NS7a_V71I,NSP6_T77A,NSP12_P323L,Spike_D614G,Spike_L452R,NSP4_V167L)	2021-12-17		TRUE		TRUE	0.173867	0.378942			BA.2.56	2022-03-30
hCoV-19/Australia/QLD2675/2021		Original	betacoronavirus	EPI_ISL_7747723	2021-12-15	Oceania / Australia / Queensland		29743	Human	unknown	unknown	GK	AY.39.1.4	AY.39.1.4	PANGO-v1.17	VOC Delta GK (B.1.617.2+AY.*) first detected in India	(N_G215C,Spike_T95I,N_D63G,N_R203M,NSP12_G671S,NSP16_Q238H,Spike_G142D,NS3_S26L,Spike_P681R,Spike_R158del,NSP3_P1228L,Spike_S12F,NS7a_V82A,NSP4_C256S,NSP3_A488S,Spike_F157del,NSP4_T492I,NSP14_A394V,Spike_T19R,NS7a_T120I,N_D377Y,M_I82T,NSP4_S137L,Spike_D950N,NS7b_T40I,NSP13_P77L,Spike_E156G,NSP3_P1469S,Spike_T478K,NS7a_V71I,NSP6_T77A,NSP12_P323L,Spike_D614G,NSP4_V167L)	2021-12-17		TRUE			0.0152977	0.379746			BA.2.57	2022-03-05
hCoV-19/Australia/QLD2719/2021		Original	betacoronavirus	EPI_ISL_7861615	2021-12-16	Oceania / Australia / Queensland		29744	Human	unknown	unknown	GK	AY.39.1.4	AY.39.1.4	PANGO-v1.17	VOC Delta GK (B.1.617.2+AY.*) first detected in India	(N_G215C,Spike_T95I,N_D63G,N_R203M,NSP12_G671S,NSP16_Q238H,Spike_G142D,NS3_S26L,Spike_P681R,Spike_R158del,NSP3_P1228L,Spike_S12F,NS7a_V82A,NSP3_A488S,Spike_F157del,NSP4_T492I,NSP14_A394V,Spike_T19R,NS7a_T120I,N_D377Y,M_I82T,NSP4_S137L,Spike_D950N,NS7b_T40I,NSP13_P77L,Spike_E156G,NSP3_P1469S,Spike_T478K,NS7a_V71I,NSP6_T77A,NSP12_P323L,Spike_D614G,NSP4_V167L,Spike_L452R)	2021-12-20		TRUE			6.72405e-05	0.379463			BA.2.62	2022-02-14
hCoV-19/Australia/QLD2718/2021		Original	betacoronavirus	EPI_ISL_7861618	2021-12-16	Oceania / Australia / Queensland		29744	Human	unknown	unknown	GK	AY.39.1.4	AY.39.1.4	PANGO-v1.17	VOC Delta GK (B.1.617.2+AY.*) first detected in India	(N_G215C,Spike_T95I,N_D63G,N_R203M,NSP12_G671S,NSP16_Q238H,Spike_G142D,NS3_S26L,Spike_P681R,Spike_R158del,NSP3_P1228L,Spike_S12F,NS7a_V82A,NSP3_A488S,Spike_F157del,NSP4_T492I,NSP14_A394V,Spike_T19R,NS7a_T120I,N_D377Y,M_I82T,NSP4_S137L,Spike_D950N,NS7b_T40I,NSP13_P77L,Spike_E156G,NSP3_P1469S,Spike_T478K,NS7a_V71I,NSP6_T77A,NSP12_P323L,Spike_D614G,NSP4_V167L,Spike_L452R)	2021-12-20		TRUE			6.72405e-05	0.379463			BA.2.64	2022-03-08
hCoV-19/Australia/QLD3339/2021		Original	betacoronavirus	EPI_ISL_8132791	2021-12-16	Oceania / Australia / Queensland		29780	Human	unknown	unknown	GK	AY.39.1.4	AY.39.1.4	PANGO-v1.17	VOC Delta GK (B.1.617.2+AY.*) first detected in India	(N_G215C,Spike_T95I,N_D63G,N_R203M,NSP12_G671S,NSP16_Q238H,Spike_G142D,NS3_S26L,Spike_P681R,Spike_R158del,NSP3_P1228L,Spike_S12F,NS7a_V82A,NSP3_A488S,Spike_F157del,NSP4_T492I,NSP14_H95Y,NSP14_A394V,Spike_T19R,NS7a_T120I,N_D377Y,M_I82T,NSP4_S137L,Spike_D950N,NS7b_T40I,NSP13_P77L,Spike_E156G,NSP3_P1469S,Spike_T478K,NS7a_V71I,NSP6_T77A,NSP12_P323L,Spike_D614G,NSP4_V167L,Spike_L452R)	2021-12-28		TRUE	TRUE		3.35796e-05	0.379529			BA.2.65	2022-03-30
hCoV-19/Australia/QLD3187/2021		Original	betacoronavirus	EPI_ISL_8132744	2021-12-16	Oceania / Australia / Queensland		29769	Human	unknown	unknown	GK	AY.39.1.4	AY.39.1.4	PANGO-v1.17	VOC Delta GK (B.1.617.2+AY.*) first detected in India	(N_G215C,Spike_T95I,N_D63G,N_R203M,NSP12_G671S,NSP16_Q238H,Spike_G142D,NS3_S26L,Spike_P681R,Spike_R158del,NSP3_P1228L,Spike_S12F,NS7a_V82A,NSP3_A488S,Spike_F157del,NSP4_T492I,NSP14_A394V,Spike_T19R,NS7a_T120I,N_D377Y,M_I82T,NSP4_S137L,Spike_D950N,NS7b_T40I,NSP13_P77L,Spike_E156G,NSP3_P1469S,Spike_T478K,NS7a_V71I,NSP6_T77A,NSP12_P323L,Spike_D614G,NSP4_V167L,Spike_L452R)	2021-12-28		TRUE			0.0198865	0.379477			BA.2.68	2022-05-09
hCoV-19/Australia/QLD3279/2021		Original	betacoronavirus	EPI_ISL_8132759	2021-12-16	Oceania / Australia / Queensland		29845	Human	unknown	unknown	GK	AY.39.1.4	AY.39.1.4	PANGO-v1.17	VOC Delta GK (B.1.617.2+AY.*) first detected in India	(N_G215C,Spike_T95I,N_D63G,N_R203M,NSP12_G671S,NSP16_Q238H,Spike_G142D,NS3_S26L,Spike_P681R,Spike_R158del,NSP3_P1228L,Spike_S12F,NS7a_V82A,NSP3_A488S,Spike_F157del,NSP4_T492I,NSP14_A394V,Spike_T19R,NS7a_T120I,N_D377Y,M_I82T,NSP4_S137L,Spike_D950N,NS7b_T40I,NSP13_P77L,Spike_E156G,NSP3_P1469S,Spike_T478K,NS7a_V71I,NSP6_T77A,NSP12_P323L,Spike_D614G,NSP4_V167L,Spike_L452R)	2021-12-28		TRUE			0.0356509	0.379625			BA.2.69	2022-04-01
hCoV-19/Australia/QLD2760/2021		Original	betacoronavirus	EPI_ISL_8132547	2021-12-17	Oceania / Australia / Queensland		29743	Human	unknown	unknown	GK	AY.39.1.4	AY.39.1.4	PANGO-v1.17	VOC Delta GK (B.1.617.2+AY.*) first detected in India	(N_G215C,Spike_T95I,N_D63G,N_R203M,NSP12_G671S,NSP16_Q238H,Spike_G142D,NS3_S26L,Spike_P681R,Spike_R158del,NSP3_P1228L,Spike_S12F,NS7a_V82A,NSP3_A488S,Spike_F157del,NSP4_T492I,NSP14_A394V,Spike_T19R,NS7a_T120I,N_D377Y,M_I82T,NSP4_S137L,Spike_D950N,NS7b_T40I,NSP13_P77L,Spike_E156G,NSP3_P1469S,Spike_T478K,NS7a_V71I,NSP6_T77A,NSP12_P323L,Spike_D614G,NSP4_V167L,Spike_L452R)	2021-12-28		TRUE	TRUE			0.379484			BA.2.7	2022-06-08
hCoV-19/Australia/QLD2722/2021		Original	betacoronavirus	EPI_ISL_7861621	2021-12-17	Oceania / Australia / Queensland		29743	Human	unknown	unknown	GK	AY.39.1.4	AY.39.1.4	PANGO-v1.17	VOC Delta GK (B.1.617.2+AY.*) first detected in India	(N_G215C,Spike_T95I,N_D63G,N_R203M,NSP12_G671S,NSP16_Q238H,Spike_G142D,NS3_S26L,Spike_P681R,Spike_R158del,NSP3_P1228L,Spike_S12F,NS7a_V82A,NSP3_A488S,Spike_F157del,NSP4_T492I,NSP14_A394V,Spike_T19R,NS7a_T120I,N_D377Y,M_I82T,NSP4_S137L,Spike_D950N,NS7b_T40I,NSP13_P77L,Spike_E156G,NSP3_P1469S,Spike_T478K,NS7a_V71I,NSP6_T77A,NSP12_P323L,Spike_D614G,NSP4_V167L,Spike_L452R)	2021-12-20		TRUE			0.00894328	0.379516			BA.2.71	2022-06-25
hCoV-19/Australia/QLD2717/2021		Original	betacoronavirus	EPI_ISL_7861622	2021-12-17	Oceania / Australia / Queensland		29743	Human	unknown	unknown	GK	AY.39.1.4	AY.39.1.4	PANGO-v1.17	VOC Delta GK (B.1.617.2+AY.*) first detected in India	(N_G215C,Spike_T95I,N_D63G,N_R203M,NSP12_G671S,NSP16_Q238H,Spike_G142D,NS3_S26L,Spike_P681R,Spike_R158del,NSP3_P1228L,Spike_S12F,NS7a_V82A,NSP3_A488S,Spike_F157del,NSP4_T492I,NSP14_A394V,Spike_T19R,NS7a_T120I,N_D377Y,M_I82T,NSP4_S137L,Spike_D950N,NS7b_T40I,NSP13_P77L,Spike_E156G,NSP3_P1469S,Spike_T478K,NS7a_V71I,NSP6_T77A,NSP12_P323L,Spike_D614G,NSP3_P1292S,NSP4_V167L,Spike_L452R)	2021-12-20		TRUE				0.379417			BA.2.72	2022-06-28
hCoV-19/Australia/QLD2713/2021		Original	betacoronavirus	EPI_ISL_7861616	2021-12-17	Oceania / Australia / Queensland		29744	Human	unknown	unknown	GK	AY.39.1.4	AY.39.1.4	PANGO-v1.17	VOC Delta GK (B.1.617.2+AY.*) first detected in India	(N_G215C,Spike_T95I,N_D63G,N_R203M,NSP12_G671S,NSP16_Q238H,Spike_G142D,NS3_S26L,Spike_P681R,Spike_R158del,NSP3_P1228L,Spike_S12F,NS7a_V82A,NSP3_A488S,Spike_F157del,NSP4_T492I,NSP14_A394V,Spike_T19R,NS7a_T120I,N_D377Y,M_I82T,NSP4_S137L,Spike_D950N,NS7b_T40I,NSP13_P77L,Spike_E156G,NSP3_P1469S,Spike_T478K,NS7a_V71I,NSP6_T77A,NSP12_P323L,Spike_D614G,NSP4_V167L,Spike_L452R)	2021-12-20		TRUE			6.72405e-05	0.379497			BA.2.73	2022-03-12
hCoV-19/Australia/QLD2748/2021		Original	betacoronavirus	EPI_ISL_7861619	2021-12-17	Oceania / Australia / Queensland		29744	Human	unknown	unknown	GK	AY.39.1.4	AY.39.1.4	PANGO-v1.17	VOC Delta GK (B.1.617.2+AY.*) first detected in India	(N_G215C,Spike_T95I,N_D63G,N_R203M,NSP12_G671S,NSP16_Q238H,Spike_G142D,NS3_S26L,Spike_P681R,Spike_R158del,NSP3_P1228L,Spike_S12F,NS7a_V82A,NSP3_A488S,Spike_F157del,NSP4_T492I,NSP14_A394V,Spike_T19R,NS7a_T120I,N_D377Y,M_I82T,NSP4_S137L,Spike_D950N,NS7b_T40I,NSP13_P77L,Spike_E156G,NSP3_P1469S,Spike_T478K,NS7a_V71I,NSP6_T77A,NSP12_P323L,Spike_D614G,NSP4_V167L,Spike_L452R)	2021-12-20		TRUE			6.72405e-05	0.379463			BA.2.74	2022-06-16
hCoV-19/Australia/QLD2810/2021		Original	betacoronavirus	EPI_ISL_8132623	2021-12-17	Oceania / Australia / Queensland		29743	Human	unknown	unknown	GK	AY.39.1.4	AY.39.1.4	PANGO-v1.17	VOC Delta GK (B.1.617.2+AY.*) first detected in India	(N_G215C,Spike_T95I,N_D63G,N_R203M,NSP12_G671S,NSP16_Q238H,Spike_G142D,NS3_S26L,Spike_P681R,Spike_R158del,NSP3_P1228L,Spike_S12F,NS7a_V82A,NSP3_A488S,Spike_F157del,NSP4_T492I,NSP14_A394V,Spike_T19R,NS7a_T120I,N_D377Y,M_I82T,NSP4_S137L,Spike_D950N,NS7b_T40I,NSP13_P77L,Spike_E156G,NSP3_P1469S,Spike_T478K,NS7a_V71I,NSP6_T77A,NSP12_P323L,Spike_D614G,NSP4_V167L,Spike_L452R)	2021-12-28		TRUE	TRUE			0.379484			BA.2.75	2022-07-04
hCoV-19/Australia/QLD2795/2021		Original	betacoronavirus	EPI_ISL_8132533	2021-12-17	Oceania / Australia / Queensland		29743	Human	unknown	unknown	GK	AY.39.1.4	AY.39.1.4	PANGO-v1.17	VOC Delta GK (B.1.617.2+AY.*) first detected in India	(N_G215C,Spike_T95I,N_D63G,N_R203M,NSP12_G671S,NSP16_Q238H,Spike_G142D,NS3_S26L,Spike_P681R,Spike_R158del,NSP3_P1228L,Spike_S12F,NS7a_V82A,NSP3_A488S,Spike_F157del,NSP4_T492I,NSP14_A394V,Spike_T19R,NS7a_T120I,N_D377Y,M_I82T,NSP4_S137L,Spike_D950N,NS7b_T40I,NSP13_P77L,Spike_E156G,NSP3_P1469S,Spike_T478K,NS7a_V71I,NSP6_T77A,NSP12_P323L,Spike_D614G,NSP4_V167L,Spike_L452R)	2021-12-28		TRUE	TRUE		0.00100864	0.379295			BA.2.75.1	2022-08-15
hCoV-19/Australia/QLD2764/2021		Original	betacoronavirus	EPI_ISL_8132541	2021-12-17	Oceania / Australia / Queensland		29743	Human	unknown	unknown	GK	AY.39.1.4	AY.39.1.4	PANGO-v1.17	VOC Delta GK (B.1.617.2+AY.*) first detected in India	(N_G215C,Spike_T95I,N_D63G,N_R203M,NSP12_G671S,NSP16_Q238H,Spike_G142D,NS3_S26L,Spike_P681R,Spike_R158del,NSP3_P1228L,Spike_S12F,NS7a_V82A,NSP3_A488S,Spike_F157del,NSP4_T492I,NSP14_A394V,Spike_T19R,NS7a_T120I,N_D377Y,M_I82T,NSP4_S137L,Spike_D950N,NS7b_T40I,NSP13_P77L,Spike_E156G,NSP3_P1469S,Spike_T478K,NS7a_V71I,NSP6_T77A,NSP12_P323L,Spike_D614G,NSP4_V167L,Spike_L452R)	2021-12-28		TRUE			0.0189288	0.379438			BA.2.75.2	2022-08-15
hCoV-19/Australia/QLD2867/2021		Original	betacoronavirus	EPI_ISL_8132591	2021-12-18	Oceania / Australia / Queensland		29743	Human	unknown	unknown	GK	AY.39.1.4	AY.39.1.4	PANGO-v1.17	VOC Delta GK (B.1.617.2+AY.*) first detected in India	(N_G215C,Spike_T95I,N_D63G,N_R203M,NSP12_G671S,NSP16_Q238H,Spike_G142D,NS3_S26L,Spike_P681R,Spike_R158del,NSP3_P1228L,Spike_S12F,NS7a_V82A,NSP3_A488S,Spike_F157del,NSP4_T492I,NSP14_A394V,Spike_T19R,NS7a_T120I,N_D377Y,M_I82T,NSP4_S137L,Spike_D950N,NS7b_T40I,NSP13_P77L,Spike_E156G,NSP3_P1469S,Spike_T478K,NS7a_V71I,NSP9_D47N,NSP6_T77A,NSP12_P323L,Spike_D614G,NSP4_V167L,Spike_L452R)	2021-12-28		TRUE	TRUE			0.379451			BA.2.75.3	2022-10-07
hCoV-19/Australia/QLD2865/2021		Original	betacoronavirus	EPI_ISL_8132598	2021-12-18	Oceania / Australia / Queensland		29744	Human	unknown	unknown	GK	AY.39.1.4	AY.39.1.4	PANGO-v1.17	VOC Delta GK (B.1.617.2+AY.*) first detected in India	(N_G215C,Spike_T95I,N_D63G,N_R203M,NSP12_G671S,NSP16_Q238H,Spike_G142D,NS3_S26L,Spike_P681R,Spike_R158del,NSP3_P1228L,Spike_S12F,NS7a_V82A,NSP3_A488S,Spike_F157del,NSP4_T492I,NSP14_A394V,Spike_T19R,NS7a_T120I,N_D377Y,M_I82T,NSP4_S137L,Spike_D950N,NS7b_T40I,NSP13_P77L,Spike_E156G,NSP3_P1469S,Spike_T478K,NS7a_V71I,NSP9_D47N,NSP6_T77A,NSP12_P323L,Spike_D614G,NSP4_V167L,Spike_L452R)	2021-12-28		TRUE	TRUE		0.00813609	0.379364			BA.2.75.4	2022-10-27
hCoV-19/Australia/QLD2807/2021		Original	betacoronavirus	EPI_ISL_8132554	2021-12-18	Oceania / Australia / Queensland		29743	Human	unknown	unknown	GK	AY.39.1.4	AY.39.1.4	PANGO-v1.17	VOC Delta GK (B.1.617.2+AY.*) first detected in India	(N_G215C,Spike_T95I,N_D63G,N_R203M,NSP12_G671S,NSP16_Q238H,Spike_G142D,NS3_S26L,Spike_P681R,Spike_R158del,NSP3_P1228L,Spike_S12F,NS7a_V82A,NSP3_A488S,Spike_F157del,NSP4_T492I,NSP14_A394V,Spike_T19R,NS7a_T120I,N_D377Y,Spike_V70F,M_I82T,NSP4_S137L,Spike_D950N,NS7b_T40I,NSP13_P77L,Spike_E156G,NSP3_P1469S,Spike_T478K,NS7a_V71I,NSP6_T77A,NSP12_P323L,Spike_D614G,NSP4_V167L,Spike_L452R)	2021-12-28		TRUE	TRUE			0.379518			BA.2.75.5	2022-08-08
hCoV-19/Australia/QLD3297/2021		Original	betacoronavirus	EPI_ISL_8132771	2021-12-18	Oceania / Australia / Queensland		29824	Human	unknown	unknown	GK	AY.39.1.4	AY.39.1.4	PANGO-v1.17	VOC Delta GK (B.1.617.2+AY.*) first detected in India	(N_G215C,Spike_T95I,N_D63G,N_R203M,NSP12_G671S,NSP16_Q238H,Spike_G142D,NS3_S26L,Spike_P681R,Spike_R158del,NSP3_P1228L,Spike_S12F,NS7a_V82A,NSP3_A488S,Spike_F157del,NSP4_T492I,NSP14_A394V,Spike_T19R,NS7a_T120I,N_D377Y,M_I82T,NSP4_S137L,Spike_D950N,NS7b_T40I,NSP13_P77L,Spike_E156G,NSP3_P1469S,Spike_T478K,NS7a_V71I,NSP6_T77A,NSP12_P323L,Spike_D614G,NSP4_V167L,Spike_L452R)	2021-12-28		TRUE			0.0313841	0.379604			BA.2.75.6	2022-11-16
hCoV-19/Australia/QLD2866/2021		Original	betacoronavirus	EPI_ISL_8132611	2021-12-18	Oceania / Australia / Queensland		29744	Human	unknown	unknown	GK	AY.39.1.4	AY.39.1.4	PANGO-v1.17	VOC Delta GK (B.1.617.2+AY.*) first detected in India	(N_G215C,Spike_T95I,N_D63G,N_R203M,NSP12_G671S,NSP16_Q238H,Spike_G142D,NS3_S26L,Spike_P681R,Spike_R158del,NSP3_P1228L,Spike_S12F,NS7a_V82A,NSP3_A488S,Spike_F157del,NSP4_T492I,NSP14_A394V,Spike_T19R,NS7a_T120I,N_D377Y,M_I82T,NSP4_S137L,Spike_D950N,NS7b_T40I,NSP13_P77L,Spike_E156G,NSP3_P1469S,Spike_T478K,NS7a_V71I,NSP9_D47N,NSP6_T77A,NSP12_P323L,Spike_D614G,NSP4_V167L,Spike_L452R)	2021-12-28		TRUE			0.0392684	0.379934			BA.2.75.8	2022-11-07
hCoV-19/Australia/QLD2802/2021		Original	betacoronavirus	EPI_ISL_8132549	2021-12-18	Oceania / Australia / Queensland		29743	Human	unknown	unknown	GK	AY.39.1.4	AY.39.1.4	PANGO-v1.17	VOC Delta GK (B.1.617.2+AY.*) first detected in India	(N_G215C,Spike_T95I,N_D63G,N_R203M,NSP12_G671S,NSP16_Q238H,Spike_G142D,NS3_S26L,Spike_P681R,Spike_R158del,NSP3_P1228L,Spike_S12F,NS7a_V82A,NSP3_A488S,Spike_F157del,NSP4_T492I,NSP14_A394V,Spike_T19R,NS7a_T120I,N_D377Y,M_I82T,NSP4_S137L,Spike_D950N,NS7b_T40I,NSP13_P77L,Spike_E156G,NSP3_P1469S,Spike_T478K,NS7a_V71I,NSP6_T77A,NSP12_P323L,Spike_D614G,NSP4_V167L,Spike_L452R)	2021-12-28		TRUE	TRUE			0.379484			BA.2.75.9	2022-11-26
hCoV-19/Australia/QLD2827/2021		Original	betacoronavirus	EPI_ISL_8132581	2021-12-18	Oceania / Australia / Queensland		29743	Human	unknown	unknown	GK	AY.39.1.4	AY.39.1.4	PANGO-v1.17	VOC Delta GK (B.1.617.2+AY.*) first detected in India	(N_G215C,Spike_T95I,N_D63G,N_R203M,NSP12_G671S,NSP16_Q238H,Spike_G142D,NS3_S26L,Spike_P681R,Spike_R158del,NSP3_P1228L,Spike_S12F,NS7a_V82A,NSP3_A488S,Spike_F157del,NSP4_T492I,NSP14_A394V,Spike_T19R,NS7a_T120I,N_D377Y,M_I82T,NSP4_S137L,Spike_D950N,NS7b_T40I,NSP13_P77L,Spike_E156G,NSP3_P1469S,Spike_T478K,NS7a_V71I,NSP6_T77A,NSP12_P323L,Spike_D614G,NSP4_V167L,Spike_L452R)	2021-12-28		TRUE	TRUE			0.379451			BA.2.76	2022-03-12
hCoV-19/Australia/QLD5198/2021		Original	betacoronavirus	EPI_ISL_8216204	2021-12-19	Oceania / Australia / Queensland		29780	Human	unknown	unknown	GK	AY.39.1.4	AY.39.1.4	PANGO-v1.17	VOC Delta GK (B.1.617.2+AY.*) first detected in India	(N_G215C,Spike_T95I,N_D63G,N_R203M,NSP12_G671S,NSP16_Q238H,Spike_G142D,NS3_S26L,Spike_P681R,Spike_R158del,NSP3_P1228L,Spike_S12F,NS7a_V82A,NSP3_A488S,Spike_F157del,NSP4_T492I,NSP14_A394V,Spike_T19R,NS7a_T120I,N_D377Y,M_I82T,NSP4_S137L,Spike_D950N,NS7b_T40I,NSP13_P77L,Spike_E156G,NSP3_P1469S,Spike_T478K,NS7a_V71I,NSP6_T77A,NSP12_P323L,Spike_D614G,NSP4_V167L,Spike_L452R)	2021-12-31		TRUE			0.0296172	0.379992			BA.2.82	2022-07-05
hCoV-19/Australia/QLD4975/2021		Original	betacoronavirus	EPI_ISL_8438016	2021-12-19	Oceania / Australia / Queensland		29782	Human	unknown	unknown	GK	AY.39.1.4	AY.39.1.4	PANGO-v1.17	VOC Delta GK (B.1.617.2+AY.*) first detected in India	(NSP3_S692F,N_G215C,Spike_T95I,N_D63G,N_R203M,NSP12_G671S,NSP16_Q238H,Spike_G142D,NS3_S26L,Spike_P681R,Spike_R158del,NSP3_P1228L,Spike_S12F,NS7a_V82A,NSP3_A488S,Spike_F157del,NSP4_T492I,NSP14_A394V,Spike_T19R,NS7a_T120I,N_D377Y,M_I82T,NSP4_S137L,Spike_D950N,NS7b_T40I,NSP13_P77L,Spike_E156G,NSP3_P1469S,Spike_T478K,NS7a_V71I,NSP6_T77A,NSP12_P323L,Spike_D614G,NSP4_V167L,Spike_L452R)	2022-01-07		TRUE			0.011517	0.379768			BA.2.9	2022-03-04
hCoV-19/Australia/QLD2829/2021		Original	betacoronavirus	EPI_ISL_8132580	2021-12-19	Oceania / Australia / Queensland		29743	Human	unknown	unknown	GK	AY.39.1.4	AY.39.1.4	PLEARN-v1.17	VOC Delta GK (B.1.617.2+AY.*) first detected in India	(N_G215C,Spike_T95I,N_D63G,N_R203M,NSP12_G671S,NSP16_Q238H,Spike_G142D,NS3_S26L,NSP3_S1206L,Spike_P681R,Spike_R158del,NSP12_Y479H,NSP3_P1228L,NSP16_L94M,NS7a_V82A,NSP3_A488S,Spike_F157del,NSP14_A394V,Spike_T19R,NS7a_T120I,N_D377Y,M_I82T,Spike_D950N,NS7b_T40I,NSP13_P77L,Spike_E156G,NSP3_P1469S,Spike_T478K,NS7a_V71I,NSP6_T77A,NSP12_P323L,Spike_D614G,NSP4_V167L,Spike_L452R,NSP12_I536V)	2021-12-28		TRUE	TRUE		0.00864069	0.379434			BA.2.9.5	2022-05-10
hCoV-19/Australia/QLD3252/2021		Original	betacoronavirus	EPI_ISL_8132739	2021-12-19	Oceania / Australia / Queensland		29776	Human	unknown	unknown	GK	AY.39.1.4	AY.39.1.4	PANGO-v1.17	VOC Delta GK (B.1.617.2+AY.*) first detected in India	(N_G215C,Spike_T95I,N_D63G,N_R203M,NSP12_G671S,NSP16_Q238H,Spike_G142D,NS3_S26L,Spike_P681R,Spike_R158del,NSP3_P1228L,Spike_S12F,NS7a_V82A,NSP3_A488S,Spike_F157del,NSP4_T492I,NSP14_A394V,Spike_T19R,NS7a_T120I,N_D377Y,M_I82T,NSP4_S137L,Spike_D950N,NS7b_T40I,NSP13_P77L,Spike_E156G,NSP3_P1469S,Spike_T478K,NS7a_V71I,NSP6_T77A,NSP12_P323L,Spike_D614G,NSP4_V167L,Spike_L452R)	2021-12-28		TRUE	TRUE		6.71682e-05	0.379559			BA.4	2022-05-13
hCoV-19/Australia/QLD3032/2021		Original	betacoronavirus	EPI_ISL_8132815	2021-12-19	Oceania / Australia / Queensland		29785	Human	unknown	unknown	GK	AY.39.1.4	AY.39.1.4	PANGO-v1.17	VOC Delta GK (B.1.617.2+AY.*) first detected in India	(N_G215C,Spike_T95I,N_D63G,N_R203M,NSP12_G671S,NSP16_Q238H,Spike_G142D,NS3_S26L,Spike_P681R,Spike_R158del,NSP3_P1228L,Spike_S12F,NS7a_V82A,NSP3_A488S,Spike_F157del,NSP4_T492I,NSP14_A394V,Spike_T19R,NS7a_T120I,N_D377Y,M_I82T,NSP4_S137L,Spike_D950N,NS7b_T40I,NSP13_P77L,Spike_E156G,NSP3_P1469S,Spike_T478K,NS7a_V71I,NSP6_T77A,NSP12_P323L,Spike_D614G,NSP4_V167L,Spike_L452R)	2021-12-28		TRUE	TRUE		0.00795703	0.379518			BA.4.1	2022-04-27
hCoV-19/Australia/QLD3175/2021		Original	betacoronavirus	EPI_ISL_8132776	2021-12-19	Oceania / Australia / Queensland		29780	Human	unknown	unknown	GK	AY.39.1.4	AY.39.1.4	PANGO-v1.17	VOC Delta GK (B.1.617.2+AY.*) first detected in India	(N_G215C,Spike_T95I,N_D63G,N_R203M,NSP12_G671S,Spike_G142D,NS3_S26L,Spike_P681R,Spike_R158del,NSP3_P1228L,Spike_S12F,NS7a_V82A,NSP3_A488S,Spike_F157del,NSP4_T492I,NSP14_A394V,Spike_T19R,NS7a_T120I,N_D377Y,M_I82T,NSP4_S137L,Spike_D950N,NS7b_T40I,NSP13_P77L,Spike_E156G,NSP3_P1469S,Spike_T478K,NS7a_V71I,NSP6_T77A,NSP12_P323L,Spike_D614G,NSP4_V167L,Spike_L452R)	2021-12-28		TRUE			0.0303224	0.380649			BA.4.1.1	2022-06-18
hCoV-19/Australia/QLD2870/2021		Original	betacoronavirus	EPI_ISL_8132610	2021-12-19	Oceania / Australia / Queensland		29743	Human	unknown	unknown	GK	AY.39.1.4	AY.39.1.4	PANGO-v1.17	VOC Delta GK (B.1.617.2+AY.*) first detected in India	(N_G215C,Spike_T95I,N_D63G,N_R203M,NSP12_G671S,NSP16_Q238H,Spike_G142D,NS3_S26L,Spike_P681R,Spike_R158del,NSP3_P1228L,Spike_S12F,NS7a_V82A,NSP3_A488S,Spike_F157del,NSP4_T492I,NSP14_A394V,Spike_T19R,NS7a_T120I,N_D377Y,M_I82T,NSP4_S137L,Spike_D950N,NS7b_T40I,NSP13_P77L,Spike_E156G,NSP3_P1469S,Spike_T478K,NS7a_V71I,NSP6_T77A,NSP12_P323L,Spike_D614G,NSP4_V167L,Spike_L452R)	2021-12-28		TRUE	TRUE		0.000806913	0.379421			BA.4.1.5	2022-07-21
hCoV-19/Australia/QLD2823/2021		Original	betacoronavirus	EPI_ISL_8132621	2021-12-19	Oceania / Australia / Queensland		29743	Human	unknown	unknown	GK	AY.39.1.4	AY.39.1.4	PANGO-v1.17	VOC Delta GK (B.1.617.2+AY.*) first detected in India	(N_G215C,Spike_T95I,N_D63G,N_R203M,NSP12_G671S,NSP16_Q238H,Spike_G142D,NS3_S26L,Spike_P681R,Spike_R158del,NSP3_P1228L,Spike_S12F,NS7a_V82A,NSP3_A488S,Spike_F157del,NSP4_T492I,NSP14_A394V,Spike_T19R,NS7a_T120I,N_D377Y,M_I82T,NSP4_S137L,Spike_D950N,NS7b_T40I,NSP13_P77L,Spike_E156G,NSP3_P1469S,Spike_T478K,NS7a_V71I,NSP6_T77A,NSP12_P323L,Spike_D614G,NSP4_V167L,Spike_L452R)	2021-12-28		TRUE	TRUE			0.379484			BA.4.1.7	2022-06-13
hCoV-19/Australia/QLD2803/2021		Original	betacoronavirus	EPI_ISL_8132636	2021-12-19	Oceania / Australia / Queensland		29743	Human	unknown	unknown	GK	AY.39.1.4	AY.39.1.4	PANGO-v1.17	VOC Delta GK (B.1.617.2+AY.*) first detected in India	(N_G215C,Spike_T95I,N_D63G,N_R203M,NSP12_G671S,NSP16_Q238H,Spike_G142D,NS3_S26L,Spike_P681R,Spike_R158del,NSP3_P1228L,Spike_S12F,NS7a_V82A,NSP3_A488S,Spike_F157del,NSP4_T492I,NSP14_A394V,Spike_T19R,NS7a_T120I,N_D377Y,M_I82T,NSP4_S137L,Spike_D950N,NS7b_T40I,NSP13_P77L,Spike_E156G,NSP3_P1469S,Spike_T478K,NS7a_V71I,NSP6_T77A,NSP12_P323L,Spike_D614G,NSP4_V167L,Spike_L452R)	2021-12-28		TRUE	TRUE			0.379484			BA.4.1.8	2022-08-10
hCoV-19/Australia/QLD3495/2021		Original	betacoronavirus	EPI_ISL_8215994	2021-12-20	Oceania / Australia / Queensland		29841	Human	unknown	unknown	GK	AY.39.1.4	AY.39.1.4	PANGO-v1.17	VOC Delta GK (B.1.617.2+AY.*) first detected in India	(N_G215C,Spike_T95I,N_D63G,N_R203M,NSP12_G671S,NSP16_Q238H,Spike_G142D,NS3_S26L,Spike_P681R,Spike_R158del,NSP3_P1228L,Spike_S12F,NS7a_V82A,NSP3_A488S,Spike_F157del,NSP4_T492I,NSP14_A394V,Spike_T19R,NS7a_T120I,N_D377Y,M_I82T,NSP4_S137L,Spike_D950N,NS7b_T40I,NSP13_P77L,Spike_E156G,NSP3_P1469S,Spike_T478K,NS7a_V71I,NSP6_T77A,NSP12_P323L,Spike_D614G,NSP4_V167L,Spike_L452R)	2021-12-31		TRUE			0.00103884	0.379067			BA.4.1.9	2022-11-07
hCoV-19/Australia/QLD5437/2021		Original	betacoronavirus	EPI_ISL_8438031	2021-12-20	Oceania / Australia / Queensland		29783	Human	unknown	unknown	GK	AY.39.1.4	AY.39.1.4	PANGO-v1.17	VOC Delta GK (B.1.617.2+AY.*) first detected in India	(N_G215C,Spike_T95I,N_D63G,N_R203M,NSP12_G671S,NSP16_Q238H,Spike_G142D,NS3_S26L,Spike_P681R,Spike_R158del,NSP3_P1228L,Spike_S12F,NS7a_V82A,NSP3_A488S,Spike_F157del,NSP4_T492I,NSP14_A394V,Spike_T19R,NS7a_T120I,N_D377Y,M_I82T,NSP4_S137L,Spike_D950N,NS7b_T40I,NSP13_P77L,Spike_E156G,NSP3_P1469S,Spike_T478K,NS7a_V71I,NSP6_T77A,NSP12_P323L,Spike_D614G,NSP4_V167L,Spike_L452R)	2022-01-07		TRUE	TRUE		0.000134305	0.379496			BA.4.2	2022-06-22
hCoV-19/Australia/QLD2876/2021		Original	betacoronavirus	EPI_ISL_8132600	2021-12-20	Oceania / Australia / Queensland		29743	Human	unknown	unknown	GK	AY.39.1.4	AY.39.1.4	PANGO-v1.17	VOC Delta GK (B.1.617.2+AY.*) first detected in India	(N_G215C,Spike_T95I,N_D63G,N_R203M,NSP12_G671S,NSP16_Q238H,Spike_G142D,NS3_S26L,Spike_P681R,Spike_R158del,NSP3_P1228L,Spike_S12F,NS7a_V82A,NSP3_A488S,Spike_F157del,NSP4_T492I,NSP14_A394V,Spike_T19R,NS7a_T120I,N_D377Y,M_I82T,NSP4_S137L,Spike_D950N,NS7b_T40I,NSP13_P77L,Spike_E156G,NSP3_P1469S,Spike_T478K,NS7a_V71I,NSP6_T77A,NSP12_P323L,Spike_D614G,NSP4_V167L,Spike_L452R)	2021-12-28		TRUE			0.0181555	0.379482			BA.4.4	2022-07-09
hCoV-19/Australia/QLD2998/2021		Original	betacoronavirus	EPI_ISL_8132812	2021-12-20	Oceania / Australia / Queensland		29839	Human	unknown	unknown	GK	AY.39.1.4	AY.39.1.4	PANGO-v1.17	VOC Delta GK (B.1.617.2+AY.*) first detected in India	(N_G215C,Spike_T95I,N_D63G,N_R203M,NSP12_G671S,NSP16_Q238H,Spike_G142D,NS3_S26L,Spike_P681R,Spike_R158del,NSP3_P1228L,Spike_S12F,NS7a_V82A,NSP3_A488S,Spike_F157del,NSP4_T492I,NSP14_A394V,Spike_T19R,NS7a_T120I,N_D377Y,M_I82T,NSP4_S137L,Spike_D950N,NS7b_T40I,NSP13_P77L,Spike_E156G,NSP3_P1469S,Spike_T478K,NS7a_V71I,NSP6_T77A,NSP12_P323L,Spike_D614G,NSP4_V167L,Spike_L452R)	2021-12-28		TRUE	TRUE		0.00117296	0.379043			BA.4.5	2022-06-09
hCoV-19/Australia/QLD3300/2021		Original	betacoronavirus	EPI_ISL_8132750	2021-12-20	Oceania / Australia / Queensland		29785	Human	unknown	unknown	GK	AY.39.1.4	AY.39.1.4	PLEARN-v1.17	VOC Delta GK (B.1.617.2+AY.*) first detected in India	(N_G215C,N_D63G,N_R203M,NSP12_G671S,NSP16_Q238H,Spike_G142D,NS3_S26L,Spike_P681R,Spike_R158del,NSP3_P1228L,Spike_S12F,NS7a_V82A,NSP3_A488S,Spike_F157del,NSP4_T492I,NSP14_A394V,Spike_T19R,NS7a_T120I,N_D377Y,M_I82T,NSP4_S137L,Spike_D950N,NS7b_T40I,NSP13_P77L,Spike_E156G,NSP3_P1469S,Spike_T478K,NS7a_V71I,NSP6_T77A,NSP12_P323L,Spike_D614G,NSP4_V167L)	2021-12-28		TRUE		TRUE	0.0768172	0.381933			BA.4.6	2022-05-29
hCoV-19/Australia/QLD3042/2021		Original	betacoronavirus	EPI_ISL_8132852	2021-12-20	Oceania / Australia / Queensland		29770	Human	unknown	unknown	GK	AY.39.1.4	AY.39.1.4	PANGO-v1.17	VOC Delta GK (B.1.617.2+AY.*) first detected in India	(N_G215C,Spike_T95I,N_D63G,N_R203M,NSP12_G671S,NSP16_Q238H,Spike_G142D,NS3_S26L,Spike_P681R,Spike_R158del,NSP3_P1228L,Spike_S12F,NS7a_V82A,NSP3_A488S,Spike_F157del,NSP4_T492I,NSP14_A394V,Spike_T19R,NS7a_T120I,N_D377Y,M_I82T,NSP4_S137L,Spike_D950N,NS7b_T40I,NSP13_P77L,Spike_E156G,NSP3_P1469S,Spike_T478K,NS7a_V71I,NSP6_T77A,NSP12_P323L,Spike_D614G,NSP4_V167L,Spike_L452R)	2021-12-28		TRUE			0.000940544	0.379463			BA.4.6.4	2022-06-08
hCoV-19/Australia/QLD3107/2021		Original	betacoronavirus	EPI_ISL_8132772	2021-12-20	Oceania / Australia / Queensland		29865	Human	unknown	unknown	GK	AY.39.1.4	AY.39.1.4	PLEARN-v1.17	VOC Delta GK (B.1.617.2+AY.*) first detected in India	(N_G215C,Spike_T95I,N_D63G,N_R203M,NSP12_G671S,NSP16_Q238H,Spike_G142D,NS3_S26L,NSP2_K500N,Spike_P681R,Spike_R158del,NSP3_P1228L,Spike_S12F,NSP3_A488S,Spike_F157del,NSP4_T492I,NSP14_A394V,Spike_T19R,NS7a_T120I,N_D377Y,M_I82T,NSP4_S137L,Spike_D950N,NS7b_T40I,NSP13_P77L,Spike_E156G,NSP3_P1469S,Spike_T478K,NSP6_T77A,NSP12_P323L,Spike_D614G,NSP4_V167L,Spike_L452R)	2021-12-28		TRUE		TRUE	0.0892349	0.380662			BA.4.6.5	2022-09-08
hCoV-19/Australia/QLD5423/2021		Original	betacoronavirus	EPI_ISL_8438176	2021-12-20	Oceania / Australia / Queensland		29781	Human	unknown	unknown	GK	AY.39.1.4	AY.39.1.4	PANGO-v1.17	VOC Delta GK (B.1.617.2+AY.*) first detected in India	(N_G215C,Spike_T95I,N_D63G,N_R203M,NSP12_G671S,NSP16_Q238H,Spike_G142D,NS3_S26L,Spike_P681R,Spike_R158del,NSP3_P1228L,Spike_S12F,NS7a_V82A,NSP3_A488S,Spike_F157del,NSP4_T492I,NSP14_A394V,Spike_T19R,NS7a_T120I,N_D377Y,M_I82T,NSP4_S137L,Spike_D950N,NS7b_T40I,NSP13_P77L,Spike_E156G,NSP3_P1469S,Spike_T478K,NS7a_V71I,NSP6_T77A,NSP12_P323L,Spike_D614G,NSP4_V167L,Spike_L452R)	2022-01-07		TRUE	TRUE		3.35785e-05	0.379584			BA.5	2022-06-02
hCoV-19/Australia/QLD5403/2021		Original	betacoronavirus	EPI_ISL_8437998	2021-12-20	Oceania / Australia / Queensland		29770	Human	unknown	unknown	GK	AY.39.1.4	AY.39.1.4	PANGO-v1.17	VOC Delta GK (B.1.617.2+AY.*) first detected in India	(N_G215C,Spike_T95I,N_D63G,N_R203M,NSP12_G671S,Spike_G142D,NS3_S26L,NSP4_A316V,Spike_P681R,NSP3_P1228L,Spike_A222S,Spike_S12F,NS7a_V82A,NSP3_A488S,NSP4_T492I,NSP14_A394V,Spike_T19R,NS7a_T120I,N_D377Y,M_I82T,NSP4_S137L,Spike_D950N,NS7b_T40I,NSP13_P77L,NSP3_P1469S,NSP4_A446V,Spike_T478K,NSP6_T77A,NSP15_H337Y,NSP12_P323L,Spike_D614G,NSP4_V167L,Spike_L452R)	2022-01-07		TRUE			0.0399731	0.380861			BA.5.1	2022-06-03
hCoV-19/Australia/QLD6009/2021		Original	betacoronavirus	EPI_ISL_8438167	2021-12-20	Oceania / Australia / Queensland		29783	Human	unknown	unknown	GK	AY.39.1.4	AY.39.1.4	PANGO-v1.17	VOC Delta GK (B.1.617.2+AY.*) first detected in India	(N_G215C,Spike_T95I,N_D63G,N_R203M,NSP12_G671S,NSP16_Q238H,Spike_G142D,NS3_S26L,Spike_P681R,Spike_R158del,NSP3_P1228L,Spike_S12F,NS7a_V82A,NSP3_A488S,Spike_F157del,NSP4_T492I,NSP14_A394V,Spike_T19R,NS7a_T120I,N_D377Y,M_I82T,NSP4_S137L,Spike_D950N,NS7b_T40I,NSP13_P77L,Spike_E156G,NSP3_P1469S,Spike_T478K,NS7a_V71I,NSP6_T77A,NSP12_P323L,Spike_D614G,NSP4_V167L,Spike_L452R)	2022-01-07		TRUE	TRUE		0.007051	0.379434			BA.5.1.1	2022-07-01
hCoV-19/Australia/QLD4968/2021		Original	betacoronavirus	EPI_ISL_8438062	2021-12-20	Oceania / Australia / Queensland		29783	Human	unknown	unknown	GK	AY.39.1.4	AY.39.1.4	PANGO-v1.17	VOC Delta GK (B.1.617.2+AY.*) first detected in India	(N_G215C,Spike_T95I,N_D63G,N_R203M,NSP12_G671S,NSP16_Q238H,Spike_G142D,NS3_S26L,Spike_P681R,Spike_R158del,NSP3_P1228L,Spike_S12F,NS7a_V82A,NSP3_A488S,Spike_F157del,NSP4_T492I,NSP14_A394V,Spike_T19R,NS7a_T120I,N_D377Y,M_I82T,NSP4_S137L,Spike_D950N,NS7b_T40I,NSP13_P77L,Spike_E156G,NSP3_P1469S,Spike_T478K,NS7a_V71I,NSP6_T77A,NSP12_P323L,Spike_D614G,NSP4_V167L,Spike_L452R)	2022-01-07		TRUE	TRUE		6.71524e-05	0.379336			BA.5.1.10	2022-08-01
hCoV-19/Australia/QLD3022/2021		Original	betacoronavirus	EPI_ISL_8132846	2021-12-20	Oceania / Australia / Queensland		29778	Human	unknown	unknown	GK	AY.39.1.4	AY.39.1.4	PANGO-v1.17	VOC Delta GK (B.1.617.2+AY.*) first detected in India	(N_G215C,Spike_T95I,N_D63G,N_R203M,NSP3_T1269I,NSP12_G671S,NSP16_Q238H,Spike_G142D,NS3_S26L,Spike_P681R,Spike_R158del,NSP3_P1228L,Spike_S12F,NS7a_V82A,NSP3_A488S,Spike_F157del,NSP4_T492I,NSP14_A394V,Spike_T19R,NS7a_T120I,N_D377Y,M_I82T,NSP4_S137L,Spike_D950N,NS7b_T40I,NSP13_P77L,Spike_E156G,NSP3_P1469S,Spike_T478K,NS7a_V71I,NSP6_T77A,NSP12_P323L,Spike_D614G,NSP4_V167L,Spike_L452R)	2021-12-28		TRUE			0.00544026	0.379558			BA.5.1.12	2022-09-02
hCoV-19/Australia/QLD3034/2021		Original	betacoronavirus	EPI_ISL_8132804	2021-12-20	Oceania / Australia / Queensland		29779	Human	unknown	unknown	GK	AY.39.1.4	AY.39.1.4	PANGO-v1.17	VOC Delta GK (B.1.617.2+AY.*) first detected in India	(N_G215C,Spike_T95I,N_D63G,N_R203M,NSP12_G671S,NSP16_Q238H,Spike_G142D,NS3_S26L,Spike_P681R,Spike_R158del,NSP3_P1228L,Spike_S12F,NS7a_V82A,NSP3_A488S,Spike_F157del,NSP4_T492I,NSP14_A394V,Spike_T19R,NS7a_T120I,N_D377Y,M_I82T,NSP4_S137L,Spike_D950N,NS7b_T40I,NSP13_P77L,Spike_E156G,NSP3_P1469S,Spike_T478K,NS7a_V71I,NSP6_T77A,NSP12_P323L,Spike_D614G,NSP4_V167L,Spike_L452R)	2021-12-28		TRUE	TRUE		6.71614e-05	0.379555			BA.5.1.15	2022-07-02
hCoV-19/Australia/QLD3043/2021		Original	betacoronavirus	EPI_ISL_8132816	2021-12-20	Oceania / Australia / Queensland		29779	Human	unknown	unknown	GK	AY.39.1.4	AY.39.1.4	PANGO-v1.17	VOC Delta GK (B.1.617.2+AY.*) first detected in India	(N_G215C,Spike_T95I,N_D63G,N_R203M,NSP12_G671S,NSP16_Q238H,Spike_G142D,NS3_S26L,Spike_P681R,Spike_R158del,NSP3_P1228L,Spike_S12F,NS7a_V82A,NSP3_A488S,Spike_F157del,NSP4_T492I,NSP14_A394V,Spike_T19R,NS7a_T120I,N_D377Y,M_I82T,NSP4_S137L,Spike_D950N,NS7b_T40I,NSP13_P77L,Spike_E156G,NSP3_P1469S,Spike_T478K,NS7a_V71I,NSP6_T77A,NSP12_P323L,Spike_D614G,NSP4_V167L,Spike_L452R)	2021-12-28		TRUE	TRUE		0.000100742	0.379534			BA.5.1.16	2022-06-14
hCoV-19/Australia/QLD3039/2021		Original	betacoronavirus	EPI_ISL_8132818	2021-12-20	Oceania / Australia / Queensland		29782	Human	unknown	unknown	GK	AY.39.1.4	AY.39.1.4	PANGO-v1.17	VOC Delta GK (B.1.617.2+AY.*) first detected in India	(N_T135I,N_G215C,Spike_T95I,N_D63G,N_R203M,NSP12_G671S,NSP16_Q238H,Spike_G142D,NS3_S26L,NSP14_M57I,Spike_P681R,Spike_R158del,NSP3_P1228L,Spike_S12F,NS7a_V82A,NSP3_A488S,Spike_F157del,NSP4_T492I,NSP14_A394V,Spike_T19R,NS7a_T120I,N_D377Y,M_I82T,NSP4_S137L,Spike_D950N,NS7b_T40I,NSP13_P77L,Spike_E156G,NSP3_P1469S,Spike_T478K,NS7a_V71I,NSP6_T77A,NSP12_P323L,Spike_D614G,NSP4_V167L,Spike_L452R)	2021-12-28		TRUE	TRUE		6.71547e-05	0.379483			BA.5.1.18	2022-11-16
hCoV-19/Australia/QLD2996/2021		Original	betacoronavirus	EPI_ISL_8132820	2021-12-20	Oceania / Australia / Queensland		29747	Human	unknown	unknown	GK	AY.39.1.4	AY.39.1.4	PANGO-v1.17	VOC Delta GK (B.1.617.2+AY.*) first detected in India	(N_G215C,Spike_T95I,N_D63G,N_R203M,NSP12_G671S,Spike_G142D,NS3_S26L,Spike_P681R,Spike_R158del,NSP3_P1228L,Spike_S12F,NS7a_V82A,NSP3_A488S,Spike_F157del,NSP4_T492I,NSP14_A394V,Spike_T19R,NS7a_T120I,N_D377Y,M_I82T,NSP4_S137L,Spike_D950N,NS7b_T40I,NSP13_P77L,Spike_E156G,NSP3_P1469S,Spike_T478K,NS7a_V71I,NSP6_T77A,NSP12_P323L,Spike_D614G,NSP4_V167L,Spike_L452R)	2021-12-28		TRUE	TRUE		0.00410125	0.379544			BA.5.1.2	2022-07-20
hCoV-19/Australia/QLD3013/2021		Original	betacoronavirus	EPI_ISL_8132833	2021-12-20	Oceania / Australia / Queensland		29842	Human	unknown	unknown	GK	AY.39.1.4	AY.39.1.4	PLEARN-v1.17	VOC Delta GK (B.1.617.2+AY.*) first detected in India	(N_G215C,Spike_T95I,N_D63G,N_R203M,NSP12_G671S,NSP16_Q238H,Spike_G142D,NS3_S26L,Spike_P681R,Spike_R158del,NSP12_N507I,Spike_S12F,NS7a_V82A,NSP3_A488S,Spike_F157del,NSP4_T492I,NSP14_A394V,Spike_T19R,NS7a_T120I,N_D377Y,M_I82T,NSP4_S137L,Spike_D950N,NS7b_T40I,NSP13_P77L,Spike_E156G,NSP3_P1469S,Spike_T478K,NS7a_V71I,NSP6_T77A,NSP12_P323L,Spike_D614G,Spike_L452R,NSP14_F133S,Spike_A871S)	2021-12-28		TRUE		TRUE	0.083607	0.380956			BA.5.1.20	2022-11-14
hCoV-19/Australia/QLD3000/2021		Original	betacoronavirus	EPI_ISL_8132840	2021-12-20	Oceania / Australia / Queensland		29840	Human	unknown	unknown	GK	AY.39.1.4	AY.39.1.4	PANGO-v1.17	VOC Delta GK (B.1.617.2+AY.*) first detected in India	(N_G215C,Spike_T95I,N_D63G,N_R203M,NSP3_F1646C,NSP12_G671S,NSP16_Q238H,Spike_G142D,NS3_S26L,Spike_P681R,Spike_R158del,NSP3_P1228L,Spike_S12F,NS7a_V82A,NSP3_A488S,Spike_F157del,NSP4_T492I,NSP14_A394V,Spike_T19R,NS7a_T120I,N_D377Y,M_I82T,NSP4_S137L,Spike_D950N,NS7b_T40I,NSP13_P77L,Spike_E156G,NSP3_P1469S,Spike_T478K,NS7a_V71I,NSP6_T77A,NSP12_P323L,Spike_D614G,NSP4_V167L,Spike_L452R)	2021-12-28		TRUE			0.0293231	0.379631			BA.5.1.22	2022-06-27
hCoV-19/Australia/QLD2989/2021		Original	betacoronavirus	EPI_ISL_8132638	2021-12-20	Oceania / Australia / Queensland		29743	Human	unknown	unknown	GK	AY.39.1.4	AY.39.1.4	PANGO-v1.17	VOC Delta GK (B.1.617.2+AY.*) first detected in India	(N_G215C,Spike_T95I,N_D63G,N_R203M,NSP12_G671S,NSP16_Q238H,Spike_G142D,NS3_S26L,Spike_P681R,Spike_R158del,NSP3_P1228L,Spike_S12F,NS7a_V82A,NSP3_A488S,Spike_F157del,NSP4_T492I,NSP14_A394V,Spike_T19R,NS7a_T120I,N_D377Y,M_I82T,NSP4_S137L,Spike_D950N,NS7b_T40I,NSP13_P77L,Spike_E156G,NSP3_P1469S,Spike_T478K,NS7a_V71I,NSP6_T77A,NSP12_P323L,Spike_D614G,NSP4_V167L,Spike_L452R)	2021-12-28		TRUE	TRUE			0.379451			BA.5.1.23	2022-07-17
hCoV-19/Australia/QLD4281/2021		Original	betacoronavirus	EPI_ISL_8216266	2021-12-21	Oceania / Australia / Queensland		29774	Human	unknown	unknown	GK	AY.39.1.4	AY.39.1.4	PANGO-v1.17	VOC Delta GK (B.1.617.2+AY.*) first detected in India	(N_G215C,Spike_T95I,N_D63G,N_R203M,NSP12_G671S,NSP16_Q238H,Spike_G142D,NS3_S26L,NS7a_P84S,Spike_P681R,Spike_R158del,NSP3_P1228L,Spike_S12F,NS7a_V82A,NSP3_A488S,Spike_F157del,NSP4_T492I,NSP14_A394V,Spike_T19R,NS7a_T120I,N_D377Y,M_I82T,NSP4_S137L,Spike_D950N,NS7b_T40I,NSP13_P77L,Spike_E156G,NSP3_P1469S,Spike_T478K,NS7a_V71I,NSP6_T77A,NSP12_P323L,Spike_D614G,NSP4_V167L,Spike_L452R)	2021-12-31		TRUE			3.35864e-05	0.379539			BA.5.1.24	2022-09-12
hCoV-19/Australia/QLD3762/2021		Original	betacoronavirus	EPI_ISL_8215807	2021-12-21	Oceania / Australia / Queensland		29782	Human	unknown	unknown	GK	AY.39.1.4	AY.39.1.4	PANGO-v1.17	VOC Delta GK (B.1.617.2+AY.*) first detected in India	(N_G215C,Spike_T95I,N_D63G,N_R203M,NSP12_G671S,NSP16_Q238H,Spike_G142D,NS3_S26L,Spike_P681R,Spike_R158del,NSP3_P1228L,Spike_S12F,NS7a_V82A,NSP3_A488S,Spike_F157del,NSP4_T492I,NSP14_A394V,Spike_T19R,NS7a_T120I,N_D377Y,M_I82T,NSP4_S137L,Spike_D950N,NS7b_T40I,NSP13_P77L,Spike_E156G,NSP3_P1469S,Spike_T478K,NS7a_V71I,NSP6_T77A,NSP12_P323L,Spike_D614G,NSP4_V167L,Spike_L452R)	2021-12-31		TRUE			0.000167887	0.379588			BA.5.1.25	2022-07-20
hCoV-19/Australia/QLD3893/2021		Original	betacoronavirus	EPI_ISL_8215821	2021-12-21	Oceania / Australia / Queensland		29781	Human	unknown	unknown	GK	AY.39.1.4	AY.39.1.4	PANGO-v1.17	VOC Delta GK (B.1.617.2+AY.*) first detected in India	(N_G215C,Spike_T95I,N_D63G,N_R203M,NSP12_G671S,NSP16_Q238H,Spike_G142D,NS3_S26L,Spike_P681R,Spike_R158del,NSP3_P1228L,Spike_S12F,NS7a_V82A,NSP3_A488S,Spike_F157del,NSP4_T492I,NSP14_A394V,Spike_T19R,NS7a_T120I,N_D377Y,M_I82T,NSP4_S137L,Spike_D950N,NS7b_T40I,NSP13_P77L,Spike_E156G,NSP3_P1469S,Spike_T478K,NS7a_V71I,NSP6_T77A,NSP12_P323L,Spike_D614G,NSP4_V167L,Spike_L452R)	2021-12-31		TRUE			0.00517108	0.379519			BA.5.1.27	2022-11-01
hCoV-19/Australia/QLD3878/2021		Original	betacoronavirus	EPI_ISL_8215816	2021-12-21	Oceania / Australia / Queensland		29773	Human	unknown	unknown	GK	AY.39.1.4	AY.39.1.4	PANGO-v1.17	VOC Delta GK (B.1.617.2+AY.*) first detected in India	(N_G215C,Spike_T95I,N_D63G,N_R203M,NSP12_G671S,NSP16_Q238H,Spike_G142D,NS3_S26L,Spike_P681R,Spike_R158del,NSP3_P1228L,Spike_S12F,NS7a_V82A,NSP3_A488S,Spike_F157del,NSP4_T492I,NSP14_A394V,Spike_T19R,NS7a_T120I,N_D377Y,M_I82T,NSP4_S137L,Spike_D950N,NS7b_T40I,NSP13_P77L,Spike_E156G,NSP3_P1469S,Spike_T478K,NS7a_V71I,NSP6_T77A,NSP12_P323L,Spike_D614G,NSP4_V167L,Spike_L452R)	2021-12-31		TRUE			0.0266685	0.379861			BA.5.1.3	2022-07-26
hCoV-19/Australia/QLD3411/2021		Original	betacoronavirus	EPI_ISL_8215818	2021-12-21	Oceania / Australia / Queensland		29761	Human	unknown	unknown	GK	AY.39.1.4	AY.39.1.4	PANGO-v1.17	VOC Delta GK (B.1.617.2+AY.*) first detected in India	(N_G215C,Spike_T95I,N_D63G,N_R203M,NSP12_G671S,NSP16_Q238H,Spike_G142D,NS3_S26L,Spike_P681R,Spike_R158del,NSP3_P1228L,Spike_S12F,NS7a_V82A,NSP3_A488S,Spike_F157del,NSP4_T492I,NSP14_A394V,Spike_T19R,NS7a_T120I,N_D377Y,M_I82T,NSP4_S137L,Spike_D950N,NS7b_T40I,NSP13_P77L,Spike_E156G,NSP3_P1469S,Spike_T478K,NS7a_V71I,NSP6_T77A,NSP12_P323L,Spike_D614G,NSP4_V167L,Spike_L452R)	2021-12-31		TRUE			0.00211686	0.379352			BA.5.1.30	2022-08-22
hCoV-19/Australia/QLD3422/2021		Original	betacoronavirus	EPI_ISL_8215829	2021-12-21	Oceania / Australia / Queensland		29840	Human	unknown	unknown	GK	AY.39.1.4	AY.39.1.4	PANGO-v1.17	VOC Delta GK (B.1.617.2+AY.*) first detected in India	(N_G215C,Spike_T95I,N_D63G,N_R203M,NSP12_G671S,NSP16_Q238H,Spike_G142D,NS3_S26L,Spike_P681R,Spike_R158del,NSP3_P1228L,Spike_S12F,NS7a_V82A,NSP3_A488S,Spike_F157del,NSP4_T492I,NSP14_A394V,Spike_T19R,NS7a_T120I,N_D377Y,M_I82T,NSP4_S137L,Spike_D950N,NS7b_T40I,NSP13_P77L,Spike_E156G,NSP3_P1469S,Spike_T478K,NS7a_V71I,NSP6_T77A,NSP12_P323L,Spike_D614G,NSP4_V167L,Spike_L452R)	2021-12-31		TRUE			0.00080429	0.379125			BA.5.1.4	2022-07-04
hCoV-19/Australia/QLD3828/2021		Original	betacoronavirus	EPI_ISL_8215849	2021-12-21	Oceania / Australia / Queensland		29786	Human	unknown	unknown	GK	AY.39.1.4	AY.39.1.4	PANGO-v1.17	VOC Delta GK (B.1.617.2+AY.*) first detected in India	(N_G215C,Spike_T95I,N_D63G,N_R203M,NSP12_G671S,NSP16_Q238H,Spike_G142D,NS3_S26L,Spike_P681R,Spike_R158del,NSP3_P1228L,Spike_S12F,NS7a_V82A,NSP3_A488S,Spike_F157del,NSP4_T492I,NSP14_A394V,Spike_T19R,NS7a_T120I,N_D377Y,M_I82T,NSP4_S137L,Spike_D950N,NS7b_T40I,NSP13_P77L,Spike_E156G,NSP3_P1469S,Spike_T478K,NS7a_V71I,NSP6_T77A,NSP12_P323L,Spike_D614G,NSP4_V167L,Spike_L452R)	2021-12-31		TRUE			0.00809105	0.379624			BA.5.1.5	2022-10-26
hCoV-19/Australia/QLD4064/2021		Original	betacoronavirus	EPI_ISL_8216307	2021-12-21	Oceania / Australia / Queensland		29773	Human	unknown	unknown	GK	AY.39.1.4	AY.39.1.4	PANGO-v1.17	VOC Delta GK (B.1.617.2+AY.*) first detected in India	(N_G215C,Spike_T95I,N_D63G,N_R203M,NSP12_G671S,NSP16_Q238H,Spike_G142D,NSP3_S1467del,NSP3_G1466del,NS3_S26L,Spike_P681R,Spike_R158del,NSP3_P1228L,NSP3_I1468V,Spike_S12F,NS7a_V82A,NSP3_A488S,Spike_F157del,NSP4_T492I,NSP14_A394V,Spike_T19R,NS7a_T120I,N_D377Y,M_I82T,NSP4_S137L,Spike_D950N,NS7b_T40I,NSP13_P77L,Spike_E156G,NSP3_P1469S,Spike_T478K,NS7a_V71I,NSP6_T77A,NSP12_P323L,Spike_D614G,NSP4_V167L,…	2021-12-31		TRUE				0.379572			BA.5.1.7	2022-10-21
hCoV-19/Australia/QLD3990/2021		Original	betacoronavirus	EPI_ISL_8216300	2021-12-21	Oceania / Australia / Queensland		29780	Human	unknown	unknown	GK	AY.39.1.4	AY.39.1.4	PANGO-v1.17	VOC Delta GK (B.1.617.2+AY.*) first detected in India	(N_G215C,Spike_T95I,N_D63G,N_R203M,NSP12_G671S,NSP16_Q238H,Spike_G142D,NS3_S26L,Spike_P681R,Spike_R158del,NSP3_P1228L,Spike_S12F,NS7a_V82A,NSP3_A488S,Spike_F157del,NSP4_T492I,NSP14_A394V,Spike_T19R,NS7a_T120I,N_D377Y,M_I82T,NSP4_S137L,Spike_D950N,NS7b_T40I,NSP13_P77L,Spike_E156G,NS3_R134L,NSP3_P1469S,Spike_T478K,NS7a_V71I,NSP6_T77A,NSP12_P323L,Spike_D614G,NSP4_V167L,Spike_L452R)	2021-12-31		TRUE			6.71592e-05	0.379576			BA.5.10	2022-09-06
hCoV-19/Australia/QLD4001/2021		Original	betacoronavirus	EPI_ISL_8216329	2021-12-21	Oceania / Australia / Queensland		29768	Human	unknown	unknown	GK	AY.39.1.4	AY.39.1.4	PANGO-v1.17	VOC Delta GK (B.1.617.2+AY.*) first detected in India	(N_G215C,Spike_T95I,N_D63G,N_R203M,NSP12_G671S,NSP16_Q238H,Spike_G142D,NS3_S26L,Spike_P681R,Spike_R158del,NSP3_P1228L,Spike_S12F,NS7a_V82A,NSP3_A488S,Spike_F157del,NSP4_T492I,NSP14_A394V,Spike_T19R,NS7a_T120I,N_D377Y,M_I82T,NSP4_S137L,Spike_D950N,NS7b_T40I,NSP13_P77L,Spike_E156G,NSP3_P1469S,Spike_T478K,NS7a_V71I,NSP6_T77A,NSP12_P323L,Spike_D614G,NSP4_V167L,Spike_L452R)	2021-12-31		TRUE			0.00198199	0.379649			BA.5.10.1	2022-09-27
hCoV-19/Australia/QLD4346/2021		Original	betacoronavirus	EPI_ISL_8216334	2021-12-21	Oceania / Australia / Queensland		29788	Human	unknown	unknown	GK	AY.39.1.4	AY.39.1.4	PANGO-v1.17	VOC Delta GK (B.1.617.2+AY.*) first detected in India	(N_G215C,Spike_T95I,N_D63G,N_R203M,Spike_G142D,NS3_S26L,Spike_P681R,NSP3_P1228L,NSP12_N507I,NSP3_A488S,NSP4_T492I,NSP14_A394V,Spike_T19R,NS7a_T120I,M_I82T,NSP4_S137L,NS7b_T40I,NSP13_P77L,NSP3_P1469S,Spike_T478K,NSP6_T77A,NSP12_P323L,Spike_D614G,NSP4_V167L,Spike_L452R)	2021-12-31		TRUE			0.0129582	0.379634			BA.5.11	2022-10-13
hCoV-19/Australia/QLD4008/2021		Original	betacoronavirus	EPI_ISL_8216332	2021-12-21	Oceania / Australia / Queensland		29769	Human	unknown	unknown	GK	AY.39.1.4	AY.39.1.4	PANGO-v1.17	VOC Delta GK (B.1.617.2+AY.*) first detected in India	(N_G215C,Spike_T95I,N_D63G,N_R203M,NSP12_G671S,NSP16_Q238H,Spike_G142D,NS3_S26L,Spike_P681R,Spike_R158del,NSP3_P1228L,Spike_S12F,NS7a_V82A,NSP3_A488S,Spike_F157del,NSP4_T492I,NSP14_A394V,Spike_T19R,NS7a_T120I,N_D377Y,M_I82T,NSP4_S137L,Spike_D950N,NS7b_T40I,NSP13_P77L,Spike_E156G,NSP3_P1469S,Spike_T478K,NS7a_V71I,NSP6_T77A,NSP12_P323L,Spike_D614G,NSP4_V167L,Spike_L452R)	2021-12-31		TRUE			0.00507239	0.379566			BA.5.2	2022-05-16
hCoV-19/Australia/QLD4002/2021		Original	betacoronavirus	EPI_ISL_8216349	2021-12-21	Oceania / Australia / Queensland		29773	Human	unknown	unknown	GK	AY.39.1.4	AY.39.1.4	PANGO-v1.17	VOC Delta GK (B.1.617.2+AY.*) first detected in India	(N_G215C,Spike_T95I,N_D63G,N_R203M,NSP12_G671S,NSP16_Q238H,Spike_G142D,NS3_S26L,Spike_P681R,Spike_R158del,NSP3_P1228L,NS6_W27L,Spike_S12F,NS7a_V82A,NSP3_A488S,Spike_F157del,NSP4_T492I,NSP14_A394V,Spike_T19R,NS7a_T120I,N_D377Y,M_I82T,NSP4_S137L,Spike_D950N,NS7b_T40I,NSP13_P77L,Spike_E156G,NSP3_P1469S,Spike_T478K,NS7a_V71I,NSP6_T77A,NSP12_P323L,Spike_D614G,NSP4_V167L,Spike_L452R)	2021-12-31		TRUE				0.379572			BA.5.2.1	2022-05-04
hCoV-19/Australia/QLD4115/2021		Original	betacoronavirus	EPI_ISL_8216341	2021-12-21	Oceania / Australia / Queensland		29529	Human	unknown	unknown	GK	AY.39.1.4	AY.39.1.4	PLEARN-v1.17	VOC Delta GK (B.1.617.2+AY.*) first detected in India	(N_G215C,Spike_T95I,N_D63G,N_R203M,NSP12_G671S,NSP16_Q238H,Spike_G142D,NS3_S26L,Spike_P681R,Spike_R158del,NSP3_P1228L,Spike_S12F,NS7a_V82A,NSP3_A488S,Spike_F157del,NSP4_T492I,NSP14_A394V,Spike_T19R,NS7a_T120I,N_D377Y,M_I82T,NSP4_S137L,Spike_D950N,NS7b_T40I,NSP13_P77L,Spike_E156G,NSP3_P1469S,Spike_T478K,NS7a_V71I,NSP6_T77A,NSP12_P323L,Spike_D614G,NSP4_V167L,Spike_L452R)	2021-12-31		TRUE		TRUE	0.0729114	0.379091			BA.5.2.12	2022-08-28
hCoV-19/Australia/QLD4330/2021		Original	betacoronavirus	EPI_ISL_8216371	2021-12-21	Oceania / Australia / Queensland		29780	Human	unknown	unknown	GK	AY.39.1.4	AY.39.1.4	PANGO-v1.17	VOC Delta GK (B.1.617.2+AY.*) first detected in India	(N_G215C,Spike_T95I,N_D63G,N_R203M,NSP12_G671S,NSP16_Q238H,Spike_G142D,NS3_S26L,Spike_P681R,Spike_R158del,NSP3_P1228L,Spike_S12F,NS7a_V82A,NSP3_A488S,Spike_F157del,NSP4_T492I,NSP14_A394V,Spike_T19R,NS7a_T120I,N_D377Y,M_I82T,NSP4_S137L,Spike_D950N,NS7b_T40I,NSP13_P77L,Spike_E156G,NSP3_P1469S,Spike_T478K,NSP6_T77A,NSP12_P323L,Spike_D614G,NSP4_V167L,Spike_L452R)	2021-12-31		TRUE		TRUE	0.0561115	0.380234			BA.5.2.13	2022-10-04
hCoV-19/Australia/QLD3913/2021		Original	betacoronavirus	EPI_ISL_8215903	2021-12-21	Oceania / Australia / Queensland		29835	Human	unknown	unknown	GK	AY.39.1.4	AY.39.1.4	PANGO-v1.17	VOC Delta GK (B.1.617.2+AY.*) first detected in India	(N_G215C,Spike_T95I,N_D63G,N_R203M,NSP12_G671S,NSP16_Q238H,Spike_G142D,NS3_S26L,NSP2_K500N,Spike_P681R,Spike_R158del,NSP3_P1228L,Spike_S12F,NS7a_V82A,NSP3_A488S,Spike_F157del,NSP4_T492I,NSP14_A394V,Spike_T19R,NS7a_T120I,N_D377Y,M_I82T,NSP4_S137L,Spike_D950N,NS7b_T40I,NSP13_P77L,Spike_E156G,NSP3_P1469S,Spike_T478K,NS7a_V71I,NSP6_T77A,NSP12_P323L,Spike_D614G,NSP4_V167L,Spike_L452R)	2021-12-31		TRUE			0.016122	0.379028			BA.5.2.16	2022-07-13
hCoV-19/Australia/QLD3848/2021		Original	betacoronavirus	EPI_ISL_8215938	2021-12-21	Oceania / Australia / Queensland		29775	Human	unknown	unknown	GK	AY.39.1.4	AY.39.1.4	PANGO-v1.17	VOC Delta GK (B.1.617.2+AY.*) first detected in India	(N_G215C,Spike_T95I,N_D63G,N_R203M,NSP12_G671S,NSP16_Q238H,Spike_G142D,NS3_S26L,Spike_P681R,Spike_R158del,NSP3_P1228L,Spike_S12F,NS7a_V82A,NSP3_A488S,Spike_F157del,NSP4_T492I,NSP14_A394V,Spike_T19R,NS7a_T120I,N_D377Y,M_I82T,NSP4_S137L,Spike_D950N,NS7b_T40I,NSP13_P77L,Spike_E156G,NSP3_P1469S,Spike_T478K,NS7a_V71I,NSP6_T77A,NSP12_P323L,Spike_D614G,NSP4_V167L,Spike_L452R)	2021-12-31		TRUE			0.000167926	0.37951			BA.5.2.18	2022-09-12
hCoV-19/Australia/QLD3857/2021		Original	betacoronavirus	EPI_ISL_8216001	2021-12-21	Oceania / Australia / Queensland		29755	Human	unknown	unknown	GK	AY.39.1.4	AY.39.1.4	PANGO-v1.17	VOC Delta GK (B.1.617.2+AY.*) first detected in India	(N_G215C,Spike_T95I,N_D63G,N_R203M,NSP12_G671S,NSP16_Q238H,NS7a_A79L,NS7a_V82S,NS7a_R80N,NS3_S26L,NS7a_P84D,Spike_P681R,NSP3_P1228L,NS7a_H73V,NS7a_V74P,Spike_S12F,NSP3_A488S,NS7a_R78H,NSP4_T492I,NSP14_A394V,Spike_T19R,NS7a_T120I,NS7a_S81C,NS7a_Y75D,N_D377Y,M_I82T,NSP4_S137L,Spike_D950N,NS7b_T40I,NSP13_P77L,NSP3_P1469S,Spike_T478K,NS7a_V71I,NSP6_T77A,NSP12_P323L,Spike_D614G,NSP4_V167L,Spike_L452R)	2021-12-31		TRUE			0.0247353	0.380096			BA.5.2.19	2022-06-25
hCoV-19/Australia/QLD3347/2021		Original	betacoronavirus	EPI_ISL_8216024	2021-12-21	Oceania / Australia / Queensland		29796	Human	unknown	unknown	GK	AY.39.1.4	AY.39.1.4	PLEARN-v1.17	VOC Delta GK (B.1.617.2+AY.*) first detected in India	(N_G215C,Spike_T95I,N_D63G,N_R203M,NSP12_G671S,Spike_G142D,NS3_S26L,Spike_P681R,Spike_R158del,NSP3_P1228L,N_S327L,NS7a_V82A,NSP3_A488S,Spike_F157del,NSP4_T492I,NSP14_A394V,Spike_T19R,NS7a_T120I,N_D377Y,M_I82T,Spike_D950N,NS7b_T40I,NSP13_P77L,Spike_E156G,NSP12_M855I,NSP3_P1469S,Spike_T478K,NS7a_V71I,NSP6_T77A,NSP12_P323L,Spike_D614G,NSP4_V167L,Spike_L452R)	2021-12-31		TRUE			0.000268492	0.379549			BA.5.2.2	2022-06-24
hCoV-19/Australia/QLD3833/2021		Original	betacoronavirus	EPI_ISL_8216021	2021-12-21	Oceania / Australia / Queensland		29829	Human	unknown	unknown	GK	AY.39.1.4	AY.39.1.4	PLEARN-v1.17	VOC Delta GK (B.1.617.2+AY.*) first detected in India	(N_G215C,N_D63G,N_R203M,NSP12_G671S,NS3_S26L,Spike_P681R,NSP3_P1228L,Spike_S12F,NS7a_V82A,NSP4_T492I,NSP14_A394V,Spike_T19R,NS7a_T120I,N_D377Y,M_I82T,Spike_D950N,NS7b_T40I,NSP13_P77L,NSP3_P1469S,Spike_T478K,NS7a_V71I,NSP6_T77A,NSP12_P323L,Spike_D614G,Spike_L452R,NSP4_V167L)	2021-12-31		TRUE		TRUE	0.165041	0.384646			BA.5.2.20	2022-06-20
hCoV-19/Australia/QLD3811/2021		Original	betacoronavirus	EPI_ISL_8216038	2021-12-21	Oceania / Australia / Queensland		29762	Human	unknown	unknown	GK	AY.39.1.4	AY.39.1.4	PANGO-v1.17	VOC Delta GK (B.1.617.2+AY.*) first detected in India	(N_G215C,Spike_T95I,N_D63G,N_R203M,NSP12_G671S,NSP16_Q238H,Spike_G142D,NS3_S26L,Spike_P681R,Spike_R158del,NSP3_P1228L,NS6_W27L,Spike_S12F,NS7a_V82A,NSP3_A488S,Spike_F157del,NSP4_T492I,NSP14_A394V,Spike_T19R,NS7a_T120I,N_D377Y,M_I82T,NSP4_S137L,Spike_D950N,NS7b_T40I,NSP13_P77L,Spike_E156G,NSP3_P1469S,Spike_T478K,NS7a_V71I,NSP6_T77A,NSP12_P323L,Spike_D614G,NSP4_V167L,Spike_L452R)	2021-12-31		TRUE			0.0244271	0.379783			BA.5.2.21	2022-07-18
hCoV-19/Australia/QLD3757/2021		Original	betacoronavirus	EPI_ISL_8216037	2021-12-21	Oceania / Australia / Queensland		29772	Human	unknown	unknown	GK	AY.39.1.4	AY.39.1.4	PANGO-v1.17	VOC Delta GK (B.1.617.2+AY.*) first detected in India	(N_G215C,Spike_T95I,N_D63G,N_R203M,NSP12_G671S,NSP16_Q238H,Spike_G142D,Spike_V213L,NS3_S26L,Spike_P681R,Spike_R158del,NSP3_P1228L,Spike_S12F,NS7a_V82A,NSP3_A488S,Spike_F157del,NSP4_T492I,NSP14_A394V,Spike_T19R,NS7a_T120I,N_D377Y,M_I82T,NSP4_S137L,Spike_D950N,NS7b_T40I,NSP13_P77L,Spike_E156G,NSP3_P1469S,Spike_T478K,NS7a_V71I,NSP6_T77A,NSP12_P323L,Spike_D614G,NSP4_V167L,Spike_L452R)	2021-12-31		TRUE			0.0120919	0.379539			BA.5.2.22	2022-07-26
hCoV-19/Australia/QLD3722/2021		Original	betacoronavirus	EPI_ISL_8216090	2021-12-21	Oceania / Australia / Queensland		29764	Human	unknown	unknown	GK	AY.39.1.4	AY.39.1.4	PANGO-v1.17	VOC Delta GK (B.1.617.2+AY.*) first detected in India	(N_G215C,Spike_T95I,N_D63G,N_R203M,NSP12_G671S,NSP16_Q238H,Spike_G142D,NS3_S26L,Spike_P681R,Spike_R158del,NSP3_P1228L,Spike_S12F,NS7a_V82A,NSP3_A488S,Spike_F157del,NSP4_T492I,NSP14_A394V,Spike_T19R,NS7a_T120I,N_D377Y,M_I82T,NSP4_S137L,Spike_D950N,NS7b_T40I,NSP13_P77L,Spike_E156G,NSP3_P1469S,Spike_T478K,NS7a_V71I,NSP6_T77A,NSP12_P323L,Spike_D614G,NSP4_V167L,Spike_L452R)	2021-12-31		TRUE			0.0099449	0.379632			BA.5.2.24	2022-07-07
hCoV-19/Australia/QLD3781/2021		Original	betacoronavirus	EPI_ISL_8216117	2021-12-21	Oceania / Australia / Queensland		29747	Human	unknown	unknown	GK	AY.39.1.4	AY.39.1.4	PANGO-v1.17	VOC Delta GK (B.1.617.2+AY.*) first detected in India	(N_G215C,Spike_T95I,N_D63G,N_R203M,NSP12_G671S,NSP16_Q238H,Spike_G142D,NS3_S26L,Spike_P681R,Spike_R158del,NSP3_P1228L,Spike_S12F,NS7a_V82A,NSP3_A488S,Spike_F157del,NSP4_T492I,NSP14_A394V,Spike_T19R,NS7a_T120I,N_D377Y,M_I82T,NSP4_S137L,Spike_D950N,NS7b_T40I,NSP13_P77L,Spike_E156G,NSP3_P1469S,Spike_T478K,NS7a_V71I,NSP6_T77A,NSP12_P323L,Spike_D614G,NSP4_V167L,Spike_L452R)	2021-12-31		TRUE			0.0293811	0.379974			BA.5.2.25	2022-09-13
hCoV-19/Australia/QLD3816/2021		Original	betacoronavirus	EPI_ISL_8216118	2021-12-21	Oceania / Australia / Queensland		29781	Human	unknown	unknown	GK	AY.39.1.4	AY.39.1.4	PANGO-v1.17	VOC Delta GK (B.1.617.2+AY.*) first detected in India	(N_G215C,Spike_T95I,N_D63G,N_R203M,NSP12_G671S,NSP16_Q238H,Spike_G142D,NS3_S26L,NS7a_P84S,Spike_P681R,Spike_R158del,NSP3_P1228L,Spike_S12F,NS7a_V82A,NSP3_A488S,Spike_F157del,NSP4_T492I,NSP14_A394V,Spike_T19R,NS7a_T120I,N_D377Y,M_I82T,NSP4_S137L,Spike_D950N,NS7b_T40I,NSP13_P77L,Spike_E156G,NSP3_P1469S,Spike_T478K,NS7a_V71I,NSP6_T77A,NSP12_P323L,Spike_D614G,NSP4_V167L,Spike_L452R)	2021-12-31		TRUE			0.000167892	0.379534			BA.5.2.26	2022-09-13
hCoV-19/Australia/QLD3441/2021		Original	betacoronavirus	EPI_ISL_8216144	2021-12-21	Oceania / Australia / Queensland		29783	Human	unknown	unknown	GK	AY.39.1.4	AY.39.1.4	PANGO-v1.17	VOC Delta GK (B.1.617.2+AY.*) first detected in India	(N_G215C,Spike_T95I,N_D63G,N_R203M,NSP3_S93F,NSP12_G671S,NSP16_Q238H,Spike_G142D,NS3_S26L,NSP13_L325F,Spike_P681R,Spike_R158del,NSP3_P1228L,Spike_S12F,NS7a_V82A,NSP3_A488S,Spike_F157del,NSP4_T492I,NSP14_A394V,Spike_T19R,NS7a_T120I,N_D377Y,M_I82T,NSP4_S137L,Spike_D950N,NS7b_T40I,NSP13_P77L,Spike_E156G,NSP3_P1469S,Spike_T478K,NS7a_V71I,NSP6_T77A,NSP12_P323L,Spike_D614G,NSP4_V167L,Spike_L452R)	2021-12-31		TRUE				0.379478			BA.5.2.27	2022-07-26
hCoV-19/Australia/QLD5190/2021		Original	betacoronavirus	EPI_ISL_8438125	2021-12-21	Oceania / Australia / Queensland		29783	Human	unknown	unknown	GK	AY.39.1.4	AY.39.1.4	PANGO-v1.17	VOC Delta GK (B.1.617.2+AY.*) first detected in India	(N_G215C,Spike_T95I,N_D63G,N_R203M,NSP12_G671S,NSP16_Q238H,Spike_G142D,NS3_S26L,Spike_P681R,Spike_R158del,NSP3_P1228L,Spike_S12F,NS7a_V82A,NSP3_A488S,Spike_F157del,NSP4_T492I,NSP14_A394V,Spike_T19R,NS7a_T120I,N_D377Y,M_I82T,NSP4_S137L,Spike_D950N,NS7b_T40I,NSP13_P77L,Spike_E156G,NSP3_P1469S,Spike_T478K,NS7a_V71I,NSP6_T77A,NSP12_P323L,Spike_D614G,NSP4_V167L,Spike_L452R)	2022-01-07		TRUE	TRUE		0.00980425	0.379777			BA.5.2.28	2022-07-13
hCoV-19/Australia/QLD5455/2021		Original	betacoronavirus	EPI_ISL_8438096	2021-12-21	Oceania / Australia / Queensland		29858	Human	unknown	unknown	GK	AY.39.1.4	AY.39.1.4	PLEARN-v1.17	VOC Delta GK (B.1.617.2+AY.*) first detected in India	(N_G215C,Spike_T95I,N_D63G,N_R203M,NSP16_Q238H,Spike_G142D,Spike_P681R,Spike_R158del,Spike_S12F,NSP3_A488S,Spike_F157del,NSP4_T492I,NSP14_A394V,Spike_T19R,NS7a_T120I,M_I82T,NSP4_S137L,NS7b_T40I,NSP13_P77L,Spike_E156G,NSP3_P1469S,Spike_T478K,NSP6_T77A,NSP12_P323L,Spike_D614G,NSP4_V167L,Spike_L452R)	2022-01-07		TRUE		TRUE	0.159053	0.379067			BA.5.2.29	2022-10-22
hCoV-19/Australia/QLD5450/2021		Original	betacoronavirus	EPI_ISL_8438090	2021-12-21	Oceania / Australia / Queensland		29757	Human	unknown	unknown	GK	AY.39.1.4	AY.39.1.4	PANGO-v1.17	VOC Delta GK (B.1.617.2+AY.*) first detected in India	(N_G215C,Spike_T95I,N_D63G,N_R203M,NSP12_G671S,NSP16_Q238H,Spike_G142D,NS3_S26L,Spike_P681R,Spike_R158del,NSP3_P1228L,Spike_S12F,NS7a_V82A,NSP3_A488S,Spike_F157del,NSP4_T492I,NSP14_A394V,Spike_T19R,NS7a_T120I,N_D377Y,M_I82T,NSP4_S137L,Spike_D950N,NS7b_T40I,NSP13_P77L,Spike_E156G,NSP3_P1469S,Spike_T478K,NS7a_V71I,NSP6_T77A,NSP12_P323L,Spike_D614G,NSP4_V167L,Spike_L452R)	2022-01-07		TRUE	TRUE		0.000168028	0.379538			BA.5.2.3	2022-06-13
hCoV-19/Australia/QLD5174/2021		Original	betacoronavirus	EPI_ISL_8438051	2021-12-21	Oceania / Australia / Queensland		29754	Human	unknown	unknown	GK	AY.39.1.4	AY.39.1.4	PANGO-v1.17	VOC Delta GK (B.1.617.2+AY.*) first detected in India	(N_G215C,Spike_T95I,N_D63G,N_R203M,NSP12_G671S,Spike_G142D,NS3_S26L,Spike_P681R,NSP3_P1228L,Spike_S12F,NS7a_V82A,NSP3_A488S,NSP4_T492I,NSP14_A394V,Spike_T19R,NS7a_T120I,N_D377Y,M_I82T,NSP4_S137L,Spike_D950N,NS7b_T40I,NSP13_P77L,NSP3_P1469S,Spike_T478K,NS7a_V71I,NSP6_T77A,NSP4_T461A,NSP12_P323L,Spike_D614G,NSP4_V167L,Spike_L452R,NSP12_V398L)	2022-01-07		TRUE			0.0183841	0.379875			BA.5.2.31	2022-11-20
hCoV-19/Australia/QLD4142/2021		Original	betacoronavirus	EPI_ISL_8437760	2021-12-21	Oceania / Australia / Queensland		29782	Human	unknown	unknown	GK	AY.39.1.4	AY.39.1.4	PANGO-v1.17	VOC Delta GK (B.1.617.2+AY.*) first detected in India	(N_G215C,Spike_T95I,N_D63G,N_R203M,NSP12_G671S,NSP16_Q238H,Spike_G142D,NS3_S26L,Spike_P681R,Spike_R158del,NSP3_P1228L,Spike_S12F,NS7a_V82A,NSP3_A488S,Spike_F157del,NSP4_T492I,NSP14_A394V,Spike_T19R,NS7a_T120I,N_D377Y,M_I82T,NSP4_S137L,Spike_D950N,NS7b_T40I,NSP13_P77L,Spike_E156G,NSP3_P1469S,Spike_T478K,NS7a_V71I,NSP6_T77A,NSP12_P323L,Spike_D614G,NSP4_V167L,Spike_L452R)	2022-01-07		TRUE	TRUE		3.35773e-05	0.379571			BA.5.2.32	2022-11-10
hCoV-19/Australia/QLD4554/2021		Original	betacoronavirus	EPI_ISL_8437722	2021-12-21	Oceania / Australia / Queensland		29751	Human	unknown	unknown	GK	AY.39.1.4	AY.39.1.4	PLEARN-v1.17	VOC Delta GK (B.1.617.2+AY.*) first detected in India	(N_G215C,N_D63G,N_R203M,NSP12_G671S,NSP2_P129L,NS3_S26L,Spike_P681R,NSP3_P1228L,NSP3_A256V,Spike_S12F,NSP3_A488S,NSP4_T492I,NSP14_A394V,Spike_T19R,N_D377Y,M_I82T,NSP4_S137L,Spike_D950N,NSP1_K120N,NS7b_T40I,NSP13_P77L,Spike_T478K,NSP6_G48S,NSP6_T77A,NS3_W131L,NSP12_P323L,Spike_D614G,NSP3_A861V,NSP4_V167L,Spike_L452R)	2022-01-07		TRUE		TRUE	0.164398	0.384553			BA.5.2.33	2022-07-07
hCoV-19/Australia/QLD6006/2021		Original	betacoronavirus	EPI_ISL_8437988	2021-12-21	Oceania / Australia / Queensland		29760	Human	unknown	unknown	GK	AY.39.1.4	AY.39.1.4	PLEARN-v1.17	VOC Delta GK (B.1.617.2+AY.*) first detected in India	(N_G215C,Spike_T95I,N_D63G,N_R203M,NSP12_G671S,NSP16_Q238H,NS3_S26L,Spike_P681R,NSP3_P1228L,NS6_W27L,Spike_S12F,NS7a_V82A,NSP3_A488S,NSP4_T492I,NSP14_A394V,NS7a_T120I,N_D377Y,M_I82T,NSP4_S137L,Spike_D950N,NS7b_T40I,NSP13_P77L,Spike_T478K,NS7a_V71I,NSP6_T77A,NSP12_P323L,Spike_D614G,Spike_L452R,NSP4_V167L)	2022-01-07		TRUE		TRUE	0.0950941	0.381433			BA.5.2.34	2022-09-14
hCoV-19/Australia/QLD4350/2021		Original	betacoronavirus	EPI_ISL_8216333	2021-12-21	Oceania / Australia / Queensland		29775	Human	unknown	unknown	GK	AY.39.1.4	AY.39.1.4	PANGO-v1.17	VOC Delta GK (B.1.617.2+AY.*) first detected in India	(N_G215C,N_D63G,N_R203M,NSP12_G671S,NSP16_Q238H,Spike_G142D,NS3_S26L,Spike_P681R,NSP15_K70Q,Spike_R158del,NSP3_P1228L,Spike_S12F,NS7a_V82A,Spike_F157del,NSP4_T492I,NSP14_A394V,Spike_T19R,NS7a_T120I,N_D377Y,M_I82T,NSP4_S137L,Spike_D950N,NS7b_T40I,NSP13_P77L,Spike_E156G,NSP3_P1469S,Spike_T478K,NS7a_V71I,NSP6_T77A,NSP12_P323L,Spike_D614G,NSP4_V167L)	2021-12-31		TRUE		TRUE	0.0535348	0.381427			BA.5.2.35	2022-09-19
hCoV-19/Australia/QLD3618/2021		Original	betacoronavirus	EPI_ISL_8216134	2021-12-21	Oceania / Australia / Queensland		29784	Human	unknown	unknown	GK	AY.39.1.4	AY.39.1.4	PANGO-v1.17	VOC Delta GK (B.1.617.2+AY.*) first detected in India	(N_G215C,Spike_T95I,N_D63G,N_R203M,NSP12_G671S,Spike_G142D,NS3_S26L,Spike_P681R,Spike_R158del,NSP3_P1228L,Spike_S12F,NS7a_V82A,NSP3_A488S,Spike_F157del,NSP4_T492I,NSP14_A394V,Spike_T19R,NS7a_T120I,N_D377Y,M_I82T,NSP4_S137L,Spike_D950N,NS7b_T40I,NSP13_P77L,Spike_E156G,NSP3_P1469S,Spike_T478K,NS7a_V71I,NSP6_T77A,NSP12_P323L,NSP14_V312F,Spike_D614G,NSP4_V167L,Spike_L452R)	2021-12-31		TRUE			0.00020145	0.379475			BA.5.2.36	2022-12-07
hCoV-19/Australia/QLD3565/2021		Original	betacoronavirus	EPI_ISL_8216043	2021-12-21	Oceania / Australia / Queensland		29842	Human	unknown	unknown	GK	AY.39.1.4	AY.39.1.4	PANGO-v1.17	VOC Delta GK (B.1.617.2+AY.*) first detected in India	(N_G215C,Spike_T95I,N_D63G,N_R203M,NSP12_G671S,NSP16_Q238H,Spike_G142D,NS3_S26L,Spike_P681R,Spike_R158del,NSP3_P1228L,Spike_S12F,NS7a_V82A,NSP3_A488S,Spike_F157del,NSP4_T492I,NSP14_A394V,Spike_T19R,NS7a_T120I,N_D377Y,M_I82T,NSP4_S137L,Spike_D950N,NS7b_T40I,NSP13_P77L,Spike_E156G,NSP3_P1469S,Spike_T478K,NS7a_V71I,NSP6_T77A,NSP12_P323L,Spike_D614G,NSP4_V167L,Spike_L452R)	2021-12-31		TRUE			0.000871255	0.379125			BA.5.2.37	2022-10-31
hCoV-19/Australia/QLD3410/2021		Original	betacoronavirus	EPI_ISL_8216045	2021-12-21	Oceania / Australia / Queensland		29783	Human	unknown	unknown	GK	AY.39.1.4	AY.39.1.4	PANGO-v1.17	VOC Delta GK (B.1.617.2+AY.*) first detected in India	(N_G215C,Spike_T95I,N_D63G,N_R203M,NSP12_G671S,NSP16_Q238H,Spike_G142D,NS3_S26L,Spike_P681R,Spike_R158del,NSP3_P1228L,Spike_S12F,NS7a_V82A,NSP3_A488S,Spike_F157del,NSP4_T492I,NSP14_A394V,Spike_T19R,NS7a_T120I,N_D377Y,M_I82T,NSP4_S137L,Spike_D950N,NS7b_T40I,NSP13_P77L,Spike_E156G,NSP3_P1469S,Spike_T478K,NS7a_V71I,NSP6_T77A,NSP12_P323L,Spike_D614G,NSP4_V167L,Spike_L452R)	2021-12-31		TRUE			0.000134305	0.379529			BA.5.2.38	2022-07-14
hCoV-19/Australia/QLD4205/2021		Original	betacoronavirus	EPI_ISL_8216359	2021-12-21	Oceania / Australia / Queensland		29772	Human	unknown	unknown	GK	AY.39.1.4	AY.39.1.4	PLEARN-v1.17	VOC Delta GK (B.1.617.2+AY.*) first detected in India	(N_G215C,Spike_T95I,N_D63G,N_R203M,NSP12_G671S,NSP16_Q238H,Spike_G142D,NS3_S26L,NSP3_S1206L,Spike_P681R,Spike_R158del,NSP12_Y479H,NSP3_P1228L,NSP16_L94M,NS7a_V82A,NSP3_A488S,Spike_F157del,NSP14_A394V,Spike_T19R,NS7a_T120I,N_D377Y,M_I82T,Spike_D950N,NS7b_T40I,NSP13_P77L,Spike_E156G,NSP3_P1469S,Spike_T478K,NS7a_V71I,NSP6_T77A,NSP12_P323L,Spike_D614G,NSP4_V167L,Spike_L452R,NSP12_I536V)	2021-12-31		TRUE			0.0302633	0.379966			BA.5.2.4	2022-06-08
hCoV-19/Australia/QLD2895/2021		Original	betacoronavirus	EPI_ISL_8132664	2021-12-21	Oceania / Australia / Queensland		29779	Human	unknown	unknown	GK	AY.39.1.4	AY.39.1.4	PANGO-v1.17	VOC Delta GK (B.1.617.2+AY.*) first detected in India	(N_G215C,Spike_T95I,N_D63G,N_R203M,NSP12_G671S,NSP16_Q238H,Spike_G142D,NSP2_P129L,NS3_S26L,Spike_P681R,Spike_R158del,NSP3_P1228L,NSP3_A256V,Spike_S12F,NS7a_V82A,NSP3_A488S,Spike_F157del,NSP4_T492I,NSP14_A394V,Spike_T19R,NS7a_T120I,N_D377Y,M_I82T,NSP4_S137L,Spike_D950N,NSP1_K120N,NS7b_T40I,NSP13_P77L,Spike_E156G,NSP3_P1469S,Spike_T478K,NSP6_G48S,NS7a_V71I,NSP6_T77A,NS3_W131L,NSP12_P323L,Spike_D614…	2021-12-28		TRUE	TRUE		0.000906679	0.379369			BA.5.2.42	2022-09-24
hCoV-19/Australia/QLD3696/2021		Original	betacoronavirus	EPI_ISL_8216064	2021-12-21	Oceania / Australia / Queensland		29783	Human	unknown	unknown	GK	AY.39.1.4	AY.39.1.4	PANGO-v1.17	VOC Delta GK (B.1.617.2+AY.*) first detected in India	(N_G215C,Spike_T95I,N_D63G,N_R203M,NSP12_G671S,NSP16_Q238H,Spike_G142D,NS3_S26L,Spike_P681R,Spike_R158del,NSP3_P1228L,Spike_S12F,NS7a_V82A,NSP3_A488S,Spike_F157del,NSP4_T492I,NSP14_A394V,Spike_T19R,NS7a_T120I,N_D377Y,M_I82T,NSP4_S137L,Spike_D950N,NS7b_T40I,NSP13_P77L,Spike_E156G,NSP3_P1469S,Spike_T478K,NS7a_V71I,NSP6_T77A,NSP12_P323L,Spike_D614G,NSP4_V167L,Spike_L452R)	2021-12-31		TRUE			3.35762e-05	0.379525			BA.5.2.44	2022-09-29
hCoV-19/Australia/QLD3539/2021		Original	betacoronavirus	EPI_ISL_8216016	2021-12-21	Oceania / Australia / Queensland		29779	Human	unknown	unknown	GK	AY.39.1.4	AY.39.1.4	PANGO-v1.17	VOC Delta GK (B.1.617.2+AY.*) first detected in India	(N_G215C,Spike_T95I,N_D63G,N_R203M,NSP12_G671S,NSP16_Q238H,Spike_G142D,NS3_S26L,Spike_P681R,Spike_R158del,NSP3_P1228L,Spike_S12F,NS7a_V82A,NSP3_A488S,Spike_F157del,NSP4_T492I,NSP14_A394V,Spike_T19R,NS7a_T120I,N_D377Y,M_I82T,NSP4_S137L,Spike_D950N,NS7b_T40I,NSP13_P77L,Spike_E156G,NSP3_P1469S,Spike_T478K,NS7a_V71I,NSP6_T77A,NSP12_P323L,Spike_D614G,NSP4_V167L,Spike_L452R)	2021-12-31		TRUE			0.00204842	0.379602			BA.5.2.45	2022-10-08
hCoV-19/Australia/QLD3227/2021		Original	betacoronavirus	EPI_ISL_8216023	2021-12-21	Oceania / Australia / Queensland		29838	Human	unknown	unknown	GK	AY.39.1.4	AY.39.1.4	PANGO-v1.17	VOC Delta GK (B.1.617.2+AY.*) first detected in India	(N_G215C,Spike_T95I,N_D63G,N_R203M,NSP12_G671S,NSP16_Q238H,Spike_G142D,NS3_S26L,Spike_P681R,Spike_P384L,Spike_R158del,NSP3_P1228L,Spike_S12F,NS7a_V82A,NSP3_A488S,Spike_F157del,NSP4_T492I,NSP14_A394V,Spike_T19R,NS7a_T120I,N_D377Y,M_I82T,NSP4_S137L,Spike_D950N,NS7b_T40I,NSP13_P77L,Spike_E156G,NSP3_P1469S,Spike_T478K,NS7a_V71I,NSP6_T77A,NSP12_P323L,Spike_D614G,NSP4_V167L,Spike_L452R)	2021-12-31		TRUE			0.000971915	0.379181			BA.5.2.5	2022-06-22
hCoV-19/Australia/QLD3310/2021		Original	betacoronavirus	EPI_ISL_8216129	2021-12-21	Oceania / Australia / Queensland		29782	Human	unknown	unknown	GK	AY.39.1.4	AY.39.1.4	PANGO-v1.17	VOC Delta GK (B.1.617.2+AY.*) first detected in India	(N_G215C,Spike_T95I,N_D63G,N_R203M,NSP12_G671S,NSP16_Q238H,Spike_G142D,NS3_S26L,Spike_P681R,Spike_R158del,NSP3_P1228L,Spike_S12F,NS7a_V82A,NSP3_A488S,Spike_F157del,NSP4_T492I,NSP14_A394V,Spike_T19R,NS7a_T120I,N_D377Y,M_I82T,NSP4_S137L,Spike_D950N,NS7b_T40I,NSP13_P77L,Spike_E156G,NSP3_P1469S,Spike_T478K,NS7a_V71I,NSP6_T77A,NSP12_P323L,Spike_D614G,NSP4_V167L,Spike_L452R)	2021-12-31		TRUE			0.00245114	0.379414			BA.5.2.6	2022-07-26
hCoV-19/Australia/QLD3319/2021		Original	betacoronavirus	EPI_ISL_8132666	2021-12-21	Oceania / Australia / Queensland		29774	Human	unknown	unknown	GK	AY.39.1.4	AY.39.1.4	PANGO-v1.17	VOC Delta GK (B.1.617.2+AY.*) first detected in India	(N_G215C,Spike_T95I,N_D63G,N_R203M,NSP12_G671S,NSP16_Q238H,Spike_G142D,NS3_S26L,Spike_P681R,Spike_P384L,Spike_R158del,NSP3_P1228L,Spike_S12F,NS7a_V82A,NSP3_A488S,Spike_F157del,NSP4_T492I,NSP14_A394V,Spike_T19R,NS7a_T120I,N_D377Y,M_I82T,NSP4_S137L,Spike_D950N,NS7b_T40I,NSP13_P77L,Spike_E156G,NSP3_P1469S,Spike_T478K,NS7a_V71I,NSP6_T77A,NSP12_P323L,Spike_D614G,NSP4_V167L,Spike_L452R)	2021-12-28		TRUE			0.0141734	0.380213			BA.5.2.7	2022-09-12
hCoV-19/Australia/QLD3802/2021		Original	betacoronavirus	EPI_ISL_8215967	2021-12-21	Oceania / Australia / Queensland		29782	Human	unknown	unknown	GK	AY.39.1.4	AY.39.1.4	PANGO-v1.17	VOC Delta GK (B.1.617.2+AY.*) first detected in India	(N_G215C,Spike_T95I,N_D63G,N_R203M,NSP12_G671S,NSP16_Q238H,Spike_G142D,NSP2_G313S,NS3_S26L,NSP13_L325F,Spike_P681R,Spike_R158del,NSP3_P1228L,Spike_S12F,NS7a_V82A,NSP3_A488S,Spike_F157del,NSP4_T492I,NSP14_A394V,Spike_T19R,NS7a_T120I,N_D377Y,M_I82T,NSP4_S137L,Spike_D950N,NS7b_T40I,NSP13_P77L,Spike_E156G,NSP3_P1469S,Spike_T478K,NS7a_V71I,NSP6_T77A,NSP12_P323L,Spike_D614G,NSP4_V167L,Spike_L452R)	2021-12-31		TRUE			0.00184675	0.379049			BA.5.2.8	2022-10-06
hCoV-19/Australia/QLD3801/2021		Original	betacoronavirus	EPI_ISL_8215798	2021-12-21	Oceania / Australia / Queensland		29783	Human	unknown	unknown	GK	AY.39.1.4	AY.39.1.4	PANGO-v1.17	VOC Delta GK (B.1.617.2+AY.*) first detected in India	(N_G215C,Spike_T95I,N_D63G,N_R203M,NSP12_G671S,NSP16_Q238H,Spike_G142D,NS3_S26L,Spike_P681R,Spike_R158del,NSP3_P1228L,Spike_S12F,NS7a_V82A,NSP3_A488S,Spike_F157del,NSP4_T492I,NSP14_A394V,Spike_T19R,NS7a_T120I,N_D377Y,M_I82T,NSP4_S137L,Spike_D950N,NS7b_T40I,NSP13_P77L,Spike_E156G,NSP3_P1469S,Spike_T478K,NS7a_V71I,NSP6_T77A,NSP12_P323L,Spike_D614G,NSP4_V167L,Spike_L452R)	2021-12-31		TRUE			0.0161837	0.37968			BA.5.2.9	2022-07-02
hCoV-19/Australia/QLD3796/2021		Original	betacoronavirus	EPI_ISL_8215978	2021-12-21	Oceania / Australia / Queensland		29782	Human	unknown	unknown	GK	AY.39.1.4	AY.39.1.4	PANGO-v1.17	VOC Delta GK (B.1.617.2+AY.*) first detected in India	(N_G215C,Spike_T95I,N_D63G,N_R203M,NSP12_G671S,NSP16_Q238H,Spike_G142D,NS3_S26L,Spike_P681R,Spike_R158del,NSP3_P1228L,Spike_S12F,NS7a_V82A,NSP3_A488S,Spike_F157del,NSP4_T492I,NSP14_A394V,Spike_T19R,NS7a_T120I,N_D377Y,M_I82T,NSP4_S137L,Spike_D950N,NS7b_T40I,NSP13_P77L,Spike_E156G,NSP3_P1469S,Spike_T478K,NS7a_V71I,NSP6_T77A,NSP12_P323L,Spike_D614G,NSP4_V167L,Spike_L452R)	2021-12-31		TRUE			0.013901	0.379869			BA.5.3	2022-06-23
hCoV-19/Australia/QLD3685/2021		Original	betacoronavirus	EPI_ISL_8158378	2021-12-21	Oceania / Australia / Queensland		29767	Human	unknown	unknown	GK	AY.39.1.4	AY.39.1.4	PLEARN-v1.17	VOC Delta GK (B.1.617.2+AY.*) first detected in India	(N_G215C,Spike_T95I,N_D63G,N_R203M,NSP12_G671S,NSP16_Q238H,Spike_G142D,NS3_S26L,Spike_P681R,Spike_R158del,NSP3_P1228L,Spike_S12F,NS7a_V82A,NSP3_A488S,Spike_F157del,NSP4_T492I,NSP14_A394V,Spike_T19R,NS7a_T120I,N_D377Y,M_I82T,NSP4_S137L,Spike_D950N,NS7b_T40I,NSP13_P77L,Spike_E156G,NSP3_P1469S,Spike_T478K,NS7a_V71I,NSP6_T77A,NSP12_P323L,Spike_D614G,NSP4_V167L,Spike_L452R)	2021-12-29		TRUE			0.0482749	0.380127			BA.5.3.1	2022-06-12
hCoV-19/Australia/QLD3817/2021		Original	betacoronavirus	EPI_ISL_8215882	2021-12-21	Oceania / Australia / Queensland		29780	Human	unknown	unknown	GK	AY.39.1.4	AY.39.1.4	PANGO-v1.17	VOC Delta GK (B.1.617.2+AY.*) first detected in India	(N_G215C,Spike_T95I,N_D63G,N_R203M,NSP12_G671S,NSP16_Q238H,Spike_G142D,NS3_S26L,Spike_P681R,Spike_R158del,NSP3_P1228L,Spike_S12F,NS7a_V82A,NSP3_A488S,Spike_F157del,NSP4_T492I,NSP14_A394V,Spike_T19R,NS7a_T120I,N_D377Y,M_I82T,NSP4_S137L,Spike_D950N,NS7b_T40I,NSP13_P77L,Spike_E156G,NSP3_P1469S,Spike_T478K,NS7a_V71I,NSP6_T77A,NSP12_P323L,Spike_D614G,NSP4_V167L,Spike_L452R)	2021-12-31		TRUE			0.0060779	0.379472			BA.5.3.2	2022-09-12
hCoV-19/Australia/QLD3778/2021		Original	betacoronavirus	EPI_ISL_8215885	2021-12-21	Oceania / Australia / Queensland		29770	Human	unknown	unknown	GK	AY.39.1.4	AY.39.1.4	PANGO-v1.17	VOC Delta GK (B.1.617.2+AY.*) first detected in India	(N_G215C,Spike_T95I,N_D63G,N_R203M,NSP12_G671S,NSP16_Q238H,Spike_G142D,NS3_S26L,Spike_P681R,Spike_R158del,NSP3_P1228L,Spike_S12F,NS7a_V82A,NSP3_A488S,Spike_F157del,NSP4_T492I,NSP14_A394V,Spike_T19R,NS7a_T120I,N_D377Y,M_I82T,NSP4_S137L,Spike_D950N,NS7b_T40I,NSP13_P77L,Spike_E156G,NSP3_P1469S,Spike_T478K,NS7a_V71I,NSP6_T77A,NSP12_P323L,Spike_D614G,NSP4_V167L,Spike_L452R)	2021-12-31		TRUE			0.00786026	0.379537			BA.5.3.3	2022-09-12
hCoV-19/Australia/QLD3332/2021		Original	betacoronavirus	EPI_ISL_8132786	2021-12-21	Oceania / Australia / Queensland		29824	Human	unknown	unknown	GK	AY.39.1.4	AY.39.1.4	PANGO-v1.17	VOC Delta GK (B.1.617.2+AY.*) first detected in India	(N_G215C,Spike_T95I,N_D63G,N_R203M,NSP12_G671S,NSP16_Q238H,Spike_G142D,NS3_S26L,Spike_P681R,Spike_R158del,NSP3_P1228L,Spike_S12F,NS7a_V82A,NSP3_A488S,Spike_F157del,NSP4_T492I,NSP14_A394V,Spike_T19R,NS7a_T120I,N_D377Y,M_I82T,NSP4_S137L,Spike_D950N,NS7b_T40I,NSP13_P77L,Spike_E156G,NSP3_P1469S,Spike_T478K,NS7a_V71I,NSP6_T77A,NSP12_P323L,Spike_D614G,NSP4_V167L,Spike_L452R)	2021-12-28		TRUE			0.0219957	0.379114			BA.5.5	2022-05-23
hCoV-19/Australia/QLD3054/2021		Original	betacoronavirus	EPI_ISL_8132886	2021-12-21	Oceania / Australia / Queensland		29791	Human	unknown	unknown	GK	AY.39.1.4	AY.39.1.4	PANGO-v1.17	VOC Delta GK (B.1.617.2+AY.*) first detected in India	(N_G215C,Spike_T95I,N_D63G,N_R203M,NSP12_G671S,NSP16_Q238H,Spike_G142D,NS3_S26L,Spike_P681R,Spike_R158del,NSP3_P1228L,Spike_S12F,NS3_V202A,NS7a_V82A,NSP3_A488S,Spike_F157del,NSP4_T492I,NSP14_A394V,Spike_T19R,NS7a_T120I,N_D377Y,M_I82T,NSP4_S137L,Spike_D950N,NS7b_T40I,NSP13_P77L,Spike_E156G,NSP3_P1469S,Spike_T478K,NSP15_T48I,NS7a_V71I,NSP6_T77A,NSP12_P323L,Spike_D614G,NSP4_V167L,Spike_L452R)	2021-12-28		TRUE			0.00788829	0.379551			BA.5.5.1	2022-10-02
hCoV-19/Australia/QLD3186/2021		Original	betacoronavirus	EPI_ISL_8132781	2021-12-21	Oceania / Australia / Queensland		29776	Human	unknown	unknown	GK	AY.39.1.4	AY.39.1.4	PANGO-v1.17	VOC Delta GK (B.1.617.2+AY.*) first detected in India	(N_G215C,Spike_T95I,N_D63G,N_R203M,NSP12_G671S,NSP16_Q238H,Spike_G142D,NS3_S26L,Spike_P681R,Spike_R158del,NSP3_P1228L,Spike_S12F,NS7a_V82A,NSP3_A488S,Spike_F157del,NSP4_T492I,NSP14_A394V,Spike_T19R,NS7a_T120I,N_D377Y,M_I82T,NSP4_S137L,Spike_D950N,NS7b_T40I,NSP13_P77L,Spike_E156G,NSP3_P1469S,Spike_T478K,NS7a_V71I,NSP6_T77A,NSP12_P323L,Spike_D614G,NSP4_V167L,Spike_L452R)	2021-12-28		TRUE			0.0151464	0.379506			BA.5.5.2	2022-10-08
hCoV-19/Australia/QLD3392/2021		Original	betacoronavirus	EPI_ISL_8132889	2021-12-21	Oceania / Australia / Queensland		29781	Human	unknown	unknown	GK	AY.39.1.4	AY.39.1.4	PANGO-v1.17	VOC Delta GK (B.1.617.2+AY.*) first detected in India	(N_G215C,Spike_T95I,N_D63G,N_R203M,NSP12_G671S,NSP16_Q238H,Spike_G142D,NS3_S26L,Spike_P681R,Spike_R158del,NSP3_P1228L,Spike_S12F,NS7a_V82A,NSP3_A488S,Spike_F157del,NSP4_T492I,NSP14_A394V,Spike_T19R,NS7a_T120I,N_D377Y,M_I82T,NSP4_S137L,Spike_D950N,NS7b_T40I,NSP13_P77L,Spike_E156G,NSP3_P1469S,Spike_T478K,NS7a_V71I,NSP6_T77A,NSP12_P323L,Spike_D614G,NSP4_V167L,Spike_L452R)	2021-12-28		TRUE			0.00134314	0.37951			BA.5.6	2022-06-10
hCoV-19/Australia/QLD3825/2021		Original	betacoronavirus	EPI_ISL_8216135	2021-12-21	Oceania / Australia / Queensland		29779	Human	unknown	unknown	GK	AY.39.1.4	AY.39.1.4	PANGO-v1.17	VOC Delta GK (B.1.617.2+AY.*) first detected in India	(N_G215C,Spike_T95I,N_D63G,N_R203M,NSP12_G671S,NSP16_Q238H,Spike_G142D,NS3_S26L,NS7a_P84S,Spike_P681R,Spike_R158del,NSP3_P1228L,Spike_S12F,NS7a_V82A,NSP3_A488S,Spike_F157del,NSP4_T492I,NSP14_A394V,Spike_T19R,NS7a_T120I,N_D377Y,M_I82T,NSP4_S137L,Spike_D950N,NS7b_T40I,NSP13_P77L,Spike_E156G,NSP3_P1469S,Spike_T478K,NS7a_V71I,NSP6_T77A,NSP12_P323L,Spike_D614G,NSP4_V167L,Spike_L452R)	2021-12-31		TRUE			0.000167904	0.379492			BA.5.6.1	2022-08-11
hCoV-19/Australia/QLD3327/2021		Original	betacoronavirus	EPI_ISL_8132762	2021-12-21	Oceania / Australia / Queensland		29773	Human	unknown	unknown	GK	AY.39.1.4	AY.39.1.4	PLEARN-v1.17	VOC Delta GK (B.1.617.2+AY.*) first detected in India	(N_G215C,Spike_T95I,N_D63G,N_R203M,NSP12_G671S,NSP16_Q238H,Spike_G142D,NS3_S26L,NSP3_S1206L,Spike_P681R,Spike_R158del,NSP12_Y479H,NSP3_P1228L,NSP16_L94M,NS7a_V82A,NSP3_A488S,Spike_F157del,NSP14_A394V,Spike_T19R,NS7a_T120I,N_D377Y,M_I82T,Spike_D950N,NS7b_T40I,NSP13_P77L,Spike_E156G,NSP3_P1469S,Spike_T478K,NS7a_V71I,NSP6_T77A,NSP12_P323L,Spike_D614G,NSP4_V167L,Spike_L452R)	2021-12-28		TRUE			0.0183052	0.379499			BA.5.7	2022-05-15
hCoV-19/Australia/QLD3532/2021		Original	betacoronavirus	EPI_ISL_8215991	2021-12-21	Oceania / Australia / Queensland		29781	Human	unknown	unknown	GK	AY.39.1.4	AY.39.1.4	PANGO-v1.17	VOC Delta GK (B.1.617.2+AY.*) first detected in India	(N_G215C,Spike_T95I,N_D63G,N_R203M,NSP12_G671S,NSP16_Q238H,Spike_G142D,NS3_S26L,Spike_P681R,Spike_R158del,NSP3_P1228L,Spike_S12F,NS7a_V82A,NSP3_A488S,Spike_F157del,NSP4_T492I,NSP14_A394V,Spike_T19R,NS7a_T120I,N_D377Y,M_I82T,NSP4_S137L,Spike_D950N,NS7b_T40I,NSP13_P77L,Spike_E156G,NSP3_P1469S,Spike_T478K,NS7a_V71I,NSP6_T77A,NSP12_P323L,Spike_D614G,NSP4_V167L,Spike_L452R)	2021-12-31		TRUE			6.71569e-05	0.379563			BA.5.9	2022-07-12
hCoV-19/Australia/QLD3894/2021		Original	betacoronavirus	EPI_ISL_8215993	2021-12-21	Oceania / Australia / Queensland		29781	Human	unknown	unknown	GK	AY.39.1.4	AY.39.1.4	PANGO-v1.17	VOC Delta GK (B.1.617.2+AY.*) first detected in India	(N_G215C,Spike_T95I,N_D63G,N_R203M,NSP12_G671S,NSP16_Q238H,Spike_G142D,NS3_S26L,Spike_P681R,Spike_R158del,NSP3_P1228L,Spike_S12F,NS7a_V82A,NSP3_A488S,Spike_F157del,NSP4_T492I,NSP14_A394V,Spike_T19R,NS7a_T120I,N_D377Y,M_I82T,NSP4_S137L,Spike_D950N,NS7b_T40I,NSP13_P77L,Spike_E156G,NSP3_P1469S,Spike_T478K,NS7a_V71I,NSP6_T77A,NSP12_P323L,Spike_D614G,NSP4_V167L,Spike_L452R)	2021-12-31		TRUE			0.000637991	0.379612			BE.1	2022-05-03
hCoV-19/Australia/QLD3195/2021		Original	betacoronavirus	EPI_ISL_8216146	2021-12-21	Oceania / Australia / Queensland		29783	Human	unknown	unknown	GK	AY.39.1.4	AY.39.1.4	PLEARN-v1.17	VOC Delta GK (B.1.617.2+AY.*) first detected in India	(N_G215C,Spike_T95I,N_D63G,N_R203M,NSP12_G671S,NSP16_Q238H,Spike_G142D,NS3_S26L,NSP3_S1206L,Spike_P681R,Spike_R158del,NSP12_Y479H,NSP3_P1228L,NS7a_V82A,NSP3_A488S,Spike_F157del,NSP4_T492I,NSP14_A394V,Spike_T19R,NS7a_T120I,N_D377Y,M_I82T,Spike_D950N,NS7b_T40I,NSP13_P77L,Spike_E156G,NSP3_P1469S,Spike_T478K,NS7a_V71I,NSP6_T77A,NSP12_P323L,Spike_D614G,NSP4_V167L,Spike_L452R,NSP12_I536V)	2021-12-31		TRUE			0.0007051	0.379645			BE.1.1	2022-07-07
hCoV-19/Australia/QLD4378/2021		Original	betacoronavirus	EPI_ISL_8437795	2021-12-21	Oceania / Australia / Queensland		29830	Human	unknown	unknown	GK	AY.39.1.4	AY.39.1.4	PANGO-v1.17	VOC Delta GK (B.1.617.2+AY.*) first detected in India	(N_G215C,Spike_T95I,N_D63G,N_R203M,NSP12_G671S,NSP16_Q238H,Spike_G142D,NSP2_P129L,NS3_S26L,Spike_P681R,Spike_R158del,NSP3_P1228L,NSP3_A256V,Spike_S12F,NS7a_V82A,NSP3_A488S,Spike_F157del,NSP4_T492I,NSP14_A394V,Spike_T19R,NS7a_T120I,N_D377Y,M_I82T,NSP4_S137L,Spike_D950N,NSP1_K120N,NS7b_T40I,NSP13_P77L,Spike_E156G,NSP3_P1469S,Spike_T478K,NSP6_G48S,NS7a_V71I,NSP6_T77A,NS3_W131L,NSP12_P323L,Spike_D614…	2022-01-07		TRUE			0.0159571	0.379267			BE.1.1.1	2022-09-12
hCoV-19/Australia/QLD2971/2021		Original	betacoronavirus	EPI_ISL_8132699	2021-12-21	Oceania / Australia / Queensland		29777	Human	unknown	unknown	GK	AY.39.1.4	AY.39.1.4	PANGO-v1.17	VOC Delta GK (B.1.617.2+AY.*) first detected in India	(N_G215C,Spike_T95I,N_D63G,N_R203M,NSP12_G671S,NSP16_Q238H,Spike_G142D,NSP2_P129L,NS3_S26L,Spike_P681R,Spike_R158del,NSP3_P1228L,NSP3_A256V,Spike_S12F,NS7a_V82A,NSP3_A488S,Spike_F157del,NSP4_T492I,NSP14_A394V,Spike_T19R,NS7a_T120I,N_D377Y,M_I82T,NSP4_S137L,Spike_D950N,NSP1_K120N,NS7b_T40I,NSP13_P77L,Spike_E156G,NSP3_P1469S,Spike_T478K,NSP6_G48S,NS7a_V71I,NSP6_T77A,NS3_W131L,NSP12_P323L,Spike_D614…	2021-12-28		TRUE	TRUE		0.000100749	0.379425			BE.1.1.2	2022-09-06
hCoV-19/Australia/QLD3770/2021		Original	betacoronavirus	EPI_ISL_8216099	2021-12-21	Oceania / Australia / Queensland		29779	Human	unknown	unknown	GK	AY.39.1.4	AY.39.1.4	PANGO-v1.17	VOC Delta GK (B.1.617.2+AY.*) first detected in India	(N_G215C,Spike_T95I,N_D63G,N_R203M,NSP12_G671S,NSP16_Q238H,Spike_G142D,NS3_S26L,Spike_P681R,Spike_R158del,NSP3_P1228L,Spike_S12F,NS7a_V82A,NSP3_A488S,Spike_F157del,NSP4_T492I,NSP14_A394V,Spike_T19R,NS7a_T120I,N_D377Y,M_I82T,NSP4_S137L,Spike_D950N,NS7b_T40I,NSP13_P77L,Spike_E156G,NSP3_P1469S,Spike_T478K,NS7a_V71I,NSP6_T77A,NSP12_P323L,Spike_D614G,NSP4_V167L,Spike_L452R)	2021-12-31		TRUE			0.00802579	0.379722			BE.1.2	2022-11-14
hCoV-19/Australia/QLD3515/2021		Original	betacoronavirus	EPI_ISL_8158380	2021-12-21	Oceania / Australia / Queensland		29782	Human	unknown	unknown	GK	AY.39.1.4	AY.39.1.4	PLEARN-v1.17	VOC Delta GK (B.1.617.2+AY.*) first detected in India	(Spike_A1078C,Spike_C1043L,N_G215C,Spike_E1072R,N_R203M,NSP12_G671S,Spike_V1040S,Spike_H1058S,Spike_V1068C,NSP3_P1228L,NS7a_V82A,Spike_V1060C,NSP4_T492I,NS7a_T120I,Spike_F1052L,M_I82T,Spike_Y1067L,Spike_Y1047L,NS7b_T40I,Spike_T1076H,Spike_Q1071T,Spike_S1055V,NSP3_P1469S,Spike_P1079S,Spike_T478K,Spike_D1041stop,NSP6_T77A,Spike_H1064A,Spike_A1070C,Spike_L1049S,Spike_M1050Y,Spike_F1075L,N_D63G,Spike…	2021-12-29		TRUE	TRUE		0.135115	0.382871			BE.1.4	2022-07-18
hCoV-19/Australia/QLD5034/2021		Original	betacoronavirus	EPI_ISL_8438150	2021-12-21	Oceania / Australia / Queensland		29783	Human	unknown	unknown	GK	AY.39.1.4	AY.39.1.4	PANGO-v1.17	VOC Delta GK (B.1.617.2+AY.*) first detected in India	(N_G215C,Spike_T95I,N_D63G,N_R203M,NSP12_G671S,NSP16_Q238H,Spike_G142D,NS3_S26L,Spike_P681R,Spike_R158del,NSP3_P1228L,NS6_W27L,Spike_S12F,NS7a_V82A,NSP3_A488S,Spike_F157del,NSP4_T492I,NSP14_A394V,Spike_T19R,NS7a_T120I,N_D377Y,M_I82T,NSP4_S137L,Spike_D950N,NS7b_T40I,NSP13_P77L,Spike_E156G,NSP3_P1469S,Spike_T478K,NS7a_V71I,NSP6_T77A,NSP12_P323L,Spike_D614G,NSP4_V167L,Spike_L452R)	2022-01-07		TRUE			0.0161502	0.37994			BE.1.4.4	2022-08-07
hCoV-19/Australia/QLD5217/2021		Original	betacoronavirus	EPI_ISL_8438037	2021-12-21	Oceania / Australia / Queensland		29781	Human	unknown	unknown	GK	AY.39.1.4	AY.39.1.4	PANGO-v1.17	VOC Delta GK (B.1.617.2+AY.*) first detected in India	(N_G215C,Spike_T95I,N_D63G,N_R203M,NSP12_G671S,NSP16_Q238H,Spike_G142D,NS3_S26L,NS7a_P84S,Spike_P681R,Spike_R158del,NSP3_P1228L,Spike_S12F,NS7a_V82A,NSP3_A488S,Spike_F157del,NSP4_T492I,NSP14_A394V,Spike_T19R,NS7a_T120I,N_D377Y,M_I82T,NSP4_S137L,Spike_D950N,NS7b_T40I,NSP13_P77L,Spike_E156G,NSP3_P1469S,Spike_T478K,NS7a_V71I,NSP6_T77A,NSP3_Q1658H,NSP12_P323L,Spike_D614G,NSP4_V167L,Spike_L452R)	2022-01-07		TRUE			0.0309258	0.380111			BE.3	2022-06-24
hCoV-19/Australia/QLD3049/2021		Original	betacoronavirus	EPI_ISL_8132858	2021-12-21	Oceania / Australia / Queensland		29783	Human	unknown	unknown	GK	AY.39.1.4	AY.39.1.4	PANGO-v1.17	VOC Delta GK (B.1.617.2+AY.*) first detected in India	(N_G215C,Spike_T95I,N_D63G,N_R203M,NSP12_G671S,NSP16_Q238H,Spike_G142D,NSP16_S261F,NS3_S26L,Spike_P681R,Spike_E156del,Spike_S12F,NS7a_V82A,NSP3_A488S,Spike_F157del,NSP4_T492I,NSP14_A394V,Spike_T19R,NS7a_T120I,N_D377Y,M_I82T,NSP4_S137L,Spike_D950N,NS7b_T40I,NSP13_P77L,NSP3_P1469S,Spike_R158G,Spike_T478K,NS7a_V71I,NSP6_T77A,NSP12_P323L,Spike_D614G,NSP4_V167L,Spike_L452R)	2021-12-28		TRUE		TRUE	0.0544606	0.380171			BE.4	2022-06-25
hCoV-19/Australia/QLD3517/2021		Original	betacoronavirus	EPI_ISL_8132938	2021-12-21	Oceania / Australia / Queensland		29744	Human	unknown	unknown	GK	AY.39.1.4	AY.39.1.4	PANGO-v1.17	VOC Delta GK (B.1.617.2+AY.*) first detected in India	(N_G215C,Spike_T95I,N_D63G,N_R203M,NSP12_G671S,NSP16_Q238H,Spike_G142D,NS3_S26L,Spike_P681R,Spike_R158del,NSP3_P1228L,Spike_S12F,NS7a_V82A,NSP3_A488S,Spike_F157del,NSP4_T492I,NSP14_A394V,Spike_T19R,NS7a_T120I,N_D377Y,M_I82T,NSP4_S137L,Spike_D950N,NS7b_T40I,NSP13_P77L,Spike_E156G,NSP3_P1469S,Spike_T478K,NS7a_V71I,NSP6_T77A,NSP12_P323L,Spike_D614G,NSP4_V167L,Spike_L452R)	2021-12-28		TRUE			0.0245764	0.379761			BE.4.2	2022-11-22
hCoV-19/Australia/QLD3060/2021		Original	betacoronavirus	EPI_ISL_8132672	2021-12-21	Oceania / Australia / Queensland		29785	Human	unknown	unknown	GK	AY.39.1.4	AY.39.1.4	PANGO-v1.17	VOC Delta GK (B.1.617.2+AY.*) first detected in India	(N_G215C,Spike_T95I,N_D63G,N_R203M,NSP12_G671S,NSP16_Q238H,Spike_G142D,NS3_S26L,NS7a_P84S,Spike_P681R,Spike_R158del,NSP3_P1228L,Spike_S12F,NS7a_V82A,NSP3_A488S,Spike_F157del,NSP4_T492I,NSP14_A394V,Spike_T19R,NS7a_T120I,N_D377Y,M_I82T,NSP4_S137L,Spike_D950N,NS7b_T40I,NSP13_P77L,Spike_E156G,NSP3_P1469S,Spike_T478K,NS7a_V71I,NSP6_T77A,NSP12_P323L,Spike_D614G,NSP4_V167L,Spike_L452R)	2021-12-28		TRUE	TRUE		6.71479e-05	0.379579			BE.5	2022-10-01
hCoV-19/Australia/QLD3214/2021		Original	betacoronavirus	EPI_ISL_8132775	2021-12-21	Oceania / Australia / Queensland		29758	Human	unknown	unknown	GK	AY.39.1.4	AY.39.1.4	PANGO-v1.17	VOC Delta GK (B.1.617.2+AY.*) first detected in India	(N_G215C,Spike_T95I,N_D63G,N_R203M,NSP12_G671S,NS7a_A79L,NS7a_V82S,NS7a_R80N,NS3_S26L,NS7a_P84D,Spike_P681R,NSP3_P1228L,NS7a_H73V,NS7a_V74P,Spike_S12F,NSP3_A488S,NS7a_R78H,NSP4_T492I,NSP14_A394V,Spike_T19R,NS7a_T120I,NS7a_S81C,NS7a_Y75D,N_D377Y,M_I82T,NSP4_S137L,Spike_D950N,NS7b_T40I,NSP13_P77L,NSP3_P1469S,Spike_T478K,NS7a_V71I,NSP6_T77A,NSP12_P323L,Spike_D614G,NSP4_V167L,Spike_L452R)	2021-12-28		TRUE			0.0387795	0.380227			BE.8	2022-10-24
hCoV-19/Australia/QLD4371/2021		Original	betacoronavirus	EPI_ISL_8437775	2021-12-21	Oceania / Australia / Queensland		29785	Human	unknown	unknown	GK	AY.39.1.4	AY.39.1.4	PANGO-v1.17	VOC Delta GK (B.1.617.2+AY.*) first detected in India	(N_G215C,Spike_T95I,N_D63G,N_R203M,NSP12_G671S,NSP16_Q238H,Spike_G142D,NSP2_P129L,NS3_S26L,Spike_P681R,Spike_R158del,NSP3_P1228L,NSP3_A256V,Spike_S12F,NS7a_V82A,NSP3_A488S,Spike_F157del,NSP4_T492I,NSP14_A394V,Spike_T19R,NS7a_T120I,N_D377Y,M_I82T,NSP4_S137L,Spike_D950N,NSP1_K120N,NS7b_T40I,NSP13_P77L,Spike_E156G,NSP3_P1469S,Spike_T478K,NSP6_G48S,NS7a_V71I,NSP6_T77A,NS3_W131L,NSP12_P323L,Spike_D614…	2022-01-07		TRUE			0.0241732	0.380114			BF.1	2022-06-14
hCoV-19/Australia/QLD3372/2021		Original	betacoronavirus	EPI_ISL_8132875	2021-12-21	Oceania / Australia / Queensland		29779	Human	unknown	unknown	GK	AY.39.1.4	AY.39.1.4	PANGO-v1.17	VOC Delta GK (B.1.617.2+AY.*) first detected in India	(N_G215C,Spike_T95I,N_D63G,N_R203M,NSP12_G671S,NSP16_Q238H,Spike_G142D,NS3_S26L,Spike_P681R,Spike_R158del,NSP3_P1228L,Spike_S12F,NS7a_V82A,NSP3_A488S,Spike_F157del,NSP4_T492I,NSP14_A394V,Spike_T19R,NS7a_T120I,N_D377Y,M_I82T,NSP4_S137L,Spike_D950N,NS7b_T40I,NSP13_P77L,Spike_E156G,NS3_R134L,NSP3_P1469S,Spike_T478K,NS7a_V71I,NSP6_T77A,NSP12_P323L,Spike_D614G,NSP4_V167L,Spike_L452R)	2021-12-28		TRUE			0.00701837	0.379506			BF.10	2022-06-24
hCoV-19/Australia/QLD5175/2021		Original	betacoronavirus	EPI_ISL_8438180	2021-12-21	Oceania / Australia / Queensland		29772	Human	unknown	unknown	GK	AY.39.1.4	AY.39.1.4	PANGO-v1.17	VOC Delta GK (B.1.617.2+AY.*) first detected in India	(N_G215C,Spike_T95I,N_D63G,N_R203M,NSP12_G671S,Spike_G142D,NS3_S26L,Spike_P681R,Spike_R158del,NSP3_P1228L,Spike_S12F,NS7a_V82A,NSP3_A488S,Spike_F157del,NSP4_T492I,NSP14_A394V,Spike_T19R,NS7a_T120I,N_D377Y,M_I82T,NSP4_S137L,Spike_D950N,NS7b_T40I,NSP13_P77L,Spike_E156G,NSP3_P1469S,Spike_T478K,NS7a_V71I,NSP6_T77A,NSP12_P323L,Spike_D614G,NSP4_V167L,Spike_L452R)	2022-01-07		TRUE	TRUE		6.71772e-05	0.37961			BF.11	2022-09-08
hCoV-19/Australia/QLD3656/2021		Original	betacoronavirus	EPI_ISL_8215940	2021-12-21	Oceania / Australia / Queensland		29788	Human	unknown	unknown	GK	AY.39.1.4	AY.39.1.4	PANGO-v1.17	VOC Delta GK (B.1.617.2+AY.*) first detected in India	(N_G215C,Spike_T95I,N_D63G,N_R203M,NSP12_G671S,NSP16_Q238H,Spike_G142D,NS3_S26L,Spike_P681R,Spike_R158del,NSP3_P1228L,Spike_S12F,NS7a_V82A,NSP3_A488S,Spike_F157del,NSP4_T492I,NSP14_A394V,Spike_T19R,NS7a_T120I,N_D377Y,M_I82T,NSP4_S137L,Spike_D950N,NS7b_T40I,NSP13_P77L,Spike_E156G,NSP3_P1469S,Spike_T478K,NS7a_V71I,NSP6_T77A,NSP12_P323L,Spike_D614G,NSP4_V167L,Spike_L452R)	2021-12-31		TRUE			0.000234994	0.379571			BF.11.1	2022-10-15
hCoV-19/Australia/QLD4357/2021		Original	betacoronavirus	EPI_ISL_8216250	2021-12-21	Oceania / Australia / Queensland		29768	Human	unknown	unknown	GK	AY.39.1.4	AY.39.1.4	PANGO-v1.17	VOC Delta GK (B.1.617.2+AY.*) first detected in India	(N_G215C,Spike_T95I,N_D63G,N_R203M,NSP12_G671S,NSP16_Q238H,Spike_G142D,NS3_S26L,Spike_P681R,Spike_R158del,NSP3_P1228L,NS6_W27L,Spike_S12F,NS7a_V82A,NSP3_A488S,Spike_F157del,NSP4_T492I,NSP14_A394V,Spike_T19R,NS7a_T120I,N_D377Y,M_I82T,NSP4_S137L,Spike_D950N,NS7b_T40I,NSP13_P77L,Spike_E156G,NSP3_P1469S,Spike_T478K,NS7a_V71I,NSP6_T77A,NSP12_P323L,Spike_D614G,NSP4_V167L,Spike_L452R)	2021-12-31		TRUE			0.000100779	0.37954			BF.11.2	2022-08-25
hCoV-19/Australia/QLD3782/2021		Original	betacoronavirus	EPI_ISL_8215878	2021-12-21	Oceania / Australia / Queensland		29785	Human	unknown	unknown	GK	AY.39.1.4	AY.39.1.4	PLEARN-v1.17	VOC Delta GK (B.1.617.2+AY.*) first detected in India	(N_G215C,Spike_T95I,N_D63G,N_R203M,NSP2_A411V,NSP12_G671S,NSP16_Q238H,Spike_G142D,NS3_S26L,NSP3_S1206L,Spike_P681R,Spike_R158del,NSP12_Y479H,NSP3_P1228L,NS7a_V82A,NSP3_A488S,Spike_F157del,NSP14_A394V,Spike_T19R,NS7a_T120I,N_D377Y,M_I82T,Spike_D950N,NS7b_T40I,NSP13_P77L,Spike_E156G,NSP3_P1469S,Spike_T478K,NS7a_V71I,NSP6_T77A,NSP12_P323L,Spike_D614G,NSP4_V167L,Spike_L452R,NSP3_Y1041H,NSP12_I536V)	2021-12-31		TRUE			0.00547255	0.379448			BF.11.4	2022-09-28
hCoV-19/Australia/QLD3813/2021		Original	betacoronavirus	EPI_ISL_8215987	2021-12-21	Oceania / Australia / Queensland		29847	Human	unknown	unknown	GK	AY.39.1.4	AY.39.1.4	PANGO-v1.17	VOC Delta GK (B.1.617.2+AY.*) first detected in India	(N_G215C,Spike_T95I,N_D63G,N_R203M,NSP12_G671S,NSP16_Q238H,Spike_G142D,NS3_S26L,Spike_P681R,Spike_R158del,NSP3_P1228L,Spike_S12F,NS7a_V82A,Spike_F157del,NSP4_T492I,NSP14_A394V,Spike_T19R,NS7a_T120I,N_D377Y,M_I82T,NSP4_S137L,Spike_D950N,NS7b_T40I,NSP13_P77L,Spike_E156G,NSP3_P1469S,Spike_T478K,NS7a_V71I,NSP6_T77A,NSP12_P323L,Spike_D614G,NSP4_V167L,Spike_L452R)	2021-12-31		TRUE			0.0416457	0.379143			BF.13	2022-09-20
hCoV-19/Australia/QLD3961/2021		Original	betacoronavirus	EPI_ISL_8216263	2021-12-21	Oceania / Australia / Queensland		29777	Human	unknown	unknown	GK	AY.39.1.4	AY.39.1.4	PANGO-v1.17	VOC Delta GK (B.1.617.2+AY.*) first detected in India	(N_G215C,Spike_T95I,N_D63G,N_R203M,NSP12_G671S,NSP16_Q238H,Spike_G142D,NS3_S26L,Spike_P681R,Spike_R158del,NSP3_P1228L,Spike_S12F,NS7a_V82A,NSP3_A488S,Spike_F157del,NSP4_T492I,NSP14_A394V,Spike_T19R,NS7a_T120I,N_D377Y,M_I82T,NSP4_S137L,Spike_D950N,NS7b_T40I,NSP13_P77L,Spike_E156G,NSP3_P1469S,Spike_T478K,NS7a_V71I,NSP6_T77A,NSP12_P323L,Spike_D614G,NSP4_V167L,Spike_L452R)	2021-12-31		TRUE				0.379588			BF.14	2022-10-05
hCoV-19/Australia/QLD3790/2021		Original	betacoronavirus	EPI_ISL_8216132	2021-12-21	Oceania / Australia / Queensland		29782	Human	unknown	unknown	GK	AY.39.1.4	AY.39.1.4	PANGO-v1.17	VOC Delta GK (B.1.617.2+AY.*) first detected in India	(Spike_T95I,N_D63G,N_R203M,Spike_G142D,Spike_P681R,Spike_R158del,NSP3_P1228L,NSP3_A488S,Spike_F157del,NSP4_T492I,NSP14_A394V,NS7a_T120I,M_I82T,NSP4_S137L,Spike_D950N,NS7b_T40I,NSP13_P77L,Spike_E156G,NSP3_P1469S,Spike_T478K,NSP6_T77A,NSP12_P323L,Spike_D614G,NSP4_V167L)	2021-12-31		TRUE			0.0179639	0.379697			BF.15	2022-06-24
hCoV-19/Australia/QLD4288/2021		Original	betacoronavirus	EPI_ISL_8216353	2021-12-21	Oceania / Australia / Queensland		29768	Human	unknown	unknown	GK	AY.39.1.4	AY.39.1.4	PANGO-v1.17	VOC Delta GK (B.1.617.2+AY.*) first detected in India	(N_G215C,Spike_T95I,N_D63G,N_R203M,NSP12_G671S,NSP16_Q238H,Spike_G142D,NS3_S26L,Spike_P681R,Spike_R158del,NSP3_P1228L,Spike_S12F,NS7a_V82A,NSP3_A488S,Spike_F157del,NSP4_T492I,NSP14_A394V,Spike_T19R,NS7a_T120I,N_D377Y,M_I82T,NSP4_S137L,Spike_D950N,NS7b_T40I,NSP13_P77L,Spike_E156G,NSP3_P1469S,Spike_T478K,NS7a_V71I,NSP6_T77A,NSP12_P323L,Spike_D614G,NSP4_V167L,Spike_L452R)	2021-12-31		TRUE			0.00436711	0.379648			BF.16	2022-09-02
hCoV-19/Australia/QLD4367/2021		Original	betacoronavirus	EPI_ISL_8216366	2021-12-21	Oceania / Australia / Queensland		29775	Human	unknown	unknown	GK	AY.39.1.4	AY.39.1.4	PLEARN-v1.17	VOC Delta GK (B.1.617.2+AY.*) first detected in India	(N_G215C,N_D63G,N_R203M,NSP12_G671S,NSP16_Q238H,Spike_G142D,NS3_S26L,Spike_P681R,Spike_R158del,Spike_S12F,NSP3_A488S,Spike_F157del,NSP4_T492I,NSP14_A394V,Spike_T19R,NS7a_T120I,N_D377Y,M_I82T,NSP4_S137L,Spike_D950N,NS7b_T40I,NSP13_P77L,Spike_E156G,Spike_T478K,NSP6_T77A,NSP12_P323L,Spike_D614G,NSP4_V167L,Spike_L452R)	2021-12-31		TRUE		TRUE	0.0959194	0.380809			BF.17	2022-06-02
hCoV-19/Australia/QLD3123/2021		Original	betacoronavirus	EPI_ISL_8132682	2021-12-21	Oceania / Australia / Queensland		29786	Human	unknown	unknown	GK	AY.39.1.4	AY.39.1.4	PANGO-v1.17	VOC Delta GK (B.1.617.2+AY.*) first detected in India	(N_G215C,Spike_T95I,N_D63G,N_R203M,NSP12_G671S,NSP16_Q238H,Spike_G142D,NS3_S26L,Spike_P681R,Spike_R158del,NSP3_P1228L,Spike_S12F,NS7a_V82A,NSP3_A488S,Spike_F157del,NSP4_T492I,NSP14_A394V,Spike_T19R,NS7a_T120I,N_D377Y,M_I82T,NSP4_S137L,Spike_D950N,NS7b_T40I,NSP13_P77L,Spike_E156G,NSP3_P1469S,Spike_T478K,NS7a_V71I,NSP6_T77A,NSP12_P323L,Spike_D614G,NSP4_V167L,Spike_L452R)	2021-12-28		TRUE	TRUE		0.000738602	0.379519			BF.18	2022-05-17
hCoV-19/Australia/QLD2986/2021		Original	betacoronavirus	EPI_ISL_8132844	2021-12-21	Oceania / Australia / Queensland		29781	Human	unknown	unknown	GK	AY.39.1.4	AY.39.1.4	PLEARN-v1.17	VOC Delta GK (B.1.617.2+AY.*) first detected in India	(N_G215C,Spike_T95I,N_D63G,N_R203M,NSP12_G671S,NSP16_Q238H,Spike_G142D,NS3_S26L,NSP3_S1206L,Spike_P681R,Spike_R158del,NSP12_Y479H,NSP3_P1228L,NSP16_L94M,NS7a_V82A,NSP3_A488S,Spike_F157del,NSP4_T492I,NSP14_A394V,Spike_T19R,NS7a_T120I,N_D377Y,M_I82T,Spike_D950N,NS7b_T40I,NSP13_P77L,Spike_E156G,NSP3_P1469S,Spike_T478K,NS7a_V71I,NSP6_T77A,NSP12_P323L,Spike_D614G,NSP4_V167L,Spike_L452R,NSP12_I536V)	2021-12-28		TRUE			0.0101743	0.379707			BF.21	2022-06-26
hCoV-19/Australia/QLD3051/2021		Original	betacoronavirus	EPI_ISL_8132862	2021-12-21	Oceania / Australia / Queensland		29748	Human	unknown	unknown	GK	AY.39.1.4	AY.39.1.4	PANGO-v1.17	VOC Delta GK (B.1.617.2+AY.*) first detected in India	(N_G215C,Spike_T95I,N_D63G,N_R203M,NSP12_G671S,NSP16_Q238H,Spike_G142D,N_V350F,NS3_S26L,Spike_P681R,Spike_R158del,NSP3_P1228L,Spike_S12F,NS7a_V82A,NSP3_A488S,Spike_F157del,NSP4_T492I,NSP14_A394V,Spike_T19R,NS7a_T120I,N_D377Y,M_I82T,NSP4_S137L,Spike_D950N,NS7b_T40I,NSP13_P77L,Spike_E156G,NSP3_P1469S,Spike_T478K,NS7a_V71I,NSP6_T77A,NSP12_P323L,Spike_D614G,NSP4_V167L,Spike_L452R)	2021-12-28		TRUE			0.0128412	0.379657			BF.23	2022-05-27
hCoV-19/Australia/QLD3352/2021		Original	betacoronavirus	EPI_ISL_8132801	2021-12-21	Oceania / Australia / Queensland		29777	Human	unknown	unknown	GK	AY.39.1.4	AY.39.1.4	PANGO-v1.17	VOC Delta GK (B.1.617.2+AY.*) first detected in India	(N_G215C,Spike_T95I,N_D63G,N_R203M,NSP12_G671S,NSP16_Q238H,Spike_G142D,NS3_S26L,Spike_P681R,Spike_R158del,NSP3_P1228L,Spike_S12F,NS7a_V82A,NSP3_A488S,Spike_F157del,NSP4_T492I,NSP14_A394V,Spike_T19R,NS7a_T120I,N_D377Y,M_I82T,NSP4_S137L,Spike_D950N,NS7b_T40I,NSP13_P77L,Spike_E156G,NSP3_P1469S,Spike_T478K,NS7a_V71I,NSP6_T77A,NSP12_P323L,N_A273S,Spike_D614G,NSP4_V167L,Spike_L452R)	2021-12-28		TRUE	TRUE		3.3583e-05	0.3795			BF.24	2022-06-21
hCoV-19/Australia/QLD3069/2021		Original	betacoronavirus	EPI_ISL_8132803	2021-12-21	Oceania / Australia / Queensland		29782	Human	unknown	unknown	GK	AY.39.1.4	AY.39.1.4	PANGO-v1.17	VOC Delta GK (B.1.617.2+AY.*) first detected in India	(N_G215C,Spike_T95I,N_D63G,N_R203M,NSP12_G671S,NSP16_Q238H,Spike_G142D,NS3_S26L,Spike_P681R,Spike_R158del,NSP3_P1228L,Spike_S12F,NS7a_V82A,NSP3_A488S,Spike_F157del,NSP4_T492I,NSP14_A394V,Spike_T19R,NS7a_T120I,N_D377Y,M_I82T,NSP4_S137L,Spike_D950N,NS7b_T40I,NSP13_P77L,Spike_E156G,NSP3_P1469S,Spike_T478K,NS7a_V71I,NSP6_T77A,NSP12_P323L,Spike_D614G,NSP4_V167L,Spike_L452R)	2021-12-28		TRUE	TRUE		0.00705124	0.379481			BF.25	2022-10-07
hCoV-19/Australia/QLD3041/2021		Original	betacoronavirus	EPI_ISL_8132824	2021-12-21	Oceania / Australia / Queensland		29781	Human	unknown	unknown	GK	AY.39.1.4	AY.39.1.4	PANGO-v1.17	VOC Delta GK (B.1.617.2+AY.*) first detected in India	(N_G215C,Spike_T95I,N_D63G,N_R203M,NSP12_G671S,NSP16_Q238H,Spike_G142D,NS3_S26L,Spike_P681R,Spike_R158del,NSP3_P1228L,Spike_S12F,NS7a_V82A,NSP3_A488S,Spike_F157del,NSP4_T492I,NSP14_A394V,Spike_T19R,NS7a_T120I,N_D377Y,M_I82T,NSP4_S137L,Spike_D950N,NS7b_T40I,NSP13_P77L,Spike_E156G,NSP3_P1469S,Spike_T478K,NS7a_V71I,NSP6_T77A,NSP12_P323L,Spike_D614G,NSP4_V167L,Spike_L452R)	2021-12-28		TRUE	TRUE		0.00275343	0.379474			BF.26	2022-08-08
hCoV-19/Australia/QLD3178/2021		Original	betacoronavirus	EPI_ISL_8132799	2021-12-21	Oceania / Australia / Queensland		29776	Human	unknown	unknown	GK	AY.39.1.4	AY.39.1.4	PANGO-v1.17	VOC Delta GK (B.1.617.2+AY.*) first detected in India	(N_G215C,Spike_T95I,N_D63G,N_R203M,NSP12_G671S,NSP16_Q238H,Spike_G142D,NS3_S26L,Spike_P681R,Spike_R158del,NSP3_P1228L,Spike_S12F,NS7a_V82A,NSP3_A488S,Spike_F157del,NSP4_T492I,NSP14_A394V,Spike_T19R,NS7a_T120I,N_D377Y,M_I82T,NSP4_S137L,Spike_D950N,NS7b_T40I,NSP13_P77L,Spike_E156G,NS3_R134L,NSP3_P1469S,Spike_T478K,NS7a_V71I,NSP6_T77A,NSP12_P323L,Spike_D614G,NSP4_V167L,Spike_L452R)	2021-12-28		TRUE	TRUE		6.71682e-05	0.379526			BF.27	2022-09-11
hCoV-19/Australia/QLD3519/2021		Original	betacoronavirus	EPI_ISL_8132731	2021-12-21	Oceania / Australia / Queensland		29743	Human	unknown	unknown	GK	AY.39.1.4	AY.39.1.4	PANGO-v1.17	VOC Delta GK (B.1.617.2+AY.*) first detected in India	(N_G215C,Spike_T95I,N_D63G,N_R203M,NSP12_G671S,NSP16_Q238H,Spike_G142D,NS3_S26L,Spike_P681R,Spike_R158del,NSP3_P1228L,Spike_S12F,NS7a_V82A,NSP3_A488S,Spike_F157del,NSP4_T492I,NSP14_A394V,Spike_T19R,NS7a_T120I,N_D377Y,M_I82T,NSP4_S137L,Spike_D950N,NS7b_T40I,NSP13_P77L,Spike_E156G,NSP3_P1469S,Spike_T478K,NS7a_V71I,NSP6_T77A,NSP12_P323L,Spike_D614G,NSP4_V167L,Spike_L452R)	2021-12-28		TRUE	TRUE			0.379484			BF.28	2022-07-11
hCoV-19/Australia/QLD3132/2021		Original	betacoronavirus	EPI_ISL_8132738	2021-12-21	Oceania / Australia / Queensland		29837	Human	unknown	unknown	GK	AY.39.1.4	AY.39.1.4	PANGO-v1.17	VOC Delta GK (B.1.617.2+AY.*) first detected in India	(N_G215C,Spike_T95I,N_D63G,N_R203M,NSP12_G671S,NSP16_Q238H,Spike_G142D,NS3_S26L,Spike_P681R,Spike_R158del,NSP3_P1228L,Spike_S12F,NS7a_V82A,NSP3_A488S,Spike_F157del,NSP4_T492I,NSP14_A394V,Spike_T19R,NS7a_T120I,N_D377Y,M_I82T,NSP4_S137L,Spike_D950N,NS7b_T40I,NSP13_P77L,Spike_E156G,NSP3_P1469S,Spike_T478K,NS7a_V71I,NSP6_T77A,NSP12_P323L,Spike_D614G,NSP4_V167L,Spike_L452R)	2021-12-28		TRUE			0.016322	0.37908			BF.3	2022-07-16
hCoV-19/Australia/QLD2948/2021		Original	betacoronavirus	EPI_ISL_8132702	2021-12-21	Oceania / Australia / Queensland		29788	Human	unknown	unknown	GK	AY.39.1.4	AY.39.1.4	PANGO-v1.17	VOC Delta GK (B.1.617.2+AY.*) first detected in India	(N_G215C,Spike_T95I,N_D63G,N_R203M,NSP12_G671S,NSP16_Q238H,Spike_G142D,NSP3_F460S,NS3_S26L,NSP4_A316V,Spike_P681R,Spike_R158del,NSP3_P1228L,Spike_A222S,Spike_S12F,NS7a_V82A,NSP3_A488S,Spike_F157del,NSP4_T492I,NSP14_A394V,Spike_T19R,NS7a_T120I,N_D377Y,M_I82T,NSP4_S137L,Spike_D950N,NS7b_T40I,NSP3_E229V,NSP13_P77L,Spike_E156G,NSP3_P1469S,NSP4_A446V,Spike_T478K,NS7a_V71I,NSP6_T77A,NSP15_H337Y,NSP12_P…	2021-12-28		TRUE	TRUE		3.35706e-05	0.379494			BF.30	2022-11-16
hCoV-19/Australia/QLD3168/2021		Original	betacoronavirus	EPI_ISL_8132676	2021-12-21	Oceania / Australia / Queensland		29782	Human	unknown	unknown	GK	AY.39.1.4	AY.39.1.4	PANGO-v1.17	VOC Delta GK (B.1.617.2+AY.*) first detected in India	(N_G215C,Spike_T95I,N_D63G,N_R203M,NSP12_G671S,NSP16_Q238H,Spike_G142D,NS3_S26L,Spike_P681R,Spike_R158del,NSP3_P1228L,Spike_S12F,NS7a_V82A,NSP3_A488S,Spike_F157del,NSP4_T492I,NSP14_A394V,Spike_T19R,NS7a_T120I,N_D377Y,M_I82T,NSP4_S137L,Spike_D950N,NS7b_T40I,NSP13_P77L,Spike_E156G,NSP3_P1469S,Spike_T478K,NS7a_V71I,NSP6_T77A,NSP12_P323L,Spike_D614G,NSP4_V167L,Spike_L452R)	2021-12-28		TRUE	TRUE		0.00701766	0.379468			BF.31	2022-07-25
hCoV-19/Australia/QLD3144/2021		Original	betacoronavirus	EPI_ISL_8132903	2021-12-21	Oceania / Australia / Queensland		29779	Human	unknown	unknown	GK	AY.39.1.4	AY.39.1.4	PANGO-v1.17	VOC Delta GK (B.1.617.2+AY.*) first detected in India	(N_G215C,Spike_T95I,N_D63G,N_R203M,NSP12_G671S,NSP16_Q238H,Spike_G142D,NS3_S26L,Spike_P681R,Spike_R158del,NSP3_P1228L,Spike_S12F,NS7a_V82A,NSP3_A488S,Spike_F157del,NSP4_T492I,NSP14_A394V,Spike_T19R,NS7a_T120I,N_D377Y,M_I82T,NSP4_S137L,Spike_D950N,NS7b_T40I,NSP13_P77L,Spike_E156G,NSP3_P1469S,Spike_T478K,NS7a_V71I,NSP6_T77A,NSP12_P323L,Spike_D614G,NSP4_V167L,Spike_L452R)	2021-12-28		TRUE			6.71614e-05	0.379555			BF.34	2022-09-28
hCoV-19/Australia/QLD3284/2021		Original	betacoronavirus	EPI_ISL_8132919	2021-12-21	Oceania / Australia / Queensland		29781	Human	unknown	unknown	GK	AY.39.1.4	AY.39.1.4	PANGO-v1.17	VOC Delta GK (B.1.617.2+AY.*) first detected in India	(N_G215C,Spike_T95I,N_D63G,N_R203M,NSP12_G671S,Spike_G142D,NS3_S26L,Spike_P681R,Spike_R158del,NSP3_P1228L,Spike_S12F,NS7a_V82A,NSP3_A488S,Spike_F157del,NSP3_P679S,NSP4_T492I,NSP14_A394V,Spike_T19R,NS7a_T120I,N_D377Y,M_I82T,NSP4_S137L,Spike_D950N,NS7b_T40I,NSP13_P77L,Spike_E156G,NSP3_P1469S,Spike_T478K,NS7a_V71I,NSP6_T77A,NSP12_P323L,Spike_D614G,NSP3_A861V,NSP4_V167L,Spike_L452R)	2021-12-28		TRUE			0.000100735	0.379508			BF.4	2022-07-17
hCoV-19/Australia/QLD3516/2021		Original	betacoronavirus	EPI_ISL_8158348	2021-12-21	Oceania / Australia / Queensland		29764	Human	unknown	unknown	GK	AY.39.1.4	AY.39.1.4	PLEARN-v1.17	VOC Delta GK (B.1.617.2+AY.*) first detected in India	(N_G215C,Spike_T95I,N_D63G,N_R203M,NSP12_G671S,NSP16_Q238H,Spike_G142D,NS3_S26L,NS7a_P84S,Spike_P681R,Spike_R158del,NSP3_P1228L,Spike_S12F,NS7a_V82A,NSP3_A488S,Spike_F157del,NSP4_T492I,NSP14_A394V,Spike_T19R,NS7a_T120I,N_D377Y,M_I82T,NSP4_S137L,Spike_D950N,NS7b_T40I,NSP13_P77L,Spike_E156G,NSP3_P1469S,Spike_T478K,NS7a_V71I,NSP6_T77A,NSP12_P323L,Spike_D614G,NSP4_V167L,Spike_L452R)	2021-12-29		TRUE			6.71953e-05	0.379544			BF.5	2022-06-09
hCoV-19/Australia/QLD3738/2021		Original	betacoronavirus	EPI_ISL_8158399	2021-12-21	Oceania / Australia / Queensland		29778	Human	unknown	unknown	GK	AY.39.1.4	AY.39.1.4	PLEARN-v1.17	VOC Delta GK (B.1.617.2+AY.*) first detected in India	(N_G215C,Spike_T95I,N_D63G,N_R203M,NSP12_G671S,NSP16_Q238H,Spike_G142D,NS3_S26L,Spike_P681R,Spike_P384L,Spike_R158del,NSP3_P1228L,Spike_S12F,NS7a_V82A,NSP3_A488S,Spike_F157del,NSP4_T492I,NSP14_A394V,Spike_T19R,NS7a_T120I,N_D377Y,M_I82T,NSP4_S137L,Spike_D950N,NS7b_T40I,NSP13_P77L,Spike_E156G,NSP3_P1469S,Spike_T478K,NS7a_V71I,NSP6_T77A,NSP12_P323L,Spike_D614G,NSP4_V167L,Spike_L452R)	2021-12-29		TRUE			0.00842904	0.379585			BF.6	2022-08-05
hCoV-19/Australia/QLD3758/2021		Original	betacoronavirus	EPI_ISL_8215814	2021-12-22	Oceania / Australia / Queensland		29836	Human	unknown	unknown	GK	AY.39.1.4	AY.39.1.4	PANGO-v1.17	VOC Delta GK (B.1.617.2+AY.*) first detected in India	(N_G215C,Spike_T95I,N_D63G,N_R203M,NSP12_G671S,NSP16_Q238H,Spike_G142D,NS3_S26L,Spike_P681R,Spike_R158del,NSP3_P1228L,Spike_S12F,NS7a_V82A,NSP3_A488S,Spike_F157del,NSP4_T492I,NSP14_A394V,Spike_T19R,NS7a_T120I,N_D377Y,M_I82T,NSP4_S137L,NS6_T10P,Spike_D950N,NS7b_T40I,NSP13_P77L,Spike_E156G,NSP3_P1469S,NSP16_G213S,Spike_T478K,NS7a_V71I,NSP6_T77A,NSP12_P323L,Spike_D614G,NSP4_V167L,Spike_L452R,N_T16M)	2021-12-31		TRUE			0.00982035	0.378905			BF.7	2022-08-20
hCoV-19/Australia/QLD3882/2021		Original	betacoronavirus	EPI_ISL_8215809	2021-12-22	Oceania / Australia / Queensland		29748	Human	unknown	unknown	GK	AY.39.1.4	AY.39.1.4	PANGO-v1.17	VOC Delta GK (B.1.617.2+AY.*) first detected in India	(N_G215C,Spike_T95I,N_D63G,N_R203M,NSP12_G671S,NSP16_Q238H,Spike_G142D,NS3_S26L,Spike_P681R,Spike_R158del,NSP3_P1228L,Spike_S12F,NS7a_V82A,NSP3_A488S,Spike_F157del,NSP4_T492I,NSP14_A394V,Spike_T19R,NS7a_T120I,N_D377Y,M_I82T,NSP4_S137L,Spike_D950N,NS7b_T40I,NSP13_P77L,Spike_E156G,NSP3_P1469S,Spike_T478K,NS7a_V71I,NSP6_T77A,NSP12_P323L,Spike_D614G,NSP4_V167L,Spike_L452R)	2021-12-31		TRUE			0.013211	0.379697			BF.7.1	2022-09-21
hCoV-19/Australia/QLD3538/2021		Original	betacoronavirus	EPI_ISL_8215836	2021-12-22	Oceania / Australia / Queensland		29783	Human	unknown	unknown	GK	AY.39.1.4	AY.39.1.4	PANGO-v1.17	VOC Delta GK (B.1.617.2+AY.*) first detected in India	(N_G215C,Spike_T95I,N_D63G,N_R203M,NSP12_G671S,NSP16_Q238H,Spike_G142D,NS3_S26L,NSP2_K500N,Spike_P681R,Spike_R158del,NSP3_P1228L,Spike_S12F,NS7a_V82A,NSP3_A488S,Spike_F157del,NSP4_T492I,NSP14_A394V,Spike_T19R,NS7a_T120I,N_D377Y,M_I82T,NSP4_S137L,Spike_D950N,NS7b_T40I,NSP13_P77L,Spike_E156G,NSP3_P1469S,Spike_T478K,NS7a_V71I,NSP6_T77A,NSP12_P323L,Spike_D614G,NSP4_V167L,Spike_L452R)	2021-12-31		TRUE			6.71524e-05	0.379537			BF.7.12	2022-11-19
hCoV-19/Australia/QLD4089/2021		Original	betacoronavirus	EPI_ISL_8215844	2021-12-22	Oceania / Australia / Queensland		29778	Human	unknown	unknown	GK	AY.39.1.4	AY.39.1.4	PANGO-v1.17	VOC Delta GK (B.1.617.2+AY.*) first detected in India	(N_G215C,Spike_T95I,N_D63G,N_R203M,NSP12_G671S,NSP16_Q238H,Spike_G142D,NS3_S26L,Spike_P681R,Spike_R158del,NSP3_P1228L,Spike_S12F,NS7a_V82A,NSP3_A488S,Spike_F157del,NSP4_T492I,NSP14_A394V,Spike_T19R,NS7a_T120I,N_D377Y,M_I82T,NSP4_S137L,Spike_D950N,NS7b_T40I,NSP13_P77L,Spike_E156G,NS3_R134L,NSP3_P1469S,Spike_T478K,NS7a_V71I,NSP6_T77A,NSP12_P323L,Spike_D614G,NSP4_V167L,Spike_L452R)	2021-12-31		TRUE			0.00950366	0.379725			BF.7.13.2	2022-10-14
hCoV-19/Australia/QLD3274/2021		Original	betacoronavirus	EPI_ISL_8215847	2021-12-22	Oceania / Australia / Queensland		29784	Human	unknown	unknown	GK	AY.39.1.4	AY.39.1.4	PANGO-v1.17	VOC Delta GK (B.1.617.2+AY.*) first detected in India	(N_G215C,Spike_T95I,N_D63G,N_R203M,NSP12_G671S,NSP16_Q238H,Spike_G142D,NS3_S26L,Spike_P681R,Spike_R158del,NSP3_P1228L,Spike_S12F,NS7a_V82A,NSP3_A488S,Spike_F157del,NSP4_T492I,NSP14_A394V,Spike_T19R,NS7a_T120I,N_D377Y,M_I82T,NSP4_S137L,Spike_D950N,NS7b_T40I,NSP13_P77L,Spike_E156G,NSP3_P1469S,Spike_T478K,NS7a_V71I,NSP6_T77A,NSP12_P323L,Spike_D614G,NSP4_V167L,Spike_L452R)	2021-12-31		TRUE			6.71501e-05	0.379491			BF.7.4	2022-09-11
hCoV-19/Australia/QLD3867/2021		Original	betacoronavirus	EPI_ISL_8215837	2021-12-22	Oceania / Australia / Queensland		29750	Human	unknown	unknown	GK	AY.39.1.4	AY.39.1.4	PANGO-v1.17	VOC Delta GK (B.1.617.2+AY.*) first detected in India	(N_G215C,Spike_T95I,N_D63G,N_R203M,NSP12_G671S,NSP16_Q238H,Spike_G142D,NS3_S26L,Spike_P681R,Spike_R158del,NSP3_P1228L,Spike_S12F,NS7a_V82A,NSP3_A488S,Spike_F157del,NSP4_T492I,NSP14_A394V,Spike_T19R,NS7a_T120I,N_D377Y,M_I82T,NSP4_S137L,Spike_D950N,NS7b_T40I,NSP13_P77L,Spike_E156G,NSP3_P1469S,Spike_T478K,NS7a_V71I,NSP6_T77A,NSP12_P323L,Spike_D614G,NSP4_V167L,Spike_L452R)	2021-12-31		TRUE			0.00984874	0.37957			BF.7.4.1	2022-10-12
hCoV-19/Australia/QLD4053/2021		Original	betacoronavirus	EPI_ISL_8216303	2021-12-22	Oceania / Australia / Queensland		29773	Human	unknown	unknown	GK	AY.39.1.4	AY.39.1.4	PLEARN-v1.17	VOC Delta GK (B.1.617.2+AY.*) first detected in India	(Spike_T95I,N_R203M,NSP12_G671S,NSP16_Q238H,NS3_S26L,Spike_P384L,NSP3_P1228L,Spike_S12F,NS7a_V82A,NSP3_A488S,NSP4_T492I,NSP14_A394V,Spike_T19R,NS7a_T120I,N_D377Y,M_I82T,NSP4_S137L,NS7b_T40I,NSP13_P77L,NSP3_P1469S,Spike_T478K,NS7a_V71I,NSP6_T77A,NSP12_P323L,Spike_L452R,NSP4_V167L)	2021-12-31		TRUE		TRUE	0.084103	0.378488			BF.7.5	2022-10-04
hCoV-19/Australia/QLD3268/2021		Original	betacoronavirus	EPI_ISL_8215910	2021-12-22	Oceania / Australia / Queensland		29784	Human	unknown	unknown	GK	AY.39.1.4	AY.39.1.4	PANGO-v1.17	VOC Delta GK (B.1.617.2+AY.*) first detected in India	(N_G215C,Spike_T95I,N_D63G,N_R203M,NSP12_G671S,NSP16_Q238H,Spike_G142D,NS3_S26L,Spike_P681R,Spike_R158del,NSP3_P1228L,Spike_S12F,NS7a_V82A,NSP3_A488S,Spike_F157del,NSP4_T492I,NSP14_A394V,Spike_T19R,NS7a_T120I,N_D377Y,M_I82T,NSP4_S137L,Spike_D950N,NS7b_T40I,NSP13_P77L,Spike_E156G,NSP3_P1469S,Spike_T478K,NS7a_V71I,NSP6_T77A,NSP12_P323L,Spike_D614G,NSP4_V167L,Spike_L452R)	2021-12-31		TRUE			6.71501e-05	0.379525			BF.7.6	2022-10-17
hCoV-19/Australia/QLD3558/2021		Original	betacoronavirus	EPI_ISL_8215924	2021-12-22	Oceania / Australia / Queensland		29783	Human	unknown	unknown	GK	AY.39.1.4	AY.39.1.4	PANGO-v1.17	VOC Delta GK (B.1.617.2+AY.*) first detected in India	(N_G215C,Spike_T95I,N_D63G,N_R203M,NSP12_G671S,NSP16_Q238H,Spike_G142D,NS3_S26L,Spike_P681R,Spike_R158del,NSP3_P1228L,NS6_W27L,Spike_S12F,NS7a_V82A,NSP3_A488S,Spike_F157del,NSP4_T492I,NSP14_A394V,Spike_T19R,NS7a_T120I,N_D377Y,M_I82T,NSP4_S137L,Spike_D950N,NS7b_T40I,NSP13_P77L,Spike_E156G,NSP3_P1469S,Spike_T478K,NS7a_V71I,NSP6_T77A,NSP12_P323L,Spike_D614G,NSP4_V167L,Spike_L452R)	2021-12-31		TRUE			0.000100729	0.379516			BF.7.7	2022-10-04
hCoV-19/Australia/QLD4238/2021		Original	betacoronavirus	EPI_ISL_8216007	2021-12-22	Oceania / Australia / Queensland		29781	Human	unknown	unknown	GK	AY.39.1.4	AY.39.1.4	PANGO-v1.17	VOC Delta GK (B.1.617.2+AY.*) first detected in India	(N_G215C,Spike_T95I,N_D63G,N_R203M,NSP12_G671S,NSP16_Q238H,Spike_G142D,NS3_S26L,Spike_P681R,Spike_R158del,NSP3_P1228L,Spike_S12F,NS7a_V82A,NSP3_A488S,Spike_F157del,NSP4_T492I,NSP14_A394V,Spike_T19R,NS7a_T120I,N_D377Y,M_I82T,NSP4_S137L,Spike_D950N,NS7b_T40I,NSP13_P77L,Spike_E156G,NSP3_P1469S,Spike_T478K,NS7a_V71I,NSP6_T77A,NSP12_P323L,Spike_D614G,NSP4_V167L,Spike_L452R)	2021-12-31		TRUE			6.71569e-05	0.379563			BF.7.8	2022-10-27
hCoV-19/Australia/QLD4297/2021		Original	betacoronavirus	EPI_ISL_8216031	2021-12-22	Oceania / Australia / Queensland		29783	Human	unknown	unknown	GK	AY.39.1.4	AY.39.1.4	PANGO-v1.17	VOC Delta GK (B.1.617.2+AY.*) first detected in India	(N_G215C,Spike_T95I,N_D63G,N_R203M,NSP12_G671S,NSP16_Q238H,Spike_F157V,Spike_G142D,NS3_S26L,Spike_P681R,NSP3_P1228L,Spike_S12F,NS7a_V82A,NSP3_A488S,NSP4_T492I,NSP14_A394V,NS7a_T120I,N_D377Y,M_I82T,NSP4_S137L,Spike_D950N,NS7b_T40I,NSP13_P77L,NS3_R134L,Spike_E156K,NSP3_P1469S,Spike_T478K,NS7a_V71I,NSP6_T77A,NSP12_P323L,Spike_D614G)	2021-12-31		TRUE			0.00641305	0.378886			BF.7.9	2022-09-13
hCoV-19/Australia/QLD3788/2021		Original	betacoronavirus	EPI_ISL_8216136	2021-12-22	Oceania / Australia / Queensland		29842	Human	unknown	unknown	GK	AY.39.1.4	AY.39.1.4	PANGO-v1.17	VOC Delta GK (B.1.617.2+AY.*) first detected in India	(N_G215C,Spike_T95I,N_D63G,N_R203M,NSP12_G671S,NSP16_Q238H,Spike_G142D,NS3_S26L,Spike_P681R,Spike_R158del,NSP3_P1228L,Spike_S12F,NS7a_V82A,Spike_F157del,NSP4_T492I,NSP14_A394V,Spike_T19R,NS7a_T120I,N_D377Y,M_I82T,NSP4_S137L,Spike_D950N,NS7b_T40I,NSP13_P77L,Spike_E156G,NSP2_T573I,NSP3_P1469S,Spike_T478K,NS7a_V71I,NSP6_T77A,NSP12_P323L,Spike_D614G,NSP4_V167L,Spike_L452R)	2021-12-31		TRUE			0.0196032	0.379294			BF.8	2022-10-12
hCoV-19/Australia/QLD4062/2021		Original	betacoronavirus	EPI_ISL_8216147	2021-12-22	Oceania / Australia / Queensland		29776	Human	unknown	unknown	GK	AY.39.1.4	AY.39.1.4	PANGO-v1.17	VOC Delta GK (B.1.617.2+AY.*) first detected in India	(N_G215C,Spike_T95I,N_D63G,N_R203M,NSP12_G671S,NSP16_Q238H,NS3_S26L,Spike_P681R,NSP3_P1228L,Spike_S12F,NS7a_V82A,NSP3_A488S,NSP4_T492I,NSP14_A394V,Spike_T19R,NS7a_T120I,N_D377Y,M_I82T,NSP4_S137L,Spike_D950N,NS7b_T40I,NSP13_P77L,NSP3_P1469S,Spike_T478K,NS7a_V71I,NSP6_T77A,NSP12_P323L,Spike_D614G,Spike_L452R,NSP4_V167L)	2021-12-31		TRUE			0.030931	0.380211			BK.1	2022-07-06
hCoV-19/Australia/QLD6003/2021		Original	betacoronavirus	EPI_ISL_8438026	2021-12-22	Oceania / Australia / Queensland		29839	Human	unknown	unknown	GK	AY.39.1.4	AY.39.1.4	PANGO-v1.17	VOC Delta GK (B.1.617.2+AY.*) first detected in India	(N_G215C,Spike_T95I,N_D63G,N_R203M,NSP12_G671S,NSP16_Q238H,NSP3_T169N,Spike_G142D,NS3_S26L,Spike_P681R,Spike_R158del,NSP3_P1228L,Spike_S12F,NS7a_V82A,NSP3_A488S,Spike_F157del,NSP4_T492I,NSP14_A394V,Spike_T19R,NS7a_T120I,N_D377Y,M_I82T,NSP4_S137L,Spike_D950N,NS7b_T40I,NSP13_P77L,Spike_E156G,NSP3_P1469S,Spike_T478K,NS7a_V71I,NSP6_T77A,NSP12_P323L,Spike_D614G,NSP4_V167L,Spike_L452R)	2022-01-07		TRUE	TRUE		0.00110594	0.379152			BL.1	2022-09-13
hCoV-19/Australia/QLD6285/2021		Original	betacoronavirus	EPI_ISL_8437531	2021-12-22	Oceania / Australia / Queensland		29780	Human	unknown	unknown	GK	AY.39.1.4	AY.39.1.4	PANGO-v1.17	VOC Delta GK (B.1.617.2+AY.*) first detected in India	(N_G215C,Spike_T95I,N_D63G,N_R203M,NSP12_G671S,NSP16_Q238H,Spike_G142D,NS3_S26L,Spike_P681R,Spike_R158del,NSP3_P1228L,Spike_S12F,NS7a_V82A,NSP3_A488S,Spike_F157del,NSP4_T492I,NSP14_A394V,Spike_T19R,NS7a_T120I,N_D377Y,M_I82T,NSP4_S137L,Spike_D950N,NS7b_T40I,NSP13_P77L,Spike_E156G,NSP3_P1469S,Spike_T478K,NS7a_V71I,NSP6_T77A,NSP12_P323L,Spike_D614G,NSP4_V167L,Spike_L452R)	2022-01-07		TRUE	TRUE		0.00188046	0.379929			BL.1.4	2022-09-30
hCoV-19/Australia/QLD5467/2021		Original	betacoronavirus	EPI_ISL_8438121	2021-12-22	Oceania / Australia / Queensland		29781	Human	unknown	unknown	GK	AY.39.1.4	AY.39.1.4	PANGO-v1.17	VOC Delta GK (B.1.617.2+AY.*) first detected in India	(N_G215C,Spike_T95I,N_D63G,N_R203M,NSP12_G671S,NSP16_Q238H,Spike_G142D,NS3_S26L,Spike_P681R,Spike_R158del,NSP3_P1228L,Spike_S12F,NS7a_V82A,NSP3_A488S,Spike_F157del,NSP4_T492I,NSP14_A394V,Spike_T19R,NS7a_T120I,N_D377Y,M_I82T,NSP4_S137L,Spike_D950N,NS7b_T40I,NSP13_P77L,Spike_E156G,NSP3_P1469S,Spike_T478K,NS7a_V71I,NSP6_T77A,NSP12_P323L,Spike_D614G,NSP4_V167L,Spike_L452R)	2022-01-07		TRUE	TRUE		6.71569e-05	0.379529			BL.2	2022-10-20
hCoV-19/Australia/QLD5421/2021		Original	betacoronavirus	EPI_ISL_8438123	2021-12-22	Oceania / Australia / Queensland		29782	Human	unknown	unknown	GK	AY.39.1.4	AY.39.1.4	PANGO-v1.17	VOC Delta GK (B.1.617.2+AY.*) first detected in India	(N_G215C,Spike_T95I,N_D63G,N_R203M,NSP12_G671S,NSP16_Q238H,Spike_G142D,NS3_S26L,Spike_P681R,Spike_R158del,NSP3_P1228L,Spike_S12F,NS7a_V82A,NSP3_A488S,Spike_F157del,NSP4_T492I,NSP14_A394V,Spike_T19R,NS7a_T120I,N_D377Y,M_I82T,NSP4_S137L,Spike_D950N,NS7b_T40I,NSP13_P77L,Spike_E156G,NSP3_P1469S,Spike_T478K,NS7a_V71I,NSP6_T77A,NSP12_P323L,Spike_D614G,NSP4_V167L,Spike_L452R)	2022-01-07		TRUE	TRUE		0.000134309	0.379508			BL.3	2022-09-11
hCoV-19/Australia/QLD5288/2021		Original	betacoronavirus	EPI_ISL_8438111	2021-12-22	Oceania / Australia / Queensland		29840	Human	unknown	unknown	GK	AY.39.1.4	AY.39.1.4	PANGO-v1.17	VOC Delta GK (B.1.617.2+AY.*) first detected in India	(N_G215C,Spike_T95I,N_D63G,N_R203M,NSP12_G671S,NSP16_Q238H,Spike_G142D,NS3_S26L,Spike_P681R,Spike_R158del,NSP3_P1228L,Spike_S12F,NS7a_V82A,NSP3_A488S,Spike_F157del,NSP4_T492I,NSP14_A394V,Spike_T19R,NS7a_T120I,N_D377Y,M_I82T,NSP4_S137L,Spike_D950N,NS7b_T40I,NSP13_P77L,Spike_E156G,NSP3_P1469S,Spike_T478K,NS7a_V71I,NSP6_T77A,NSP12_P323L,NSP4_V167L,Spike_L452R)	2022-01-07		TRUE	TRUE		0.00281501	0.379083			BL.4	2022-09-19
hCoV-19/Australia/QLD4637/2021		Original	betacoronavirus	EPI_ISL_8437735	2021-12-22	Oceania / Australia / Queensland		29835	Human	unknown	unknown	GK	AY.39.1.4	AY.39.1.4	PANGO-v1.17	VOC Delta GK (B.1.617.2+AY.*) first detected in India	(N_G215C,Spike_T95I,N_D63G,N_R203M,NSP12_G671S,NSP16_Q238H,Spike_G142D,NSP2_P129L,NS3_S26L,Spike_P681R,Spike_R158del,NSP3_P1228L,NSP3_A256V,Spike_S12F,NS7a_V82A,NSP3_A488S,Spike_F157del,NSP4_T492I,NSP14_A394V,Spike_T19R,NS7a_T120I,N_D377Y,M_I82T,NSP4_S137L,Spike_D950N,NSP1_K120N,NS7b_T40I,NSP13_P77L,Spike_E156G,NSP3_P1469S,Spike_T478K,NSP6_G48S,NS7a_V71I,NSP6_T77A,NS3_W131L,NSP12_P323L,Spike_D614…	2022-01-07		TRUE	TRUE		0.0011396	0.379048			BM.1.1	2022-09-20
hCoV-19/Australia/QLD3874/2021		Original	betacoronavirus	EPI_ISL_8215909	2021-12-22	Oceania / Australia / Queensland		29835	Human	unknown	unknown	GK	AY.39.1.4	AY.39.1.4	PANGO-v1.17	VOC Delta GK (B.1.617.2+AY.*) first detected in India	(N_G215C,Spike_T95I,N_D63G,N_R203M,NSP12_G671S,NSP16_Q238H,Spike_G142D,NS3_S26L,Spike_P681R,Spike_P384L,Spike_R158del,NSP3_P1228L,Spike_S12F,NS7a_V82A,NSP3_A488S,Spike_F157del,NSP4_T492I,NSP14_A394V,Spike_T19R,NS7a_T120I,N_D377Y,M_I82T,NSP4_S137L,Spike_D950N,NS7b_T40I,NSP13_P77L,Spike_E156G,NSP3_P1469S,Spike_T478K,NS7a_V71I,NSP6_T77A,NSP12_P323L,Spike_D614G,NSP4_V167L,Spike_L452R)	2021-12-31		TRUE			0.00975365	0.379062			BM.1.1.1	2022-09-13
hCoV-19/Australia/QLD4204/2021		Original	betacoronavirus	EPI_ISL_8437610	2021-12-22	Oceania / Australia / Queensland		29744	Human	unknown	unknown	GK	AY.39.1.4	AY.39.1.4	PANGO-v1.17	VOC Delta GK (B.1.617.2+AY.*) first detected in India	(N_G215C,Spike_T95I,N_D63G,N_R203M,NSP12_G671S,NSP16_Q238H,NS3_S26L,Spike_P681R,NSP3_P1228L,Spike_S12F,NS7a_V82A,NSP3_A488S,NSP4_T492I,NSP14_A394V,Spike_T19R,NS7a_T120I,N_D377Y,M_I82T,NSP4_S137L,Spike_D950N,NS7b_T40I,NSP13_P77L,NSP3_P1469S,Spike_T478K,NS7a_V71I,NSP6_T77A,NSP12_P323L,Spike_D614G,Spike_L452R,NSP4_V167L)	2022-01-07		TRUE			0.0325108	0.380547			BM.1.1.3	2022-08-31
hCoV-19/Australia/QLD3142/2021		Original	betacoronavirus	EPI_ISL_8216243	2021-12-22	Oceania / Australia / Queensland		29743	Human	unknown	unknown	GK	AY.39.1.4	AY.39.1.4	PANGO-v1.17	VOC Delta GK (B.1.617.2+AY.*) first detected in India	(N_G215C,Spike_T95I,N_D63G,N_R203M,NSP12_G671S,NSP16_Q238H,Spike_G142D,NS3_S26L,NS7a_P84S,Spike_P681R,Spike_R158del,NSP3_P1228L,Spike_S12F,NS7a_V82A,NSP3_A488S,Spike_F157del,NSP4_T492I,NSP14_A394V,Spike_T19R,NS7a_T120I,N_D377Y,M_I82T,NSP4_S137L,Spike_D950N,NS7b_T40I,NSP13_P77L,Spike_E156G,NSP3_P1469S,Spike_T478K,NS7a_V71I,NSP6_T77A,NSP12_P323L,Spike_D614G,NSP4_V167L,Spike_L452R)	2021-12-31		TRUE				0.379484			BM.2	2022-10-18
hCoV-19/Australia/QLD3429/2021		Original	betacoronavirus	EPI_ISL_8158347	2021-12-22	Oceania / Australia / Queensland		29748	Human	unknown	unknown	GK	AY.39.1.4	AY.39.1.4	PLEARN-v1.17	VOC Delta GK (B.1.617.2+AY.*) first detected in India	(N_G215C,Spike_T95I,N_D63G,N_R203M,NSP12_G671S,NSP16_Q238H,Spike_G142D,NS3_S26L,Spike_P681R,Spike_R158del,NSP3_P1228L,Spike_S12F,NS7a_V82A,NSP3_A488S,Spike_F157del,NSP4_T492I,NSP14_A394V,Spike_T19R,NS7a_T120I,N_D377Y,M_I82T,NSP4_S137L,Spike_D950N,NS7b_T40I,NSP13_P77L,Spike_E156G,NSP3_P1469S,Spike_T478K,NS7a_V71I,NSP6_T77A,NSP12_P323L,Spike_D614G,NSP4_V167L,Spike_L452R)	2021-12-29		TRUE			0.0273968	0.379843			BM.4.1.1	2022-09-15
hCoV-19/Australia/QLD3166/2021		Original	betacoronavirus	EPI_ISL_8132901	2021-12-22	Oceania / Australia / Queensland		29774	Human	unknown	unknown	GK	AY.39.1.4	AY.39.1.4	PANGO-v1.17	VOC Delta GK (B.1.617.2+AY.*) first detected in India	(N_G215C,Spike_T95I,N_D63G,N_R203M,NSP12_G671S,NSP16_Q238H,Spike_G142D,NS3_S26L,Spike_P681R,Spike_R158del,NSP3_P1228L,NSP15_D272Y,Spike_S12F,NS7a_V82A,NSP3_A488S,Spike_F157del,NSP4_T492I,NSP14_A394V,Spike_T19R,NS7a_T120I,N_D377Y,M_I82T,NSP4_S137L,Spike_D950N,NS7b_T40I,NSP13_P77L,Spike_E156G,NSP3_P1469S,Spike_T478K,NS7a_V71I,NSP6_T77A,NSP12_P323L,Spike_D614G,NSP4_V167L,Spike_L452R)	2021-12-28		TRUE			0.00725465	0.379559			BN.1	2022-09-21
hCoV-19/Australia/QLD3074/2021		Original	betacoronavirus	EPI_ISL_8132766	2021-12-22	Oceania / Australia / Queensland		29780	Human	unknown	unknown	GK	AY.39.1.4	AY.39.1.4	PANGO-v1.17	VOC Delta GK (B.1.617.2+AY.*) first detected in India	(N_G215C,Spike_T95I,N_D63G,N_R203M,NSP12_G671S,NSP16_Q238H,Spike_G142D,NS3_S26L,Spike_P681R,Spike_R158del,NSP3_P1228L,Spike_S12F,NS7a_V82A,NSP3_A488S,Spike_F157del,NSP4_T492I,NSP14_A394V,Spike_T19R,NS7a_T120I,N_D377Y,M_I82T,NSP4_S137L,Spike_D950N,NS7b_T40I,NSP13_P77L,Spike_E156G,NSP3_P1469S,Spike_T478K,NS7a_V71I,NSP6_T77A,NSP12_P323L,Spike_D614G,NSP4_V167L,Spike_L452R)	2021-12-28		TRUE	TRUE		3.35796e-05	0.379563			BN.1.1	2022-11-07
hCoV-19/Australia/QLD3235/2021		Original	betacoronavirus	EPI_ISL_8132670	2021-12-22	Oceania / Australia / Queensland		29775	Human	unknown	unknown	GK	AY.39.1.4	AY.39.1.4	PANGO-v1.17	VOC Delta GK (B.1.617.2+AY.*) first detected in India	(N_G215C,Spike_T95I,N_D63G,N_R203M,NSP12_G671S,NSP16_Q238H,Spike_G142D,NS3_S26L,Spike_P681R,Spike_R158del,NSP3_P1228L,Spike_S12F,NS7a_V82A,NSP3_A488S,Spike_F157del,NSP4_T492I,NSP14_A394V,Spike_T19R,NS7a_T120I,N_D377Y,Spike_P1263L,M_I82T,NSP4_S137L,Spike_D950N,NS7b_T40I,NSP13_P77L,Spike_E156G,NSP3_P1469S,Spike_T478K,NS7a_V71I,NSP6_T77A,NSP12_P323L,Spike_D614G,NSP4_V167L,Spike_L452R)	2021-12-28		TRUE			0.0149118	0.38011			BN.1.1.1	2022-12-03
hCoV-19/Australia/QLD3419/2021		Original	betacoronavirus	EPI_ISL_8158373	2021-12-22	Oceania / Australia / Queensland		29780	Human	unknown	unknown	GK	AY.39.1.4	AY.39.1.4	PLEARN-v1.17	VOC Delta GK (B.1.617.2+AY.*) first detected in India	(N_G215C,Spike_T95I,N_D63G,N_R203M,NSP12_G671S,NSP16_Q238H,Spike_G142D,NS3_S26L,Spike_P681R,Spike_R158del,NSP3_P1228L,Spike_S12F,NS7a_V82A,NSP3_A488S,Spike_F157del,NSP4_T492I,NSP14_A394V,Spike_T19R,NS7a_T120I,N_D377Y,M_I82T,NSP4_S137L,Spike_D950N,NS7b_T40I,NSP13_P77L,Spike_E156G,NSP3_P1469S,Spike_T478K,NS7a_V71I,NSP6_T77A,NSP12_P323L,Spike_D614G,NSP4_V167L,Spike_L452R)	2021-12-29		TRUE			0.000100739	0.379521			BN.1.2	2022-10-05
hCoV-19/Australia/QLD3248/2021		Original	betacoronavirus	EPI_ISL_8132876	2021-12-22	Oceania / Australia / Queensland		29782	Human	unknown	unknown	GK	AY.39.1.4	AY.39.1.4	PANGO-v1.17	VOC Delta GK (B.1.617.2+AY.*) first detected in India	(N_G215C,Spike_T95I,N_D63G,N_R203M,NSP12_G671S,NSP16_Q238H,Spike_G142D,NS3_S26L,Spike_P681R,Spike_R158del,NSP3_P1228L,Spike_S12F,NS7a_V82A,NSP3_A488S,Spike_F157del,NSP4_T492I,NSP14_A394V,Spike_T19R,NS7a_T120I,N_D377Y,M_I82T,NSP4_S137L,Spike_D950N,NS7b_T40I,NSP13_P77L,Spike_E156G,NSP3_P1469S,Spike_T478K,NS7a_V71I,NSP6_T77A,NSP12_P323L,Spike_D614G,NSP4_V167L,Spike_L452R)	2021-12-28		TRUE			0.000268619	0.379559			BN.1.3	2022-09-12
hCoV-19/Australia/QLD4082/2021		Original	betacoronavirus	EPI_ISL_9638934	2021-12-22	Oceania / Australia / Queensland		29779	Human	unknown	unknown	GK	AY.39.1.4	AY.39.1.4	PLEARN-v1.17	VOC Delta GK (B.1.617.2+AY.*) first detected in India	(N_G215C,Spike_T95I,N_D63G,N_R203M,NSP12_G671S,NSP16_Q238H,Spike_G142D,NS3_S26L,Spike_P681R,Spike_R158del,NSP3_P1228L,Spike_S12F,NS7a_V82A,NSP3_A488S,Spike_F157del,NSP4_T492I,NSP14_A394V,Spike_T19R,NS7a_T120I,N_D377Y,M_I82T,NSP4_S137L,Spike_D950N,NS7b_T40I,NSP13_P77L,Spike_E156G,NSP3_P1469S,Spike_T478K,NS7a_V71I,NSP6_T77A,NSP12_P323L,Spike_D614G,NSP4_V167L,Spike_L452R)	2022-02-08		TRUE			0.0159508	0.379914			BN.1.3.1	2022-10-31
hCoV-19/Australia/QLD16671/2021		Original	betacoronavirus	EPI_ISL_9639275	2021-12-22	Oceania / Australia / Queensland		29774	Human	unknown	unknown	GK	AY.39.1.4	AY.39.1.4	PANGO-v1.17	VOC Delta GK (B.1.617.2+AY.*) first detected in India	(N_G215C,Spike_T95I,N_D63G,N_R203M,NSP12_G671S,NSP16_Q238H,Spike_G142D,NS3_S26L,Spike_P681R,Spike_R158del,NSP3_P1228L,Spike_S12F,NS7a_V82A,NSP3_A488S,Spike_F157del,NSP4_T492I,NSP14_A394V,Spike_T19R,NS7a_T120I,N_D377Y,M_I82T,NSP4_S137L,Spike_D950N,NS7b_T40I,NSP13_P77L,Spike_E156G,Spike_T478K,NS7a_V71I,NSP6_T77A,NSP12_P323L,Spike_D614G,NSP4_V167L,Spike_L452R)	2022-02-08		TRUE			0.0450393	0.381142			BN.1.4	2022-10-11
hCoV-19/Australia/QLD4235/2021		Original	betacoronavirus	EPI_ISL_8215877	2021-12-22	Oceania / Australia / Queensland		29779	Human	unknown	unknown	GK	AY.39.1.4	AY.39.1.4	PANGO-v1.17	VOC Delta GK (B.1.617.2+AY.*) first detected in India	(N_G215C,Spike_T95I,N_D63G,N_R203M,NSP12_G671S,NSP16_Q238H,Spike_G142D,NS3_S26L,Spike_P681R,Spike_P384L,Spike_R158del,NSP3_P1228L,Spike_S12F,NS7a_V82A,NSP3_A488S,Spike_F157del,NSP4_T492I,NSP14_A394V,Spike_T19R,NS7a_T120I,N_D377Y,M_I82T,NSP4_S137L,Spike_D950N,NS7b_T40I,NSP13_P77L,Spike_E156G,NSP3_P1469S,Spike_T478K,NS7a_V71I,NSP6_T77A,NSP12_P323L,Spike_D614G,NSP4_V167L,Spike_L452R)	2021-12-31		TRUE			0.0272004	0.379992			BN.1.5	2022-10-12
hCoV-19/Australia/QLD3899/2021		Original	betacoronavirus	EPI_ISL_8216078	2021-12-22	Oceania / Australia / Queensland		29773	Human	unknown	unknown	GK	AY.39.1.4	AY.39.1.4	PANGO-v1.17	VOC Delta GK (B.1.617.2+AY.*) first detected in India	(N_G215C,Spike_T95I,N_D63G,N_R203M,NSP12_G671S,NSP16_Q238H,Spike_G142D,NS3_S26L,Spike_P681R,Spike_R158del,NSP3_P1228L,Spike_S12F,NS7a_V82A,NSP3_A488S,Spike_F157del,NSP4_T492I,NSP14_A394V,Spike_T19R,NS7a_T120I,N_D377Y,M_I82T,NSP4_S137L,Spike_D950N,NS7b_T40I,NSP13_P77L,Spike_E156G,NSP3_P1469S,Spike_A1078S,Spike_T478K,NS7a_V71I,NSP6_T77A,NSP12_P323L,Spike_D614G,NSP4_V167L,Spike_L452R)	2021-12-31		TRUE			3.35875e-05	0.379518			BN.1.7	2022-12-12
hCoV-19/Australia/QLD3313/2021		Original	betacoronavirus	EPI_ISL_8132679	2021-12-22	Oceania / Australia / Queensland		29768	Human	unknown	unknown	GK	AY.39.1.4	AY.39.1.4	PANGO-v1.17	VOC Delta GK (B.1.617.2+AY.*) first detected in India	(N_G215C,Spike_T95I,N_D63G,N_R203M,NSP12_G671S,NSP16_Q238H,Spike_G142D,NS3_S26L,Spike_P681R,Spike_R158del,NSP3_P1228L,Spike_S12F,NS7a_V82A,NSP3_A488S,Spike_F157del,NSP4_T492I,NSP14_A394V,Spike_T19R,NS7a_T120I,N_D377Y,M_I82T,NSP4_S137L,Spike_D950N,NS7b_T40I,NSP13_P77L,Spike_E156G,NSP3_P1469S,Spike_T478K,NS7a_V71I,NSP6_T77A,NSP12_P323L,Spike_D614G,NSP4_V167L,Spike_L452R)	2021-12-28		TRUE			0.015688	0.38084			BN.1.9	2022-10-23
hCoV-19/Australia/QLD0x00CD25/2021		Original	betacoronavirus	EPI_ISL_10975404	2021-12-22	Oceania / Australia / Queensland		29743	Human	unknown	unknown	GK	AY.39.1.4	AY.39.1.4	PANGO-v1.17	VOC Delta GK (B.1.617.2+AY.*) first detected in India	(N_G215C,Spike_T95I,N_D63G,N_R203M,NSP12_G671S,NSP16_Q238H,Spike_G142D,NS3_S26L,Spike_P681R,Spike_R158del,NSP3_P1228L,Spike_S12F,NS7a_V82A,NSP3_A488S,Spike_F157del,NSP4_T492I,NSP14_A394V,Spike_T19R,NS7a_T120I,N_D377Y,M_I82T,NSP4_S137L,Spike_D950N,NS7b_T40I,NSP13_P77L,Spike_E156G,NSP3_P1469S,Spike_T478K,NS7a_V71I,NSP6_T77A,NSP12_P323L,Spike_D614G,NSP4_V167L,Spike_L452R)	2022-03-13		TRUE			0.0151296	0.379408			BN.3.1	2022-11-15
hCoV-19/Australia/QLD4286/2021		Original	betacoronavirus	EPI_ISL_8216287	2021-12-22	Oceania / Australia / Queensland		29762	Human	unknown	unknown	GK	AY.39.1.4	AY.39.1.4	PANGO-v1.17	VOC Delta GK (B.1.617.2+AY.*) first detected in India	(N_G215C,Spike_T95I,N_D63G,N_R203M,NSP12_G671S,NSP16_Q238H,Spike_G142D,NS3_S26L,Spike_P681R,Spike_R158del,NSP3_P1228L,Spike_S12F,NS7a_V82A,NSP3_A488S,Spike_F157del,NSP4_T492I,NSP14_A394V,Spike_T19R,NS7a_T120I,N_D377Y,M_I82T,NSP4_S137L,Spike_D950N,NS7b_T40I,NSP13_P77L,Spike_E156G,NSP3_P1469S,Spike_T478K,NS7a_V71I,NSP6_T77A,NSP12_P323L,Spike_D614G,NSP4_V167L,Spike_L452R)	2021-12-31		TRUE			0.0129696	0.3798			BN.4	2022-10-17
hCoV-19/Australia/QLD3502/2021		Original	betacoronavirus	EPI_ISL_8158388	2021-12-22	Oceania / Australia / Queensland		29761	Human	unknown	unknown	GK	AY.39.1.4	AY.39.1.4	PLEARN-v1.17	VOC Delta GK (B.1.617.2+AY.*) first detected in India	(N_G215C,Spike_T95I,N_D63G,N_R203M,NSP12_G671S,NSP16_Q238H,Spike_G142D,NSP2_P129L,NS3_S26L,Spike_P681R,Spike_R158del,NSP3_P1228L,NSP3_A256V,Spike_S12F,NS7a_V82A,NSP3_A488S,Spike_F157del,NSP4_T492I,NSP14_A394V,Spike_T19R,NS7a_T120I,N_D377Y,M_I82T,NSP4_S137L,Spike_D950N,NSP1_K120N,NS7b_T40I,NSP13_P77L,Spike_E156G,NSP3_P1469S,Spike_T478K,NSP6_G48S,NS7a_V71I,NSP6_T77A,NS3_W131L,NSP12_P323L,Spike_D614…	2021-12-29		TRUE			0.034273	0.380189			BP.1	2022-09-26
hCoV-19/Australia/QLD5148/2021		Original	betacoronavirus	EPI_ISL_8438055	2021-12-22	Oceania / Australia / Queensland		29783	Human	unknown	unknown	GK	AY.39.1.4	AY.39.1.4	PANGO-v1.17	VOC Delta GK (B.1.617.2+AY.*) first detected in India	(N_G215C,Spike_T95I,N_D63G,N_R203M,NSP12_G671S,NSP16_Q238H,Spike_G142D,NS3_S26L,Spike_P681R,Spike_R158del,NSP3_P1228L,Spike_S12F,NS7a_V82A,NSP3_A488S,Spike_F157del,NSP4_T492I,NSP14_A394V,Spike_T19R,NS7a_T120I,N_D377Y,M_I82T,NSP4_S137L,Spike_D950N,NS7b_T40I,NSP13_P77L,Spike_E156G,NSP3_P1469S,Spike_T478K,NS7a_V71I,NSP6_T77A,NSP12_P323L,Spike_D614G,NSP4_V167L,Spike_L452R)	2022-01-07		TRUE	TRUE		0.000402914	0.379564			BQ.1	2022-10-05
hCoV-19/Australia/QLD3898/2021		Original	betacoronavirus	EPI_ISL_8215889	2021-12-22	Oceania / Australia / Queensland		29758	Human	unknown	unknown	GK	AY.39.1.4	AY.39.1.4	PANGO-v1.17	VOC Delta GK (B.1.617.2+AY.*) first detected in India	(N_G215C,Spike_T95I,N_D63G,N_R203M,NSP12_G671S,NSP16_Q238H,Spike_G142D,NS3_S26L,Spike_P681R,Spike_R158del,NSP3_P1228L,Spike_S12F,NS7a_V82A,NSP3_A488S,Spike_F157del,NSP4_T492I,NSP14_A394V,Spike_T19R,NS7a_T120I,N_D377Y,M_I82T,NSP4_S137L,Spike_D950N,NS7b_T40I,NSP13_P77L,Spike_E156G,NSP3_P1469S,Spike_T478K,NS7a_V71I,NSP6_T77A,NSP12_P323L,Spike_D614G,NSP4_V167L,Spike_L452R)	2021-12-31		TRUE			0.0251361	0.379731			BQ.1.1	2022-09-26
hCoV-19/Australia/QLD4227/2021		Original	betacoronavirus	EPI_ISL_8215989	2021-12-22	Oceania / Australia / Queensland		29776	Human	unknown	unknown	GK	AY.39.1.4	AY.39.1.4	PANGO-v1.17	VOC Delta GK (B.1.617.2+AY.*) first detected in India	(N_G215C,Spike_T95I,N_D63G,N_R203M,NSP12_G671S,NSP16_Q238H,Spike_G142D,NS3_S26L,Spike_P681R,Spike_R158del,NSP3_P1228L,Spike_S12F,NS7a_V82A,NSP3_A488S,Spike_F157del,NSP4_T492I,NSP14_A394V,Spike_T19R,NS7a_T120I,N_D377Y,M_I82T,NSP4_S137L,Spike_D950N,NS7b_T40I,NSP13_P77L,Spike_E156G,NSP3_P1469S,Spike_T478K,NS7a_V71I,NSP6_T77A,NSP12_P323L,Spike_D614G,NSP4_V167L,Spike_L452R)	2021-12-31		TRUE			0.0111499	0.379602			BQ.1.1.1	2022-12-10
hCoV-19/Australia/QLD3823/2021		Original	betacoronavirus	EPI_ISL_8216181	2021-12-22	Oceania / Australia / Queensland		29788	Human	unknown	unknown	GK	AY.39.1.4	AY.39.1.4	PANGO-v1.17	VOC Delta GK (B.1.617.2+AY.*) first detected in India	(N_G215C,Spike_T95I,N_D63G,N_R203M,NSP12_G671S,NSP16_Q238H,Spike_G142D,NS3_S26L,Spike_P681R,Spike_R158del,NSP3_P1228L,NSP7_I68T,Spike_S12F,NS7a_V82A,NSP3_A488S,Spike_F157del,NSP4_T492I,NSP14_A394V,Spike_T19R,NS7a_T120I,N_D377Y,M_I82T,NSP4_S137L,Spike_D950N,NS7b_T40I,NSP13_P77L,Spike_E156G,NSP3_P1469S,Spike_T478K,NS7a_V71I,NSP6_T77A,NSP12_P323L,Spike_D614G,NSP4_V167L,Spike_L452R)	2021-12-31		TRUE			0.000167853	0.379579			BQ.1.1.11	2022-11-15
hCoV-19/Australia/QLD3743/2021		Original	betacoronavirus	EPI_ISL_8215890	2021-12-22	Oceania / Australia / Queensland		29777	Human	unknown	unknown	GK	AY.39.1.4	AY.39.1.4	PANGO-v1.17	VOC Delta GK (B.1.617.2+AY.*) first detected in India	(N_G215C,Spike_T95I,N_D63G,N_R203M,NSP12_G671S,NSP16_Q238H,Spike_G142D,NS3_S26L,Spike_P681R,Spike_P384L,Spike_R158del,NSP3_P1228L,Spike_S12F,NS7a_V82A,NSP3_A488S,Spike_F157del,NSP4_T492I,NSP14_A394V,Spike_T19R,NS7a_T120I,N_D377Y,M_I82T,NSP4_S137L,Spike_D950N,NS7b_T40I,NSP13_P77L,Spike_E156G,NSP3_P1469S,Spike_T478K,NS7a_V71I,NSP6_T77A,NSP12_P323L,Spike_D614G,NSP4_V167L,Spike_L452R)	2021-12-31		TRUE			0.00265305	0.379453			BQ.1.1.12	2022-12-05
hCoV-19/Australia/QLD3931/2021		Original	betacoronavirus	EPI_ISL_8216291	2021-12-22	Oceania / Australia / Queensland		29762	Human	unknown	unknown	GK	AY.39.1.4	AY.39.1.4	PLEARN-v1.17	VOC Delta GK (B.1.617.2+AY.*) first detected in India	(N_G215C,Spike_T95I,N_D63G,N_R203M,NSP12_G671S,NSP16_Q238H,Spike_G142D,NS3_S26L,Spike_P681R,Spike_R158del,NSP3_P1228L,Spike_S12F,NS7a_V82A,NSP3_A488S,Spike_F157del,NSP4_T492I,NSP14_A394V,Spike_T19R,NS7a_T120I,N_D377Y,M_I82T,NSP4_S137L,Spike_D950N,NS7b_T40I,NSP13_P77L,Spike_E156G,NSP3_P1469S,Spike_T478K,NS7a_V71I,NSP6_T77A,NSP12_P323L,Spike_D614G,NSP4_V167L,Spike_L452R,NSP16_A107S)	2021-12-31		TRUE		TRUE	0.0809421	0.379885			BQ.1.1.13	2022-11-23
hCoV-19/Australia/QLD3318/2021		Original	betacoronavirus	EPI_ISL_8158355	2021-12-22	Oceania / Australia / Queensland		29779	Human	unknown	unknown	GK	AY.39.1.4	AY.39.1.4	PLEARN-v1.17	VOC Delta GK (B.1.617.2+AY.*) first detected in India	(N_G215C,Spike_T95I,N_D63G,N_R203M,NSP12_G671S,NSP16_Q238H,Spike_G142D,NS3_S26L,NS7a_P84S,Spike_P681R,Spike_R158del,NSP3_P1228L,Spike_S12F,NS7a_V82A,NSP3_A488S,Spike_F157del,NSP4_T492I,NSP14_A394V,Spike_T19R,NS7a_T120I,N_D377Y,M_I82T,NSP4_S137L,Spike_D950N,NS7b_T40I,NSP13_P77L,Spike_E156G,NSP3_P1469S,Spike_T478K,NS7a_V71I,NSP6_T77A,NSP12_P323L,Spike_D614G,NSP4_V167L,Spike_L452R)	2021-12-29		TRUE			3.35807e-05	0.379576			BQ.1.1.15	2022-11-01
hCoV-19/Australia/QLD3590/2021		Original	betacoronavirus	EPI_ISL_8158339	2021-12-22	Oceania / Australia / Queensland		29772	Human	unknown	unknown	GK	AY.39.1.4	AY.39.1.4	PLEARN-v1.17	VOC Delta GK (B.1.617.2+AY.*) first detected in India	(N_G215C,Spike_T95I,N_D63G,N_R203M,NSP12_G671S,NSP16_Q238H,Spike_G142D,NS3_S26L,Spike_P681R,Spike_R158del,NSP3_P1228L,Spike_S12F,NS7a_V82A,NSP3_A488S,Spike_F157del,NSP4_T492I,NSP14_A394V,Spike_T19R,NS7a_T120I,N_D377Y,M_I82T,NSP4_S137L,Spike_D950N,NS7b_T40I,NSP13_P77L,Spike_E156G,NSP3_P1469S,Spike_T478K,NS7a_V71I,NSP6_T77A,NSP12_P323L,Spike_D614G,NSP4_V167L,Spike_L452R)	2021-12-29		TRUE			0.00181378	0.379602			BQ.1.1.17	2022-10-25
hCoV-19/Australia/QLD3787/2021		Original	betacoronavirus	EPI_ISL_8215956	2021-12-22	Oceania / Australia / Queensland		29762	Human	unknown	unknown	GK	AY.39.1.4	AY.39.1.4	PANGO-v1.17	VOC Delta GK (B.1.617.2+AY.*) first detected in India	(N_G215C,Spike_T95I,N_D63G,N_R203M,NSP12_G671S,NSP16_Q238H,Spike_G142D,NS3_S26L,Spike_P681R,Spike_R158del,NSP3_P1228L,Spike_S12F,NS7a_V82A,NSP3_A488S,Spike_F157del,NSP4_T492I,NSP14_A394V,Spike_T19R,NS7a_T120I,N_D377Y,M_I82T,NSP4_S137L,Spike_D950N,NS7b_T40I,NSP13_P77L,Spike_E156G,NSP3_P1469S,Spike_T478K,NS7a_V71I,NSP6_T77A,NSP12_P323L,Spike_D614G,NSP4_V167L,Spike_L452R)	2021-12-31		TRUE			0.0275855	0.380084			BQ.1.1.18	2022-10-17
hCoV-19/Australia/QLD4333/2021		Original	betacoronavirus	EPI_ISL_8215896	2021-12-22	Oceania / Australia / Queensland		29776	Human	unknown	unknown	GK	AY.39.1.4	AY.39.1.4	PANGO-v1.17	VOC Delta GK (B.1.617.2+AY.*) first detected in India	(N_G215C,Spike_T95I,N_D63G,N_R203M,NSP12_G671S,NSP16_Q238H,Spike_G142D,NS3_S26L,Spike_P681R,Spike_R158del,NSP3_P1228L,Spike_S12F,NS7a_V82A,NSP3_A488S,Spike_F157del,NSP4_T492I,NSP14_A394V,Spike_T19R,NS7a_T120I,N_D377Y,M_I82T,NSP4_S137L,Spike_D950N,NS7b_T40I,NSP13_P77L,Spike_E156G,NSP3_P1469S,Spike_T478K,NS7a_V71I,NSP6_T77A,NSP12_P323L,Spike_D614G,NSP4_V167L,Spike_L452R)	2021-12-31		TRUE			0.00624664	0.379317			BQ.1.1.19	2022-10-04
hCoV-19/Australia/QLD3869/2021		Original	betacoronavirus	EPI_ISL_8215796	2021-12-22	Oceania / Australia / Queensland		29840	Human	unknown	unknown	GK	AY.39.1.4	AY.39.1.4	PANGO-v1.17	VOC Delta GK (B.1.617.2+AY.*) first detected in India	(N_G215C,Spike_T95I,N_D63G,N_R203M,NSP12_G671S,NSP16_Q238H,Spike_G142D,NS3_S26L,Spike_P681R,Spike_R158del,NSP3_P1228L,Spike_S12F,NS7a_V82A,NSP3_A488S,Spike_F157del,NSP4_T492I,NSP14_A394V,Spike_T19R,NS7a_T120I,N_D377Y,M_I82T,NSP4_S137L,Spike_D950N,NS7b_T40I,NSP13_P77L,Spike_E156G,NSP3_P1469S,Spike_T478K,NS7a_V71I,NSP6_T77A,NSP12_P323L,Spike_D614G,NSP4_V167L,Spike_L452R)	2021-12-31		TRUE			0.0172922	0.379484			BQ.1.1.22	2022-10-31
hCoV-19/Australia/QLD4116/2021		Original	betacoronavirus	EPI_ISL_8216296	2021-12-22	Oceania / Australia / Queensland		29772	Human	unknown	unknown	GK	AY.39.1.4	AY.39.1.4	PANGO-v1.17	VOC Delta GK (B.1.617.2+AY.*) first detected in India	(N_G215C,Spike_T95I,N_D63G,N_R203M,NSP12_G671S,NSP16_Q238H,Spike_G142D,NS3_S26L,Spike_P681R,Spike_R158del,NSP3_P1228L,Spike_S12F,NS7a_V82A,NSP3_A488S,Spike_F157del,NSP4_T492I,NSP14_A394V,Spike_T19R,NS7a_T120I,N_D377Y,M_I82T,NSP4_S137L,Spike_D950N,NS7b_T40I,NSP13_P77L,Spike_E156G,NSP3_P1469S,Spike_T478K,NS7a_V71I,NSP6_T77A,NSP12_P323L,Spike_D614G,NSP4_V167L,Spike_L452R)	2021-12-31		TRUE			0.00275427	0.379522			BQ.1.1.23	2022-10-24
hCoV-19/Australia/QLD4103/2021		Original	betacoronavirus	EPI_ISL_8216097	2021-12-22	Oceania / Australia / Queensland		29777	Human	unknown	unknown	GK	AY.39.1.4	AY.39.1.4	PANGO-v1.17	VOC Delta GK (B.1.617.2+AY.*) first detected in India	(N_G215C,Spike_T95I,N_D63G,N_R203M,NSP12_G671S,NSP16_Q238H,Spike_G142D,NS3_S26L,Spike_P681R,Spike_R158del,NSP3_P1228L,Spike_S12F,NS7a_V82A,NSP3_A488S,Spike_F157del,NSP4_T492I,NSP14_A394V,Spike_T19R,NS7a_T120I,N_D377Y,M_I82T,NSP4_S137L,Spike_D950N,NS7b_T40I,NSP13_P77L,Spike_E156G,NSP3_P1469S,Spike_T478K,NS7a_V71I,NSP6_T77A,NSP12_P323L,Spike_D614G,NSP4_V167L,Spike_L452R)	2021-12-31		TRUE			0.00124257	0.379489			BQ.1.1.3	2022-10-12
hCoV-19/Australia/QLD4135/2021		Original	betacoronavirus	EPI_ISL_9638985	2021-12-22	Oceania / Australia / Queensland		29763	Human	unknown	unknown	GK	AY.39.1.4	AY.39.1.4	PLEARN-v1.17	VOC Delta GK (B.1.617.2+AY.*) first detected in India	(N_G215C,Spike_T95I,N_D63G,N_R203M,NSP12_G671S,NSP16_Q238H,Spike_G142D,NS3_S26L,Spike_P681R,Spike_R158del,NSP3_P1228L,Spike_S12F,NS7a_V82A,NSP3_A488S,Spike_F157del,NSP4_T492I,NSP14_A394V,Spike_T19R,NS7a_T120I,N_D377Y,M_I82T,NSP4_S137L,Spike_D950N,NS7b_T40I,NSP13_P77L,Spike_E156G,N_P80L,NSP3_P1469S,Spike_T478K,NS7a_V71I,NSP6_T77A,NSP12_P323L,Spike_D614G,NSP4_V167L,Spike_L452R)	2022-02-08		TRUE			0.0317172	0.379819			BQ.1.1.4	2022-10-06
hCoV-19/Australia/QLD3353/2021		Original	betacoronavirus	EPI_ISL_8132897	2021-12-22	Oceania / Australia / Queensland		29779	Human	unknown	unknown	GK	AY.39.1.4	AY.39.1.4	PANGO-v1.17	VOC Delta GK (B.1.617.2+AY.*) first detected in India	(N_G215C,Spike_T95I,N_D63G,N_R203M,NSP12_G671S,NSP16_Q238H,Spike_G142D,NS3_S26L,Spike_P681R,Spike_R158del,NSP3_P1228L,Spike_S12F,NS7a_V82A,NSP3_A488S,Spike_F157del,NSP4_T492I,NSP14_A394V,Spike_T19R,NS7a_T120I,N_D377Y,M_I82T,NSP4_S137L,Spike_D950N,NS7b_T40I,NSP13_P77L,Spike_E156G,NSP3_P1469S,Spike_T478K,NS7a_V71I,NSP6_T77A,NSP12_P323L,Spike_D614G,NSP4_V167L,Spike_L452R)	2021-12-28		TRUE	TRUE		0.000302226	0.379577			BQ.1.1.5	2022-10-14
hCoV-19/Australia/QLD3453/2021		Original	betacoronavirus	EPI_ISL_8158350	2021-12-22	Oceania / Australia / Queensland		29778	Human	unknown	unknown	GK	AY.39.1.4	AY.39.1.4	PANGO-v1.17	VOC Delta GK (B.1.617.2+AY.*) first detected in India	(N_G215C,Spike_T95I,N_D63G,N_R203M,NSP12_G671S,NSP16_Q238H,Spike_G142D,NS3_S26L,Spike_P681R,Spike_R158del,NSP3_P1228L,Spike_S12F,NS7a_V82A,NSP3_A488S,Spike_F157del,NSP4_T492I,NSP14_A394V,Spike_T19R,NS7a_T120I,N_D377Y,M_I82T,NSP4_S137L,Spike_D950N,NS7b_T40I,NSP13_P77L,Spike_E156G,NSP3_P1469S,Spike_T478K,NS7a_V71I,NSP6_T77A,NSP12_P323L,Spike_D614G,NSP4_V167L,Spike_L452R)	2021-12-29		TRUE				0.379609			BQ.1.1.6	2022-11-15
hCoV-19/Australia/QLD3528/2021		Original	betacoronavirus	EPI_ISL_8158379	2021-12-22	Oceania / Australia / Queensland		29775	Human	unknown	unknown	GK	AY.39.1.4	AY.39.1.4	PLEARN-v1.17	VOC Delta GK (B.1.617.2+AY.*) first detected in India	(N_G215C,Spike_T95I,N_D63G,N_R203M,NSP12_G671S,NSP16_Q238H,Spike_G142D,NS3_S26L,Spike_P681R,Spike_R158del,NSP3_P1228L,Spike_S12F,NS7a_V82A,NSP3_A488S,Spike_F157del,NSP4_T492I,NSP14_A394V,Spike_T19R,NS7a_T120I,Spike_W258L,N_D377Y,M_I82T,NSP4_S137L,Spike_D950N,NS7b_T40I,NSP13_P77L,Spike_E156G,NSP3_P1469S,Spike_T478K,NS7a_V71I,NSP6_T77A,NSP12_P323L,Spike_D614G,NSP4_V167L,Spike_L452R)	2021-12-29		TRUE				0.379547			BQ.1.1.7	2022-11-16
hCoV-19/Australia/QLD3499/2021		Original	betacoronavirus	EPI_ISL_8158352	2021-12-22	Oceania / Australia / Queensland		29774	Human	unknown	unknown	GK	AY.39.1.4	AY.39.1.4	PLEARN-v1.17	VOC Delta GK (B.1.617.2+AY.*) first detected in India	(N_G215C,Spike_T95I,N_D63G,N_R203M,NSP12_G671S,NSP16_Q238H,Spike_G142D,N_D348Y,NS3_S26L,Spike_P681R,Spike_R158del,NSP3_P1228L,Spike_S12F,NS7a_V82A,NSP3_A488S,Spike_F157del,NSP4_T492I,NSP14_A394V,Spike_T19R,NS7a_T120I,N_D377Y,M_I82T,NSP4_S137L,Spike_D950N,N_M101I,NS7b_T40I,NSP13_P77L,Spike_E156G,NSP3_P1469S,Spike_T478K,NS7a_V71I,NSP6_T77A,NSP12_P323L,Spike_D614G,NSP4_V167L,Spike_L452R)	2021-12-29		TRUE			0.00701955	0.379469			BQ.1.1.8	2022-11-06
hCoV-19/Australia/QLD4036/2021		Original	betacoronavirus	EPI_ISL_9638955	2021-12-22	Oceania / Australia / Queensland		29774	Human	unknown	unknown	GK	AY.39.1.4	AY.39.1.4	PANGO-v1.17	VOC Delta GK (B.1.617.2+AY.*) first detected in India	(N_G215C,Spike_T95I,N_D63G,N_R203M,NSP12_G671S,NSP16_Q238H,Spike_G142D,NS3_S26L,Spike_P681R,Spike_R158del,NSP3_P1228L,Spike_S12F,NS7a_V82A,NSP3_A488S,Spike_F157del,NSP4_T492I,NSP14_A394V,Spike_T19R,NS7a_T120I,N_D377Y,M_I82T,NSP4_S137L,Spike_D950N,NS7b_T40I,NSP13_P77L,Spike_E156G,NSP3_P1469S,Spike_T478K,NS7a_V71I,NSP6_T77A,NSP12_P323L,Spike_D614G,NSP4_V167L,Spike_L452R)	2022-02-08		TRUE			0.0150467	0.379629			BQ.1.10	2022-09-14
hCoV-19/Australia/QLD4335/2021		Original	betacoronavirus	EPI_ISL_8437626	2021-12-22	Oceania / Australia / Queensland		29781	Human	unknown	unknown	GK	AY.39.1.4	AY.39.1.4	PANGO-v1.17	VOC Delta GK (B.1.617.2+AY.*) first detected in India	(N_G215C,Spike_T95I,N_D63G,N_R203M,NSP12_G671S,NSP16_Q238H,Spike_G142D,NS3_S26L,Spike_P681R,Spike_R158del,NSP3_P1228L,Spike_S12F,NS7a_V82A,NSP3_A488S,Spike_F157del,NSP4_T492I,NSP14_A394V,Spike_T19R,NS7a_T120I,N_D377Y,M_I82T,NSP4_S137L,Spike_D950N,NS7b_T40I,NSP13_P77L,Spike_E156G,NSP3_P1469S,Spike_T478K,NS7a_V71I,NSP6_T77A,NSP3_F372L,NSP12_P323L,NSP4_V167L,Spike_L452R)	2022-01-07		TRUE			0.0464726	0.380181			BQ.1.11	2022-10-26
hCoV-19/Australia/QLD3650/2021		Original	betacoronavirus	EPI_ISL_8158382	2021-12-22	Oceania / Australia / Queensland		29781	Human	unknown	unknown	GK	AY.39.1.4	AY.39.1.4	PLEARN-v1.17	VOC Delta GK (B.1.617.2+AY.*) first detected in India	(N_G215C,Spike_T95I,N_D63G,N_R203M,NSP12_G671S,NSP16_Q238H,Spike_G142D,NS3_S26L,Spike_P681R,Spike_R158del,NSP3_P1228L,Spike_S12F,NS7a_V82A,NSP3_A488S,Spike_F157del,NSP4_T492I,NSP14_A394V,Spike_T19R,NS7a_T120I,N_D377Y,M_I82T,NSP4_S137L,Spike_D950N,NS7b_T40I,NSP13_P77L,Spike_E156G,NSP3_P1469S,Spike_T478K,NS7a_V71I,NSP6_T77A,N_R40L,NSP12_P323L,Spike_D614G,NSP4_V167L,Spike_L452R)	2021-12-29		TRUE			3.35785e-05	0.379516			BQ.1.12	2022-11-15
hCoV-19/Australia/QLD3900/2021		Original	betacoronavirus	EPI_ISL_8215939	2021-12-22	Oceania / Australia / Queensland		29781	Human	unknown	unknown	GK	AY.39.1.4	AY.39.1.4	PANGO-v1.17	VOC Delta GK (B.1.617.2+AY.*) first detected in India	(N_G215C,Spike_T95I,N_D63G,N_R203M,NSP12_G671S,NSP16_Q238H,Spike_G142D,NS3_S26L,Spike_P681R,Spike_R158del,NSP3_P1228L,Spike_S12F,NS7a_V82A,NSP3_A488S,Spike_F157del,NSP4_T492I,NSP14_A394V,Spike_T19R,NS7a_T120I,N_D377Y,M_I82T,NSP4_S137L,Spike_D950N,NS7b_T40I,NSP13_P77L,Spike_E156G,NSP3_P1469S,Spike_T478K,NS7a_V71I,NSP6_T77A,NSP12_P323L,Spike_D614G,NSP4_V167L,Spike_L452R)	2021-12-31		TRUE			3.35785e-05	0.37955			BQ.1.14	2022-11-09
hCoV-19/Australia/QLD5391/2021		Original	betacoronavirus	EPI_ISL_8438087	2021-12-22	Oceania / Australia / Queensland		29783	Human	unknown	unknown	GK	AY.39.1.4	AY.39.1.4	PANGO-v1.17	VOC Delta GK (B.1.617.2+AY.*) first detected in India	(N_G215C,Spike_T95I,N_D63G,N_R203M,NSP12_G671S,NSP16_Q238H,Spike_G142D,NS3_S26L,Spike_P681R,Spike_R158del,NSP3_P1228L,Spike_S12F,NS7a_V82A,NSP3_A488S,Spike_F157del,NSP4_T492I,NSP14_A394V,Spike_T19R,NS7a_T120I,N_D377Y,M_I82T,NSP4_S137L,Spike_D950N,NS7b_T40I,NSP13_P77L,Spike_E156G,NSP3_P1469S,Spike_T478K,NS7a_V71I,NSP6_T77A,NSP12_P323L,Spike_D614G,NSP4_V167L,Spike_L452R)	2022-01-07		TRUE	TRUE		0.000100729	0.37955			BQ.1.16	2022-11-29
hCoV-19/Australia/QLD3209/2021		Original	betacoronavirus	EPI_ISL_8132887	2021-12-22	Oceania / Australia / Queensland		29782	Human	unknown	unknown	GK	AY.39.1.4	AY.39.1.4	PANGO-v1.17	VOC Delta GK (B.1.617.2+AY.*) first detected in India	(N_G215C,Spike_T95I,N_D63G,N_R203M,NSP12_G671S,NSP16_Q238H,Spike_G142D,NS3_S26L,Spike_P681R,Spike_R158del,NSP3_P1228L,Spike_S12F,NS7a_V82A,NSP3_A488S,Spike_F157del,NSP4_T492I,NSP14_A394V,Spike_T19R,NS7a_T120I,N_D377Y,M_I82T,NSP4_S137L,Spike_D950N,NS7b_T40I,NSP13_P77L,Spike_E156G,NSP3_P1469S,Spike_T478K,NS7a_V71I,NSP6_T77A,NSP12_P323L,Spike_D614G,NSP4_V167L,Spike_L452R)	2021-12-28		TRUE			3.35773e-05	0.379504			BQ.1.18	2022-11-30
hCoV-19/Australia/QLD3137/2021		Original	betacoronavirus	EPI_ISL_8215892	2021-12-22	Oceania / Australia / Queensland		29783	Human	unknown	unknown	GK	AY.39.1.4	AY.39.1.4	PANGO-v1.17	VOC Delta GK (B.1.617.2+AY.*) first detected in India	(N_G215C,Spike_T95I,N_D63G,N_R203M,NSP12_G671S,NSP16_Q238H,Spike_G142D,NS3_S26L,Spike_P681R,Spike_R158del,NSP3_P1228L,Spike_S12F,NS7a_V82A,NSP3_A488S,Spike_F157del,NSP4_T492I,NSP14_A394V,Spike_T19R,NS7a_T120I,N_D377Y,M_I82T,NSP4_S137L,Spike_D950N,NS7b_T40I,NSP13_P77L,Spike_E156G,NSP3_P1469S,Spike_T478K,NS7a_V71I,NSP6_T77A,NSP12_P323L,Spike_D614G,NSP4_V167L,Spike_L452R)	2021-12-31		TRUE				0.379545			BQ.1.2	2022-10-13
hCoV-19/Australia/QLD4327/2021		Original	betacoronavirus	EPI_ISL_8215954	2021-12-22	Oceania / Australia / Queensland		29792	Human	unknown	unknown	GK	AY.39.1.4	AY.39.1.4	PANGO-v1.17	VOC Delta GK (B.1.617.2+AY.*) first detected in India	(N_G215C,Spike_T95I,N_D63G,N_R203M,NSP12_G671S,NSP16_Q238H,Spike_G142D,NS3_S26L,Spike_P681R,Spike_R158del,NSP3_P1228L,Spike_S12F,NS7a_V82A,NSP3_A488S,Spike_F157del,NSP4_T492I,NSP14_A394V,Spike_T19R,NS7a_T120I,N_D377Y,M_I82T,NSP4_S137L,Spike_D950N,NS7b_T40I,NSP13_P77L,Spike_E156G,NSP3_P1469S,Spike_T478K,NS7a_V71I,NSP6_T77A,NSP12_P323L,Spike_D614G,NSP4_V167L,Spike_L452R)	2021-12-31		TRUE			0.000302095	0.379512			BQ.1.23	2022-09-26
hCoV-19/Australia/QLD4171/2021		Original	betacoronavirus	EPI_ISL_8216178	2021-12-22	Oceania / Australia / Queensland		29773	Human	unknown	unknown	GK	AY.39.1.4	AY.39.1.4	PANGO-v1.17	VOC Delta GK (B.1.617.2+AY.*) first detected in India	(N_G215C,Spike_T95I,N_D63G,N_R203M,NSP12_G671S,NSP16_Q238H,Spike_G142D,NS3_S26L,Spike_P681R,Spike_R158del,NSP3_P1228L,Spike_S12F,NS7a_V82A,NSP3_A488S,Spike_F157del,NSP4_T492I,NSP14_A394V,Spike_T19R,NS7a_T120I,N_D377Y,M_I82T,NSP4_S137L,Spike_D950N,NS7b_T40I,NSP13_P77L,Spike_E156G,NSP3_P1469S,Spike_T478K,NS7a_V71I,NSP6_T77A,NSP12_P323L,Spike_D614G,NSP4_V167L,Spike_L452R)	2021-12-31		TRUE			0.0185403	0.379693			BQ.1.25	2022-11-26
hCoV-19/Australia/QLD3923/2021		Original	betacoronavirus	EPI_ISL_8216152	2021-12-22	Oceania / Australia / Queensland		29785	Human	unknown	unknown	GK	AY.39.1.4	AY.39.1.4	PANGO-v1.17	VOC Delta GK (B.1.617.2+AY.*) first detected in India	(N_G215C,Spike_T95I,N_D63G,N_R203M,NSP12_G671S,NSP16_Q238H,Spike_G142D,NS3_S26L,Spike_P681R,Spike_R158del,NSP3_P1228L,Spike_S12F,NS7a_V82A,NSP3_A488S,Spike_F157del,NSP4_T492I,NSP14_A394V,Spike_T19R,NS7a_T120I,N_D377Y,M_I82T,NSP4_S137L,Spike_D950N,NS7b_T40I,NSP13_P77L,Spike_E156G,NSP3_P1469S,Spike_T478K,NS7a_V71I,NSP6_T77A,NSP12_P323L,Spike_D614G,NSP4_V167L,Spike_L452R)	2021-12-31		TRUE			0.000100722	0.379558			BQ.1.26	2022-11-12
hCoV-19/Australia/QLD3691/2021		Original	betacoronavirus	EPI_ISL_8215984	2021-12-22	Oceania / Australia / Queensland		29783	Human	unknown	unknown	GK	AY.39.1.4	AY.39.1.4	PANGO-v1.17	VOC Delta GK (B.1.617.2+AY.*) first detected in India	(N_G215C,Spike_T95I,N_D63G,N_R203M,NSP12_G671S,NSP16_Q238H,Spike_G142D,NS3_S26L,Spike_P681R,Spike_R158del,NSP3_P1228L,Spike_S12F,NS7a_V82A,NSP3_A488S,Spike_F157del,NSP4_T492I,NSP14_A394V,Spike_T19R,NS7a_T120I,N_D377Y,M_I82T,NSP4_S137L,Spike_D950N,NS7b_T40I,NSP13_P77L,Spike_E156G,NSP3_P1469S,Spike_T478K,NS7a_V71I,NSP6_T77A,NSP12_P323L,Spike_D614G,NSP4_V167L,Spike_L452R)	2021-12-31		TRUE			0.000167881	0.379542			BQ.1.5	2022-11-01
hCoV-19/Australia/QLD4364/2021		Original	betacoronavirus	EPI_ISL_8216352	2021-12-22	Oceania / Australia / Queensland		29768	Human	unknown	unknown	GK	AY.39.1.4	AY.39.1.4	PANGO-v1.17	VOC Delta GK (B.1.617.2+AY.*) first detected in India	(N_G215C,Spike_T95I,N_D63G,N_R203M,NSP12_G671S,NSP16_Q238H,Spike_G142D,NS3_S26L,Spike_P681R,Spike_R158del,NSP3_P1228L,NS6_W27L,Spike_S12F,NS7a_V82A,NSP3_A488S,Spike_F157del,NSP4_T492I,NSP14_A394V,Spike_T19R,NS7a_T120I,N_D377Y,M_I82T,NSP4_S137L,Spike_D950N,NS7b_T40I,NSP13_P77L,Spike_E156G,NSP3_P1469S,Spike_T478K,NS7a_V71I,NSP6_T77A,NSP12_P323L,Spike_D614G,NSP4_V167L,Spike_L452R)	2021-12-31		TRUE			0.0119927	0.379586			BQ.1.8	2022-10-10
hCoV-19/Australia/QLD3956/2021		Original	betacoronavirus	EPI_ISL_8216153	2021-12-22	Oceania / Australia / Queensland		29779	Human	unknown	unknown	GK	AY.39.1.4	AY.39.1.4	PANGO-v1.17	VOC Delta GK (B.1.617.2+AY.*) first detected in India	(N_G215C,Spike_T95I,N_D63G,N_R203M,NSP12_G671S,NSP16_Q238H,Spike_G142D,NS3_S26L,Spike_P681R,Spike_R158del,NSP3_P1228L,Spike_S12F,NS7a_V82A,NSP3_A488S,Spike_F157del,NSP4_T492I,NSP14_A394V,Spike_T19R,NS7a_T120I,N_D377Y,M_I82T,NSP4_S137L,Spike_D950N,NS7b_T40I,NSP13_P77L,Spike_E156G,NSP3_P1469S,Spike_T478K,NS7a_V71I,NSP6_T77A,NSP12_P323L,Spike_D614G,NSP4_V167L,Spike_L452R)	2021-12-31		TRUE			0.00916753	0.37955			BQ.1.8.1	2022-09-26
hCoV-19/Australia/QLD3401/2021		Original	betacoronavirus	EPI_ISL_8132899	2021-12-22	Oceania / Australia / Queensland		29794	Human	unknown	unknown	GK	AY.39.1.4	AY.39.1.4	PANGO-v1.17	VOC Delta GK (B.1.617.2+AY.*) first detected in India	(N_G215C,Spike_T95I,N_D63G,N_R203M,NSP12_G671S,NSP16_Q238H,Spike_G142D,NS3_S26L,Spike_P681R,Spike_R158del,NSP3_P1228L,Spike_S12F,NS7a_V82A,NSP3_A488S,Spike_F157del,NSP4_T492I,NSP14_A394V,Spike_T19R,NS7a_T120I,N_D377Y,M_I82T,NSP4_S137L,Spike_D950N,NS7b_T40I,NSP13_P77L,Spike_E156G,NSP3_P1469S,Spike_T478K,NS7a_V71I,NSP6_T77A,NSP12_P323L,Spike_D614G,NSP4_V167L,Spike_L452R)	2021-12-28		TRUE			0.00805531	0.379509			BQ.2	2022-09-19
hCoV-19/Australia/QLD3111/2021		Original	betacoronavirus	EPI_ISL_8132828	2021-12-22	Oceania / Australia / Queensland		29775	Human	unknown	unknown	GK	AY.39.1.4	AY.39.1.4	PANGO-v1.17	VOC Delta GK (B.1.617.2+AY.*) first detected in India	(N_G215C,Spike_T95I,N_D63G,N_R203M,NSP12_G671S,NSP16_Q238H,Spike_G142D,NS3_S26L,Spike_P681R,Spike_R158del,NSP3_P1228L,Spike_S12F,NS7a_V82A,NSP3_A488S,Spike_F157del,NSP4_T492I,NSP14_A394V,Spike_T19R,NS7a_T120I,N_D377Y,M_I82T,NSP4_S137L,Spike_D950N,NS7b_T40I,NSP13_P77L,Spike_E156G,NSP3_P1469S,Spike_T478K,NS7a_V71I,NSP6_T77A,NSP12_P323L,Spike_D614G,NSP4_V167L,Spike_L452R)	2021-12-28		TRUE	TRUE		0.000134341	0.379497			BR.1	2022-10-27
hCoV-19/Australia/QLD3540/2021		Original	betacoronavirus	EPI_ISL_8132729	2021-12-22	Oceania / Australia / Queensland		29743	Human	unknown	unknown	GK	AY.39.1.4	AY.39.1.4	PANGO-v1.17	VOC Delta GK (B.1.617.2+AY.*) first detected in India	(N_G215C,Spike_T95I,N_D63G,N_R203M,NSP12_G671S,NSP16_Q238H,Spike_G142D,NS3_S26L,Spike_P681R,Spike_R158del,NSP3_P1228L,Spike_S12F,NS7a_V82A,NSP3_A488S,Spike_F157del,NSP4_T492I,NSP14_A394V,Spike_T19R,NS7a_T120I,N_D377Y,M_I82T,NSP4_S137L,Spike_D950N,NS7b_T40I,NSP13_P77L,Spike_E156G,NSP3_P1469S,Spike_T478K,NS7a_V71I,NSP6_T77A,NSP12_P323L,Spike_D614G,NSP4_V167L,Spike_L452R)	2021-12-28		TRUE	TRUE		0.00894328	0.379516			BR.2	2022-09-27
hCoV-19/Australia/QLD3344/2021		Original	betacoronavirus	EPI_ISL_8132753	2021-12-22	Oceania / Australia / Queensland		29770	Human	unknown	unknown	GK	AY.39.1.4	AY.39.1.4	PANGO-v1.17	VOC Delta GK (B.1.617.2+AY.*) first detected in India	(N_G215C,Spike_T95I,N_D63G,N_R203M,NSP12_G671S,NSP16_Q238H,Spike_G142D,NS3_S26L,Spike_P681R,Spike_R158del,NSP3_P1228L,Spike_S12F,NS7a_V82A,NSP3_A488S,Spike_F157del,NSP4_T492I,NSP14_A394V,Spike_T19R,NS7a_T120I,N_D377Y,M_I82T,NSP4_S137L,Spike_D950N,NS7b_T40I,NSP13_P77L,Spike_E156G,NSP3_P1469S,Spike_T478K,NS7a_V71I,NSP6_T77A,NSP12_P323L,Spike_D614G,NSP4_V167L,Spike_L452R)	2021-12-28		TRUE	TRUE		0.00433322	0.379711			BR.2.1	2022-10-18
hCoV-19/Australia/QLD3328/2021		Original	betacoronavirus	EPI_ISL_8132921	2021-12-22	Oceania / Australia / Queensland		29759	Human	unknown	unknown	GK	AY.39.1.4	AY.39.1.4	PANGO-v1.17	VOC Delta GK (B.1.617.2+AY.*) first detected in India	(N_G215C,Spike_T95I,N_D63G,N_R203M,NSP12_G671S,NSP16_Q238H,Spike_G142D,NS3_S26L,Spike_P681R,Spike_R158del,NSP3_P1228L,Spike_S12F,NS7a_V82A,NSP3_A488S,Spike_F157del,NSP4_T492I,NSP14_A394V,Spike_T19R,NS7a_T120I,N_D377Y,M_I82T,NSP4_S137L,Spike_D950N,NS7b_T40I,NSP13_P77L,Spike_E156G,NSP3_P1469S,Spike_T478K,NS7a_V71I,NSP6_T77A,NSP12_P323L,Spike_D614G,NSP4_V167L,Spike_L452R)	2021-12-28		TRUE			0.0256729	0.380238			BR.3	2022-10-07
hCoV-19/Australia/QLD3664/2021		Original	betacoronavirus	EPI_ISL_8158401	2021-12-22	Oceania / Australia / Queensland		29779	Human	unknown	unknown	GK	AY.39.1.4	AY.39.1.4	PLEARN-v1.17	VOC Delta GK (B.1.617.2+AY.*) first detected in India	(N_G215C,Spike_T95I,N_D63G,N_R203M,NSP12_G671S,NSP16_Q238H,Spike_G142D,NS3_S26L,Spike_P681R,Spike_R158del,NSP3_P1228L,Spike_S12F,NS7a_V82A,NSP3_A488S,Spike_F157del,NSP4_T492I,NSP14_A394V,Spike_T19R,NS7a_T120I,N_D377Y,M_I82T,NSP4_S137L,Spike_D950N,NS7b_T40I,NSP13_P77L,Spike_E156G,NSP3_P1469S,Spike_T478K,NS7a_V71I,NSP6_T77A,NSP12_P323L,Spike_D614G,NSP4_V167L,Spike_L452R)	2021-12-29		TRUE			3.35807e-05	0.379576			BS.1	2022-09-09
hCoV-19/Australia/QLD3958/2021		Original	betacoronavirus	EPI_ISL_8216308	2021-12-23	Oceania / Australia / Queensland		29757	Human	unknown	unknown	GK	AY.39.1.4	AY.39.1.4	PANGO-v1.17	VOC Delta GK (B.1.617.2+AY.*) first detected in India	(N_G215C,Spike_T95I,N_D63G,N_R203M,NSP12_G671S,NSP16_Q238H,Spike_G142D,NS3_S26L,Spike_P681R,Spike_R158del,NSP3_P1228L,Spike_S12F,NS7a_V82A,NSP3_A488S,Spike_F157del,NSP4_T492I,NSP14_A394V,Spike_T19R,NS7a_T120I,N_D377Y,M_I82T,NSP4_S137L,Spike_D950N,NS7b_T40I,NSP13_P77L,Spike_E156G,NSP3_P1469S,Spike_T478K,NS7a_V71I,NSP6_T77A,NSP12_P323L,Spike_D614G,NSP4_V167L,Spike_L452R)	2021-12-31		TRUE			0.000134422	0.379458			BS.1.1	2022-11-24
hCoV-19/Australia/QLD3934/2021		Original	betacoronavirus	EPI_ISL_8216328	2021-12-23	Oceania / Australia / Queensland		29765	Human	unknown	unknown	GK	AY.39.1.4	AY.39.1.4	PANGO-v1.17	VOC Delta GK (B.1.617.2+AY.*) first detected in India	(N_G215C,Spike_T95I,N_D63G,N_R203M,NSP12_G671S,NSP16_Q238H,Spike_G142D,NS3_S26L,Spike_P681R,Spike_R158del,NSP3_P1228L,Spike_S12F,NS7a_V82A,NSP3_A488S,Spike_F157del,NSP4_T492I,NSP14_A394V,Spike_T19R,NS7a_T120I,N_D377Y,M_I82T,NSP4_S137L,Spike_D950N,NS7b_T40I,NSP13_P77L,Spike_E156G,NSP3_P1469S,Spike_T478K,NS7a_V71I,NSP6_T77A,NSP12_P323L,Spike_D614G,NSP4_V167L,Spike_L452R)	2021-12-31		TRUE			0.00766	0.379592			BT.2	2022-09-11
hCoV-19/Australia/QLD4161/2021		Original	betacoronavirus	EPI_ISL_8215936	2021-12-23	Oceania / Australia / Queensland		29771	Human	unknown	unknown	GK	AY.39.1.4	AY.39.1.4	PANGO-v1.17	VOC Delta GK (B.1.617.2+AY.*) first detected in India	(N_G215C,Spike_T95I,N_D63G,N_R203M,NSP12_G671S,NSP16_Q238H,Spike_G142D,NS3_S26L,Spike_P681R,Spike_R158del,NSP3_P1228L,Spike_S12F,NS7a_V82A,NSP3_A488S,Spike_F157del,NSP4_T492I,NSP14_A394V,Spike_T19R,NS7a_T120I,N_D377Y,M_I82T,NSP4_S137L,Spike_D950N,NS7b_T40I,NSP13_P77L,Spike_E156G,NSP3_P1469S,Spike_T478K,NS7a_V71I,NSP6_T77A,NSP12_P323L,Spike_D614G,NSP4_V167L,Spike_L452R)	2021-12-31		TRUE			0.0214638	0.379514			BU.1	2022-11-10
hCoV-19/Australia/QLD3709/2021		Original	betacoronavirus	EPI_ISL_8216032	2021-12-23	Oceania / Australia / Queensland		29787	Human	unknown	unknown	GK	AY.39.1.4	AY.39.1.4	PLEARN-v1.17	VOC Delta GK (B.1.617.2+AY.*) first detected in India	(N_G215C,Spike_T95I,N_D63G,N_R203M,NSP12_G671S,NSP16_Q238H,Spike_G142D,NS3_S26L,NSP3_S1206L,Spike_P681R,Spike_R158del,NSP12_Y479H,NSP3_P1228L,NSP16_L94M,NS7a_V82A,NSP3_A488S,Spike_F157del,NSP14_A394V,Spike_T19R,NS7a_T120I,N_D377Y,M_I82T,Spike_D950N,NS7b_T40I,NSP13_P77L,Spike_E156G,NSP3_P1469S,Spike_T478K,NS7a_V71I,NSP6_T77A,NSP12_P323L,Spike_D614G,NSP4_V167L,Spike_L452R,NSP12_I536V)	2021-12-31		TRUE			0.00835935	0.379443			BV.2	2022-11-07
hCoV-19/Australia/QLD3546/2021		Original	betacoronavirus	EPI_ISL_8216138	2021-12-23	Oceania / Australia / Queensland		29777	Human	unknown	unknown	GK	AY.39.1.4	AY.39.1.4	PANGO-v1.17	VOC Delta GK (B.1.617.2+AY.*) first detected in India	(N_G215C,Spike_T95I,N_D63G,N_R203M,NSP12_G671S,NSP16_Q238H,Spike_G142D,NS3_S26L,Spike_P681R,Spike_R158del,NSP3_P1228L,Spike_S12F,NS7a_V82A,NSP3_A488S,Spike_F157del,NSP4_T492I,NSP14_A394V,Spike_T19R,NS7a_T120I,N_D377Y,M_I82T,NSP4_S137L,Spike_D950N,NS7b_T40I,NSP13_P77L,Spike_E156G,NSP3_P1469S,Spike_T478K,NS7a_V71I,NSP6_T77A,NSP12_P323L,Spike_D614G,NSP4_V167L,Spike_L452R)	2021-12-31		TRUE			0.0019814	0.379433			BY.1	2022-08-29
hCoV-19/Australia/QLD3840/2021		Original	betacoronavirus	EPI_ISL_8216141	2021-12-23	Oceania / Australia / Queensland		29783	Human	unknown	unknown	GK	AY.39.1.4	AY.39.1.4	PANGO-v1.17	VOC Delta GK (B.1.617.2+AY.*) first detected in India	(N_G215C,Spike_T95I,N_D63G,N_R203M,NSP12_G671S,NSP16_Q238H,Spike_G142D,NS3_S26L,Spike_P681R,Spike_R158del,NSP3_P1228L,Spike_S12F,NS7a_V82A,NSP3_A488S,Spike_F157del,NSP4_T492I,NSP14_A394V,Spike_T19R,NS7a_T120I,N_D377Y,M_I82T,NSP4_S137L,Spike_D950N,NS7b_T40I,NSP13_P77L,Spike_E156G,NSP3_P1469S,Spike_T478K,NS7a_V71I,NSP6_T77A,NSP12_P323L,Spike_D614G,NSP4_V167L,Spike_L452R)	2021-12-31		TRUE			0.00134305	0.379585			CA.3	2022-09-19
hCoV-19/Australia/QLD4876/2021		Original	betacoronavirus	EPI_ISL_8437646	2021-12-23	Oceania / Australia / Queensland		29747	Human	unknown	unknown	GK	AY.39.1.4	AY.39.1.4	PANGO-v1.17	VOC Delta GK (B.1.617.2+AY.*) first detected in India	(N_G215C,Spike_T95I,N_D63G,N_R203M,NSP12_G671S,NSP16_Q238H,Spike_G142D,NS3_S26L,Spike_P681R,Spike_R158del,NSP3_P1228L,Spike_S12F,NS7a_V82A,NSP3_A488S,Spike_F157del,NSP4_T492I,NSP14_A394V,Spike_T19R,NS7a_T120I,N_D377Y,M_I82T,NSP4_S137L,Spike_D950N,NS7b_T40I,NSP13_P77L,Spike_E156G,NSP3_P1469S,Spike_T478K,NS7a_V71I,NSP6_T77A,NSP12_P323L,Spike_D614G,NSP4_V167L,Spike_L452R)	2022-01-07		TRUE	TRUE		0.00995058	0.379478			CA.4	2022-10-26
hCoV-19/Australia/QLD4782/2021		Original	betacoronavirus	EPI_ISL_8437631	2021-12-23	Oceania / Australia / Queensland		29778	Human	unknown	unknown	GK	AY.39.1.4	AY.39.1.4	PANGO-v1.17	VOC Delta GK (B.1.617.2+AY.*) first detected in India	(N_G215C,Spike_T95I,N_D63G,N_R203M,NSP12_G671S,NSP16_Q238H,Spike_G142D,NS3_S26L,Spike_P681R,Spike_R158del,NSP3_P1228L,Spike_S12F,NS7a_V82A,NSP3_A488S,Spike_F157del,NSP4_T492I,NSP14_A394V,Spike_T19R,NS7a_T120I,N_D377Y,M_I82T,NSP4_S137L,Spike_D950N,NS7b_T40I,NSP13_P77L,Spike_E156G,NSP3_P1469S,Spike_T478K,NS7a_V71I,NSP6_T77A,NSP12_P323L,Spike_D614G,NSP4_V167L,Spike_L452R)	2022-01-07		TRUE	TRUE			0.379609			CB.1	2022-10-24
hCoV-19/Australia/QLD4383/2021		Original	betacoronavirus	EPI_ISL_8437632	2021-12-23	Oceania / Australia / Queensland		29773	Human	unknown	unknown	GK	AY.39.1.4	AY.39.1.4	PANGO-v1.17	VOC Delta GK (B.1.617.2+AY.*) first detected in India	(N_G215C,Spike_T95I,N_D63G,N_R203M,NSP12_G671S,NSP16_Q238H,Spike_G142D,NS3_S26L,Spike_P681R,Spike_R158del,NSP3_P1228L,Spike_S12F,NS7a_V82A,NSP3_A488S,Spike_F157del,NSP4_T492I,NSP14_A394V,Spike_T19R,NS7a_T120I,N_D377Y,M_I82T,NSP4_S137L,Spike_D950N,NS7b_T40I,NSP13_P77L,Spike_E156G,NSP3_P1469S,Spike_T478K,NS7a_V71I,NSP6_T77A,NSP12_P323L,Spike_D614G,NSP4_V167L,Spike_L452R)	2022-01-07		TRUE	TRUE		0.00933732	0.379793			CH.1.1	2022-10-28
hCoV-19/Australia/QLD4765/2021		Original	betacoronavirus	EPI_ISL_8437654	2021-12-23	Oceania / Australia / Queensland		29784	Human	unknown	unknown	GK	AY.39.1.4	AY.39.1.4	PANGO-v1.17	VOC Delta GK (B.1.617.2+AY.*) first detected in India	(N_G215C,Spike_T95I,N_D63G,N_R203M,NSP12_G671S,NSP16_Q238H,Spike_G142D,NS3_S26L,Spike_P681R,Spike_R158del,NSP3_P1228L,Spike_S12F,NS7a_V82A,NSP3_A488S,Spike_F157del,NSP4_T492I,NSP14_A394V,Spike_T19R,NS7a_T120I,N_D377Y,M_I82T,NSP4_S137L,Spike_D950N,NS7b_T40I,NSP13_P77L,Spike_E156G,NSP3_P1469S,Spike_T478K,NS7a_V71I,NSP6_T77A,NSP12_P323L,Spike_D614G,NSP4_V167L,Spike_L452R)	2022-01-07		TRUE	TRUE		0.000302176	0.379446			CH.1.1.1	2022-11-17
hCoV-19/Australia/QLD4553/2021		Original	betacoronavirus	EPI_ISL_8437603	2021-12-23	Oceania / Australia / Queensland		29766	Human	unknown	unknown	GK	AY.39.1.4	AY.39.1.4	PANGO-v1.17	VOC Delta GK (B.1.617.2+AY.*) first detected in India	(N_G215C,Spike_T95I,N_D63G,N_R203M,NSP12_G671S,NSP16_Q238H,Spike_G142D,NS3_S26L,Spike_P681R,Spike_R158del,NSP3_P1228L,Spike_S12F,NS7a_V82A,NSP3_A488S,Spike_F157del,NSP4_T492I,NSP14_A394V,Spike_T19R,NS7a_T120I,N_D377Y,M_I82T,NSP4_S137L,Spike_D950N,NS7b_T40I,NSP13_P77L,Spike_E156G,NSP3_P1469S,Spike_T478K,NS7a_V71I,NSP6_T77A,NSP12_P323L,Spike_D614G,NSP4_V167L,Spike_L452R)	2022-01-07		TRUE	TRUE		0.0087012	0.379639			CH.1.1.2	2022-11-05
hCoV-19/Australia/QLD4527/2021		Original	betacoronavirus	EPI_ISL_8437621	2021-12-23	Oceania / Australia / Queensland		29781	Human	unknown	unknown	GK	AY.39.1.4	AY.39.1.4	PANGO-v1.17	VOC Delta GK (B.1.617.2+AY.*) first detected in India	(N_G215C,Spike_T95I,N_D63G,N_R203M,NSP12_G671S,NSP16_Q238H,Spike_G142D,NS3_S26L,Spike_P681R,Spike_R158del,NSP3_P1228L,Spike_S12F,NS7a_V82A,NSP3_A488S,Spike_F157del,NSP4_T492I,NSP14_A394V,Spike_T19R,NS7a_T120I,N_D377Y,M_I82T,NSP4_S137L,Spike_D950N,NS7b_T40I,NSP13_P77L,Spike_E156G,NSP3_P1469S,Spike_T478K,NS7a_V71I,NSP6_T77A,NSP12_P323L,Spike_D614G,NSP4_V167L,Spike_L452R)	2022-01-07		TRUE	TRUE		6.71569e-05	0.379563			CH.3	2022-11-29
hCoV-19/Australia/QLD4734/2021		Original	betacoronavirus	EPI_ISL_8437622	2021-12-23	Oceania / Australia / Queensland		29773	Human	unknown	unknown	GK	AY.39.1.4	AY.39.1.4	PANGO-v1.17	VOC Delta GK (B.1.617.2+AY.*) first detected in India	(N_G215C,Spike_T95I,N_D63G,N_R203M,NSP12_G671S,NSP16_Q238H,Spike_G142D,NS3_S26L,Spike_P681R,Spike_R158del,NSP3_P1228L,Spike_S12F,NS7a_V82A,NSP3_A488S,Spike_F157del,NSP4_T492I,NSP14_A394V,Spike_T19R,NS7a_T120I,N_D377Y,M_I82T,NSP4_S137L,Spike_D950N,NS7b_T40I,NSP13_P77L,Spike_E156G,NSP3_P1469S,Spike_T478K,NS7a_V71I,NSP6_T77A,NSP12_P323L,Spike_D614G,NSP4_V167L,Spike_L452R)	2022-01-07		TRUE			0.0130991	0.379709			CJ.1	2022-12-14
hCoV-19/Australia/QLD4428/2021		Original	betacoronavirus	EPI_ISL_8437770	2021-12-23	Oceania / Australia / Queensland		29775	Human	unknown	unknown	GK	AY.39.1.4	AY.39.1.4	PANGO-v1.17	VOC Delta GK (B.1.617.2+AY.*) first detected in India	(N_G215C,Spike_T95I,N_D63G,N_R203M,NSP12_G671S,NSP16_Q238H,Spike_G142D,NS3_S26L,Spike_P681R,Spike_R158del,NSP3_P1228L,Spike_S12F,NS7a_V82A,NSP3_A488S,Spike_F157del,NSP4_T492I,NSP14_A394V,Spike_T19R,NS7a_T120I,N_D377Y,M_I82T,NSP4_S137L,Spike_D950N,NS7b_T40I,NSP13_P77L,Spike_E156G,NS3_R134L,NSP3_P1469S,Spike_T478K,NS7a_V71I,NSP6_T77A,NSP12_P323L,Spike_D614G,NSP4_V167L,Spike_L452R)	2022-01-07		TRUE	TRUE		6.71704e-05	0.379539			CK.1	2022-08-10
hCoV-19/Australia/QLD4883/2021		Original	betacoronavirus	EPI_ISL_8437726	2021-12-23	Oceania / Australia / Queensland		29766	Human	unknown	unknown	GK	AY.39.1.4	AY.39.1.4	PANGO-v1.17	VOC Delta GK (B.1.617.2+AY.*) first detected in India	(N_G215C,Spike_T95I,N_D63G,N_R203M,NSP12_G671S,NSP16_Q238H,Spike_G142D,NS3_S26L,Spike_P681R,Spike_R158del,NSP3_P1228L,Spike_S12F,NS7a_V82A,NSP3_A488S,Spike_F157del,NSP4_T492I,NSP14_A394V,Spike_T19R,NS7a_T120I,N_D377Y,M_I82T,NSP4_S137L,Spike_D950N,NS7b_T40I,NSP13_P77L,Spike_E156G,NSP3_P1469S,Spike_T478K,NS7a_V71I,NSP6_T77A,NSP12_P323L,Spike_D614G,NSP4_V167L,Spike_L452R)	2022-01-07		TRUE	TRUE		0.000201572	0.37957			CK.2.1	2022-11-13
hCoV-19/Australia/QLD4761/2021		Original	betacoronavirus	EPI_ISL_8437727	2021-12-23	Oceania / Australia / Queensland		29777	Human	unknown	unknown	GK	AY.39.1.4	AY.39.1.4	PANGO-v1.17	VOC Delta GK (B.1.617.2+AY.*) first detected in India	(N_G215C,Spike_T95I,N_D63G,N_R203M,NSP12_G671S,NSP16_Q238H,Spike_G142D,NS3_S26L,Spike_P681R,Spike_R158del,NSP3_P1228L,Spike_S12F,NS7a_V82A,NSP3_A488S,Spike_F157del,NSP4_T492I,NSP14_A394V,Spike_T19R,NS7a_T120I,N_D377Y,M_I82T,NSP4_S137L,Spike_D950N,NS7b_T40I,NSP13_P77L,Spike_E156G,NSP3_P1469S,Spike_T478K,NS7a_V71I,NSP6_T77A,NSP12_P323L,Spike_D614G,NSP4_V167L,Spike_L452R)	2022-01-07		TRUE	TRUE		0.00251872	0.379772			CL.1	2022-10-27
hCoV-19/Australia/QLD4879/2021		Original	betacoronavirus	EPI_ISL_8437736	2021-12-23	Oceania / Australia / Queensland		29778	Human	unknown	unknown	GK	AY.39.1.4	AY.39.1.4	PANGO-v1.17	VOC Delta GK (B.1.617.2+AY.*) first detected in India	(N_G215C,Spike_T95I,N_D63G,N_R203M,NSP12_G671S,NSP16_Q238H,Spike_G142D,NS3_S26L,Spike_P681R,Spike_R158del,NSP3_P1228L,Spike_S12F,NS7a_V82A,NSP3_A488S,Spike_F157del,NSP4_T492I,NSP14_A394V,Spike_T19R,NS7a_T120I,N_D377Y,M_I82T,NSP4_S137L,Spike_D950N,NS7b_T40I,NSP13_P77L,Spike_E156G,NSP3_P1469S,Spike_T478K,NS7a_V71I,NSP6_T77A,NSP12_P323L,Spike_D614G,NSP4_V167L,Spike_L452R)	2022-01-07		TRUE	TRUE		0.00530593	0.379473			CM.1	2022-10-06
hCoV-19/Australia/QLD4638/2021		Original	betacoronavirus	EPI_ISL_8437845	2021-12-23	Oceania / Australia / Queensland		29779	Human	unknown	unknown	GK	AY.39.1.4	AY.39.1.4	PANGO-v1.17	VOC Delta GK (B.1.617.2+AY.*) first detected in India	(N_G215C,Spike_T95I,N_D63G,N_R203M,NSP12_G671S,NSP16_Q238H,Spike_G142D,NS3_S26L,Spike_P681R,Spike_R158del,NSP3_P1228L,Spike_S12F,NS7a_V82A,NSP3_A488S,Spike_F157del,NSP4_T492I,NSP14_A394V,Spike_T19R,NS7a_T120I,N_D377Y,M_I82T,NSP4_S137L,Spike_D950N,NS7b_T40I,NSP13_P77L,Spike_E156G,NSP3_P1469S,Spike_T478K,NS7a_V71I,NSP6_T77A,NSP4_T461A,NSP12_P323L,Spike_D614G,NSP4_V167L,Spike_L452R,NSP15_P270L)	2022-01-07		TRUE			0.0209544	0.379798			CM.2	2022-09-18
hCoV-19/Australia/QLD4622/2021		Original	betacoronavirus	EPI_ISL_8437819	2021-12-23	Oceania / Australia / Queensland		29746	Human	unknown	unknown	GK	AY.39.1.4	AY.39.1.4	PANGO-v1.17	VOC Delta GK (B.1.617.2+AY.*) first detected in India	(N_G215C,Spike_T95I,N_D63G,N_R203M,NSP12_G671S,Spike_G142D,NS3_S26L,Spike_P681R,NSP3_P1228L,Spike_S12F,NS7a_V82A,NSP3_A488S,NSP4_T492I,NSP14_A394V,Spike_T19R,N_D377Y,M_I82T,NSP4_S137L,Spike_D950N,NS7b_T40I,NSP13_P77L,NSP3_P1469S,Spike_T478K,NS7a_V71I,NSP6_T77A,NSP12_P323L,Spike_D614G,Spike_L452R,NSP4_V167L)	2022-01-07		TRUE			0.0364083	0.380979			CM.3	2022-10-17
hCoV-19/Australia/QLD4753/2021		Original	betacoronavirus	EPI_ISL_8437826	2021-12-23	Oceania / Australia / Queensland		29749	Human	unknown	unknown	GK	AY.39.1.4	AY.39.1.4	PANGO-v1.17	VOC Delta GK (B.1.617.2+AY.*) first detected in India	(N_G215C,Spike_T95I,N_D63G,N_R203M,NSP12_G671S,NSP16_Q238H,Spike_G142D,NS3_S26L,Spike_P681R,Spike_R158del,NSP3_P1228L,Spike_S12F,NS7a_V82A,NSP3_A488S,Spike_F157del,NSP4_T492I,NSP14_A394V,Spike_T19R,NS7a_T120I,N_D377Y,M_I82T,NSP4_S137L,Spike_D950N,NS7b_T40I,NSP13_P77L,Spike_E156G,NSP3_P1469S,Spike_T478K,NS7a_V71I,NSP6_T77A,NSP3_F372L,NSP12_P323L,Spike_D614G,NSP4_V167L,Spike_L452R)	2022-01-07		TRUE	TRUE		0.00598339	0.379561			CM.4	2022-10-03
hCoV-19/Australia/QLD4727/2021		Original	betacoronavirus	EPI_ISL_8437816	2021-12-23	Oceania / Australia / Queensland		29762	Human	unknown	unknown	GK	AY.39.1.4	AY.39.1.4	PANGO-v1.17	VOC Delta GK (B.1.617.2+AY.*) first detected in India	(N_G215C,Spike_T95I,N_D63G,N_R203M,NSP12_G671S,NSP16_Q238H,Spike_G142D,NS3_S26L,Spike_P681R,Spike_R158del,NSP3_P1228L,Spike_S12F,NS7a_V82A,NSP3_A488S,Spike_F157del,N_G120V,NSP4_T492I,NSP14_A394V,Spike_T19R,NS7a_T120I,N_D377Y,M_I82T,NSP4_S137L,Spike_D950N,NS7b_T40I,NSP13_P77L,Spike_E156G,NSP3_P1469S,Spike_T478K,NS7a_V71I,NSP6_T77A,NSP12_P323L,Spike_D614G,NSP4_V167L,Spike_L452R)	2022-01-07		TRUE	TRUE		0.00853437	0.379626			CM.5	2022-11-18
hCoV-19/Australia/QLD4003/2021		Original	betacoronavirus	EPI_ISL_8437812	2021-12-23	Oceania / Australia / Queensland		29781	Human	unknown	unknown	GK	AY.39.1.4	AY.39.1.4	PANGO-v1.17	VOC Delta GK (B.1.617.2+AY.*) first detected in India	(N_G215C,Spike_T95I,N_D63G,N_R203M,NSP12_G671S,NSP16_Q238H,Spike_G142D,NS3_S26L,Spike_P681R,Spike_R158del,NSP3_P1228L,Spike_S12F,NS7a_V82A,NSP3_A488S,Spike_F157del,NSP4_T492I,NSP14_A394V,Spike_T19R,NS7a_T120I,N_D377Y,M_I82T,NSP4_S137L,Spike_D950N,NS7b_T40I,NSP13_P77L,Spike_E156G,NSP3_P1469S,Spike_T478K,NS7a_V71I,NSP6_T77A,NSP12_P323L,Spike_D614G,NSP4_V167L,Spike_L452R)	2022-01-07		TRUE	TRUE		0.00856251	0.379869			CM.5.1	2022-10-08
hCoV-19/Australia/QLD4231/2021		Original	betacoronavirus	EPI_ISL_8437716	2021-12-23	Oceania / Australia / Queensland		29783	Human	unknown	unknown	GK	AY.39.1.4	AY.39.1.4	PANGO-v1.17	VOC Delta GK (B.1.617.2+AY.*) first detected in India	(N_G215C,Spike_T95I,N_D63G,N_R203M,NSP12_G671S,NSP16_Q238H,Spike_G142D,NS3_S26L,Spike_P681R,Spike_R158del,NSP3_P1228L,Spike_S12F,NS7a_V82A,NSP3_A488S,Spike_F157del,NSP4_T492I,NSP14_A394V,Spike_T19R,NS7a_T120I,N_D377Y,M_I82T,NSP4_S137L,Spike_D950N,NS7b_T40I,NSP13_P77L,Spike_E156G,NSP3_P1469S,Spike_T478K,NS7a_V71I,NSP6_T77A,NSP12_P323L,Spike_D614G,NSP4_V167L,Spike_L452R)	2022-01-07		TRUE	TRUE		6.71524e-05	0.379504			CM.8	2022-11-27
hCoV-19/Australia/QLD4599/2021		Original	betacoronavirus	EPI_ISL_8437611	2021-12-23	Oceania / Australia / Queensland		29784	Human	unknown	unknown	GK	AY.39.1.4	AY.39.1.4	PANGO-v1.17	VOC Delta GK (B.1.617.2+AY.*) first detected in India	(N_G215C,Spike_T95I,N_D63G,N_R203M,NSP12_G671S,NSP16_Q238H,Spike_G142D,NS3_S26L,Spike_P681R,Spike_P384L,Spike_R158del,NSP3_P1228L,Spike_S12F,NS7a_V82A,NSP3_A488S,Spike_F157del,NSP4_T492I,NSP14_A394V,Spike_T19R,NS7a_T120I,N_D377Y,M_I82T,NSP4_S137L,Spike_D950N,NS7b_T40I,NSP13_P77L,Spike_E156G,NSP13_P47L,NSP3_P1469S,Spike_T478K,NS7a_V71I,NSP6_T77A,NSP12_P323L,Spike_D614G,NSP4_V167L,Spike_L452R)	2022-01-07		TRUE			0.0157467	0.379942			CN.1	2022-10-28
hCoV-19/Australia/QLD4764/2021		Original	betacoronavirus	EPI_ISL_8437811	2021-12-23	Oceania / Australia / Queensland		29748	Human	unknown	unknown	GK	AY.39.1.4	AY.39.1.4	PANGO-v1.17	VOC Delta GK (B.1.617.2+AY.*) first detected in India	(N_G215C,Spike_T95I,N_D63G,N_R203M,NSP12_G671S,NSP16_Q238H,Spike_G142D,NS3_S26L,Spike_P681R,Spike_R158del,NSP3_P1228L,Spike_S12F,NS7a_V82A,NSP3_A488S,Spike_F157del,NSP4_T492I,NSP14_A394V,Spike_T19R,NS7a_T120I,N_D377Y,M_I82T,NSP4_S137L,Spike_D950N,NS7b_T40I,NSP13_P77L,Spike_E156G,NSP3_P1469S,Spike_T478K,NS7a_V71I,NSP6_T77A,NSP12_P323L,Spike_D614G,NSP4_V167L,Spike_L452R)	2022-01-07		TRUE	TRUE		0.00571467	0.379606			CP.1	2022-10-23
hCoV-19/Australia/QLD4615/2021		Original	betacoronavirus	EPI_ISL_8437750	2021-12-23	Oceania / Australia / Queensland		29775	Human	unknown	unknown	GK	AY.39.1.4	AY.39.1.4	PANGO-v1.17	VOC Delta GK (B.1.617.2+AY.*) first detected in India	(N_G215C,Spike_T95I,N_D63G,N_R203M,NSP12_G671S,NSP16_Q238H,Spike_G142D,NS3_S26L,Spike_P681R,Spike_R158del,NSP3_P1228L,Spike_S12F,NS7a_V82A,NSP3_A488S,Spike_F157del,NSP4_T492I,NSP14_A394V,Spike_T19R,NS7a_T120I,N_D377Y,M_I82T,NSP4_S137L,Spike_D950N,NS7b_T40I,NSP13_P77L,Spike_E156G,NSP3_P1469S,Spike_T478K,NS7a_V71I,NSP6_T77A,NSP12_P323L,Spike_D614G,NSP4_V167L,Spike_L452R)	2022-01-07		TRUE			0.0196474	0.379342			CP.1.2	2022-11-12
hCoV-19/Australia/QLD4540/2021		Original	betacoronavirus	EPI_ISL_8437659	2021-12-23	Oceania / Australia / Queensland		29780	Human	unknown	unknown	GK	AY.39.1.4	AY.39.1.4	PANGO-v1.17	VOC Delta GK (B.1.617.2+AY.*) first detected in India	(N_G215C,Spike_T95I,N_D63G,N_R203M,NSP12_G671S,NSP16_Q238H,Spike_G142D,NS3_S26L,Spike_P681R,Spike_R158del,NSP3_P1228L,Spike_S12F,NS7a_V82A,NSP3_A488S,Spike_F157del,NSP4_T492I,NSP14_A394V,Spike_T19R,NS7a_T120I,N_D377Y,M_I82T,NSP4_S137L,Spike_D950N,NS7b_T40I,NSP13_P77L,Spike_E156G,NSP3_P1469S,Spike_T478K,NS7a_V71I,NSP6_T77A,NSP12_P323L,Spike_D614G,NSP4_V167L,Spike_L452R)	2022-01-07		TRUE	TRUE		0.00980524	0.379714			CP.2	2022-09-26
hCoV-19/Australia/QLD4344/2021		Original	betacoronavirus	EPI_ISL_9638937	2021-12-23	Oceania / Australia / Queensland		29773	Human	unknown	unknown	GK	AY.39.1.4	AY.39.1.4	PANGO-v1.17	VOC Delta GK (B.1.617.2+AY.*) first detected in India	(N_G215C,Spike_T95I,N_D63G,N_R203M,NSP12_G671S,NSP16_Q238H,Spike_G142D,NS3_S26L,Spike_P681R,Spike_P384L,Spike_R158del,NSP3_P1228L,Spike_S12F,NS7a_V82A,NSP3_A488S,Spike_F157del,NSP4_T492I,NSP14_A394V,Spike_T19R,NS7a_T120I,N_D377Y,M_I82T,NSP4_S137L,Spike_D950N,NS7b_T40I,NSP13_P77L,Spike_E156G,NSP3_P1469S,Spike_T478K,NS7a_V71I,NSP6_T77A,NSP12_P323L,Spike_D614G,NSP4_V167L,Spike_L452R)	2022-02-08		TRUE			0.0152823	0.379664			CP.6	2022-09-21
hCoV-19/Australia/QLD3940/2021		Original	betacoronavirus	EPI_ISL_9638927	2021-12-23	Oceania / Australia / Queensland		29774	Human	unknown	unknown	GK	AY.39.1.4	AY.39.1.4	PANGO-v1.17	VOC Delta GK (B.1.617.2+AY.*) first detected in India	(N_G215C,Spike_T95I,N_D63G,N_R203M,NSP12_G671S,NSP16_Q238H,Spike_G142D,NS3_S26L,Spike_P681R,Spike_R158del,NSP3_P1228L,Spike_S12F,NS7a_V82A,NSP3_A488S,Spike_F157del,NSP4_T492I,NSP14_A394V,Spike_T19R,NS7a_T120I,N_D377Y,M_I82T,NSP4_S137L,Spike_D950N,NS7b_T40I,NSP13_P77L,Spike_E156G,NSP3_P1469S,Spike_T478K,NS7a_V71I,NSP6_T77A,NSP12_P323L,Spike_D614G,NSP4_V167L,Spike_L452R)	2022-02-08		TRUE			0.0140055	0.379535			CQ.1	2022-10-21
hCoV-19/Australia/QLD5944/2021		Original	betacoronavirus	EPI_ISL_9639114	2021-12-23	Oceania / Australia / Queensland		29775	Human	unknown	unknown	GK	AY.39.1.4	AY.39.1.4	PANGO-v1.17	VOC Delta GK (B.1.617.2+AY.*) first detected in India	(N_G215C,Spike_T95I,N_D63G,N_R203M,NSP12_G671S,NSP16_Q238H,Spike_G142D,NS3_S26L,Spike_P681R,Spike_R158del,NSP3_P1228L,Spike_S12F,NS7a_V82A,NSP3_A488S,Spike_F157del,NSP4_T492I,NSP14_A394V,Spike_T19R,NS7a_T120I,N_D377Y,M_I82T,NSP4_S137L,Spike_D950N,NS7b_T40I,NSP13_P77L,Spike_E156G,NSP3_P1469S,Spike_T478K,NS7a_V71I,NSP6_T77A,NSP12_P323L,Spike_D614G,NSP4_V167L,Spike_L452R)	2022-02-08		TRUE			0.00671704	0.379713			CR.1.1	2022-10-11
hCoV-19/Australia/QLD4102/2021		Original	betacoronavirus	EPI_ISL_8437676	2021-12-23	Oceania / Australia / Queensland		29782	Human	unknown	unknown	GK	AY.39.1.4	AY.39.1.4	PANGO-v1.17	VOC Delta GK (B.1.617.2+AY.*) first detected in India	(N_G215C,Spike_T95I,N_D63G,N_R203M,NSP12_G671S,NSP16_Q238H,Spike_G142D,NS3_S26L,Spike_P681R,Spike_R158del,NSP3_P1228L,Spike_S12F,NS7a_V82A,NSP3_A488S,Spike_F157del,NSP4_T492I,NSP14_A394V,Spike_T19R,NS7a_T120I,N_D377Y,M_I82T,NSP4_S137L,Spike_D950N,NS7b_T40I,NSP13_P77L,Spike_E156G,NS3_R134L,NSP3_P1469S,Spike_T478K,NS7a_V71I,NSP6_T77A,NSP12_P323L,Spike_D614G,NSP4_V167L,Spike_L452R)	2022-01-07		TRUE	TRUE		0.000134309	0.379576			DA.1	2022-11-02
hCoV-19/Australia/QLD4718/2021		Original	betacoronavirus	EPI_ISL_8437777	2021-12-23	Oceania / Australia / Queensland		29756	Human	unknown	unknown	GK	AY.39.1.4	AY.39.1.4	PANGO-v1.17	VOC Delta GK (B.1.617.2+AY.*) first detected in India	(N_G215C,Spike_T95I,N_D63G,N_R203M,NSP12_G671S,NSP16_Q238H,Spike_G142D,NS3_S26L,Spike_P681R,Spike_R158del,NSP3_P1228L,NS6_W27L,Spike_S12F,NS7a_V82A,NSP3_A488S,Spike_F157del,NSP4_T492I,NSP14_A394V,Spike_T19R,NS7a_T120I,N_D377Y,M_I82T,NSP4_S137L,Spike_D950N,Spike_T618I,NS7b_T40I,NSP13_P77L,Spike_E156G,NSP3_P1469S,Spike_T478K,NS7a_V71I,NSP6_T77A,NSP12_P323L,Spike_D614G,NSP4_V167L,Spike_L452R)	2022-01-07		TRUE	TRUE		0.00389837	0.379386			DB.1	2022-11-03
hCoV-19/Australia/QLD4188/2021		Original	betacoronavirus	EPI_ISL_8216282	2021-12-23	Oceania / Australia / Queensland		29823	Human	unknown	unknown	GK	AY.39.1.4	AY.39.1.4	PANGO-v1.17	VOC Delta GK (B.1.617.2+AY.*) first detected in India	(N_G215C,Spike_T95I,N_D63G,N_R203M,NSP12_G671S,NSP16_Q238H,Spike_G142D,NS3_S26L,Spike_P681R,Spike_R158del,NSP5_T196M,NSP3_P1228L,Spike_S12F,NS7a_V82A,NSP3_A488S,Spike_F157del,NSP4_T492I,NSP14_A394V,Spike_T19R,NS7a_T120I,N_D377Y,M_I82T,NSP4_S137L,Spike_D950N,NS7b_T40I,NSP13_P77L,Spike_E156G,NSP3_P1469S,Spike_T478K,NS7a_V71I,NSP6_T77A,NSP12_P323L,Spike_D614G,NSP4_V167L,Spike_L452R)	2021-12-31		TRUE			0.0268249	0.378906			DB.2	2022-10-18
hCoV-19/Australia/QLD4694/2021		Original	betacoronavirus	EPI_ISL_8437785	2021-12-23	Oceania / Australia / Queensland		29778	Human	unknown	unknown	GK	AY.39.1.4	AY.39.1.4	PANGO-v1.17	VOC Delta GK (B.1.617.2+AY.*) first detected in India	(N_G215C,Spike_T95I,N_D63G,N_R203M,NSP12_G671S,NSP16_Q238H,Spike_G142D,NS3_S26L,Spike_P681R,Spike_R158del,NSP3_P1228L,Spike_S12F,NS7a_V82A,NSP3_A488S,Spike_F157del,NSP4_T492I,NSP14_A394V,Spike_T19R,NS7a_T120I,N_D377Y,M_I82T,NSP4_S137L,Spike_D950N,NS7b_T40I,NSP13_P77L,Spike_E156G,NSP3_P1469S,NSP12_T262A,Spike_T478K,NS7a_V71I,NSP6_T77A,NSP12_P323L,Spike_D614G,NSP4_V167L,Spike_L452R,N_A211T)	2022-01-07		TRUE	TRUE		3.35818e-05	0.379555			DD.1	2022-09-20
hCoV-19/Australia/QLD4910/2021		Original	betacoronavirus	EPI_ISL_8437589	2021-12-23	Oceania / Australia / Queensland		29757	Human	unknown	unknown	GK	AY.39.1.4	AY.39.1.4	PANGO-v1.17	VOC Delta GK (B.1.617.2+AY.*) first detected in India	(N_G215C,Spike_T95I,N_D63G,N_R203M,NSP12_G671S,NSP16_Q238H,Spike_G142D,NS3_S26L,Spike_P681R,Spike_R158del,NSP3_P1228L,Spike_S12F,NS7a_V82A,NSP3_A488S,Spike_F157del,NSP4_T492I,NSP14_A394V,Spike_T19R,NS7a_T120I,N_D377Y,M_I82T,NSP4_S137L,Spike_D950N,NS7b_T40I,NSP13_P77L,Spike_E156G,NSP3_P1469S,Spike_T478K,NS7a_V71I,NSP6_T77A,NSP12_P323L,Spike_D614G,NSP4_V167L,Spike_L452R)	2022-01-07		TRUE			0.0157946	0.379759			DF.1	2022-10-25
hCoV-19/Australia/QLD4816/2021		Original	betacoronavirus	EPI_ISL_8437790	2021-12-23	Oceania / Australia / Queensland		29770	Human	unknown	unknown	GK	AY.39.1.4	AY.39.1.4	PANGO-v1.17	VOC Delta GK (B.1.617.2+AY.*) first detected in India	(N_G215C,Spike_T95I,N_D63G,N_R203M,NSP12_G671S,NSP16_Q238H,NS3_S26L,Spike_P681R,NSP3_P1228L,Spike_S12F,NS7a_V82A,NSP3_A488S,NSP4_T492I,NSP14_A394V,Spike_T19R,NS7a_T120I,N_D377Y,M_I82T,NSP4_S137L,Spike_D950N,NS7b_T40I,NSP13_P77L,NSP3_P1469S,Spike_T478K,NSP6_T77A,NSP12_P323L,Spike_D614G,Spike_L452R,NSP4_V167L)	2022-01-07		TRUE			0.025865	0.380345			DG.1	2022-11-08
hCoV-19/Australia/QLD3969/2021		Original	betacoronavirus	EPI_ISL_8132937	2021-12-23	Oceania / Australia / Queensland		29743	Human	unknown	unknown	GK	AY.39.1.4	AY.39.1.4	PANGO-v1.17	VOC Delta GK (B.1.617.2+AY.*) first detected in India	(N_G215C,Spike_T95I,N_D63G,N_R203M,NSP12_G671S,NSP16_Q238H,Spike_G142D,NS3_S26L,Spike_P681R,Spike_R158del,NSP3_P1228L,Spike_S12F,NS7a_V82A,NSP3_A488S,Spike_F157del,NSP4_T492I,NSP14_A394V,Spike_T19R,NS7a_T120I,N_D377Y,M_I82T,NSP4_S137L,Spike_D950N,NS7b_T40I,NSP13_P77L,Spike_E156G,NSP3_P1469S,Spike_T478K,NS7a_V71I,NSP6_T77A,NSP12_P323L,Spike_D614G,NSP4_V167L,Spike_L452R)	2021-12-28		TRUE				0.379484			DJ.1	2022-08-15
hCoV-19/Australia/QLD4913/2021		Original	betacoronavirus	EPI_ISL_8437682	2021-12-23	Oceania / Australia / Queensland		29780	Human	unknown	unknown	GK	AY.39.1.4	AY.39.1.4	PANGO-v1.17	VOC Delta GK (B.1.617.2+AY.*) first detected in India	(N_G215C,Spike_T95I,N_D63G,N_R203M,NSP12_G671S,NSP16_Q238H,Spike_G142D,NS3_S26L,Spike_P681R,Spike_R158del,NSP3_P1228L,Spike_S12F,NS7a_V82A,NSP3_A488S,Spike_F157del,NSP4_T492I,NSP14_A394V,Spike_T19R,NS7a_T120I,N_D377Y,M_I82T,NSP4_S137L,Spike_D950N,NS7b_T40I,NSP13_P77L,Spike_E156G,NSP3_P1469S,Spike_T478K,NS7a_V71I,NSP6_T77A,NSP12_P323L,Spike_D614G,NSP4_V167L,Spike_L452R)	2022-01-07		TRUE	TRUE		0.000100739	0.379555			XBB	2022-09-13
hCoV-19/Australia/QLD4431/2021		Original	betacoronavirus	EPI_ISL_8437638	2021-12-23	Oceania / Australia / Queensland		29781	Human	unknown	unknown	GK	AY.39.1.4	AY.39.1.4	PANGO-v1.17	VOC Delta GK (B.1.617.2+AY.*) first detected in India	(N_G215C,Spike_T95I,N_D63G,N_R203M,NSP12_G671S,NSP16_Q238H,Spike_G142D,NSP2_G313S,NS3_S26L,NSP13_L325F,Spike_P681R,Spike_R158del,NSP3_P1228L,Spike_S12F,NS7a_V82A,NSP3_A488S,Spike_F157del,NSP4_T492I,NSP14_A394V,Spike_T19R,NS7a_T120I,N_D377Y,M_I82T,NSP4_S137L,Spike_D950N,NS7b_T40I,NSP13_P77L,Spike_E156G,NSP3_P1469S,Spike_T478K,NS7a_V71I,NSP6_T77A,NSP12_P323L,Spike_D614G,NSP4_V167L,Spike_L452R)	2022-01-07		TRUE	TRUE		0.00366005	0.379246			XBB.1	2022-09-28
hCoV-19/Australia/QLD4293/2021		Original	betacoronavirus	EPI_ISL_9638998	2021-12-23	Oceania / Australia / Queensland		29764	Human	unknown	unknown	GK	AY.39.1.4	AY.39.1.4	PANGO-v1.17	VOC Delta GK (B.1.617.2+AY.*) first detected in India	(N_G215C,Spike_T95I,N_D63G,N_R203M,NSP12_G671S,NSP16_Q238H,Spike_G142D,NSP2_I367T,NS3_S26L,NSP13_A454V,Spike_P681R,Spike_R158del,NSP3_P1228L,Spike_S12F,NS8_I47V,NS7a_V82A,NSP3_A488S,Spike_F157del,NSP4_T492I,NSP14_A394V,Spike_T19R,NS7a_T120I,N_D377Y,M_I82T,NSP4_S137L,Spike_D950N,NS7b_T40I,NSP13_P77L,Spike_E156G,NSP3_P1469S,Spike_T478K,NS7a_V71I,NSP6_T77A,NSP12_P323L,Spike_D614G,NSP4_V167L,Spike_L4…	2022-02-08		TRUE			0.0137078	0.379718			XBB.1.1	2022-10-12
hCoV-19/Australia/QLD4164/2021		Original	betacoronavirus	EPI_ISL_8216067	2021-12-23	Oceania / Australia / Queensland		29753	Human	unknown	unknown	GK	AY.39.1.4	AY.39.1.4	PLEARN-v1.17	VOC Delta GK (B.1.617.2+AY.*) first detected in India	(N_G215C,Spike_T95I,N_D63G,N_R203M,NSP12_G671S,NS3_S26L,Spike_P681R,NSP3_P1228L,Spike_S12F,NS7a_V82A,NSP3_A488S,NSP4_T492I,NSP14_A394V,Spike_T19R,NS7a_T120I,N_D377Y,M_I82T,NSP4_S137L,Spike_D950N,NS7b_T40I,NSP13_P77L,NSP3_P1469S,Spike_T478K,NS7a_V71I,NSP12_P323L,Spike_D614G,Spike_L452R,NSP4_V167L)	2021-12-31		TRUE		TRUE	0.0907472	0.383839			XBB.1.5	2022-12-06
hCoV-19/Australia/QLD4416/2021		Original	betacoronavirus	EPI_ISL_8437666	2021-12-23	Oceania / Australia / Queensland		29775	Human	unknown	unknown	GK	AY.39.1.4	AY.39.1.4	PLEARN-v1.17	VOC Delta GK (B.1.617.2+AY.*) first detected in India	(N_G215C,Spike_T95I,N_D63G,N_R203M,NSP12_G671S,NSP16_Q238H,NS3_S26L,Spike_P681R,NSP3_P1228L,Spike_S12F,NSP3_A488S,NSP4_T492I,NSP14_A394V,Spike_T19R,N_D377Y,M_I82T,NSP4_S137L,Spike_D950N,NS7b_T40I,NSP13_P77L,NSP3_P1469S,Spike_T478K,NSP6_T77A,NSP12_P323L,Spike_D614G,NSP4_V167L,Spike_L452R)	2022-01-07		TRUE			0.0409404	0.37971			XBB.2	2022-10-10
hCoV-19/Australia/QLD4608/2021		Original	betacoronavirus	EPI_ISL_8437664	2021-12-23	Oceania / Australia / Queensland		29767	Human	unknown	unknown	GK	AY.39.1.4	AY.39.1.4	PANGO-v1.17	VOC Delta GK (B.1.617.2+AY.*) first detected in India	(N_G215C,Spike_T95I,N_D63G,N_R203M,NSP12_G671S,NSP16_Q238H,Spike_G142D,NS3_S26L,Spike_P681R,Spike_R158del,NSP3_P1228L,Spike_S12F,NS7a_V82A,NSP3_A488S,Spike_F157del,NSP4_T492I,NSP14_A394V,Spike_T19R,NS7a_T120I,N_D377Y,M_I82T,NSP4_S137L,Spike_D950N,NS7b_T40I,NSP13_P77L,Spike_E156G,NSP3_P1469S,Spike_T478K,NS7a_V71I,NSP6_T77A,NSP12_P323L,Spike_D614G,NSP4_V167L,Spike_L452R)	2022-01-07		TRUE			0.0100447	0.379632			XBB.3	2022-09-16
hCoV-19/Australia/QLD4722/2021		Original	betacoronavirus	EPI_ISL_8437772	2021-12-23	Oceania / Australia / Queensland		29779	Human	unknown	unknown	GK	AY.39.1.4	AY.39.1.4	PANGO-v1.17	VOC Delta GK (B.1.617.2+AY.*) first detected in India	(N_G215C,Spike_T95I,N_D63G,N_R203M,NSP12_G671S,NSP16_Q238H,Spike_G142D,NS3_S26L,Spike_P681R,Spike_R158del,NSP3_P1228L,Spike_S12F,NS7a_V82A,NSP3_A488S,Spike_F157del,NSP4_T492I,NSP14_A394V,Spike_T19R,NS7a_T120I,N_D377Y,M_I82T,NSP4_S137L,Spike_D950N,NS7b_T40I,NSP13_P77L,Spike_E156G,NSP3_P1469S,Spike_T478K,NS7a_V71I,NSP6_T77A,NSP12_P323L,Spike_D614G,NSP4_V167L,Spike_L452R)	2022-01-07		TRUE	TRUE		0.00167904	0.37973			XBB.3.1	2022-10-20
hCoV-19/Australia/QLD4698/2021		Original	betacoronavirus	EPI_ISL_8437709	2021-12-23	Oceania / Australia / Queensland		29835	Human	unknown	unknown	GK	AY.39.1.4	AY.39.1.4	PANGO-v1.17	VOC Delta GK (B.1.617.2+AY.*) first detected in India	(N_G215C,Spike_T95I,N_D63G,N_R203M,NSP12_G671S,Spike_F157V,Spike_G142D,NS3_S26L,Spike_P681R,NSP3_P1228L,NS7a_V82A,NSP3_A488S,NSP4_T492I,NSP14_A394V,NS7a_T120I,N_D377Y,M_I82T,NSP4_S137L,Spike_D950N,NS7b_T40I,NSP13_P77L,Spike_E156K,NSP3_P1469S,Spike_T478K,NS7a_V71I,NSP12_P323L,Spike_D614G,Spike_L452R,NSP4_V167L)	2022-01-07		TRUE	TRUE		0.00298307	0.379143			XBB.4	2022-10-11
hCoV-19/Australia/QLD3460/2021		Original	betacoronavirus	EPI_ISL_8158368	2021-12-23	Oceania / Australia / Queensland		29779	Human	unknown	unknown	GK	AY.39.1.4	AY.39.1.4	PLEARN-v1.17	VOC Delta GK (B.1.617.2+AY.*) first detected in India	(N_G215C,Spike_T95I,N_D63G,N_R203M,NSP12_G671S,NSP16_Q238H,Spike_G142D,NS3_S26L,Spike_P681R,Spike_R158del,NSP3_P1228L,Spike_S12F,NS7a_V82A,NSP3_A488S,Spike_F157del,NSP4_T492I,NSP14_A394V,Spike_T19R,NS7a_T120I,N_D377Y,M_I82T,NSP4_S137L,Spike_D950N,NS7b_T40I,NSP13_P77L,Spike_E156G,NSP3_P1469S,Spike_T478K,NS7a_V71I,NSP6_T77A,NSP12_P323L,Spike_D614G,NSP4_V167L,Spike_L452R)	2021-12-29		TRUE			0.00809295	0.379647			XBC.1	2022-10-05
hCoV-19/Australia/QLD4377/2021		Original	betacoronavirus	EPI_ISL_8437675	2021-12-23	Oceania / Australia / Queensland		29756	Human	unknown	unknown	GK	AY.39.1.4	AY.39.1.4	PANGO-v1.17	VOC Delta GK (B.1.617.2+AY.*) first detected in India	(N_G215C,Spike_T95I,N_D63G,N_R203M,NSP12_G671S,NSP16_Q238H,Spike_G142D,NS3_S26L,Spike_P681R,Spike_R158del,NSP3_P1228L,Spike_S12F,NS7a_V82A,NSP3_A488S,Spike_F157del,NSP4_T492I,NSP14_A394V,Spike_T19R,NS7a_T120I,N_D377Y,M_I82T,NSP4_S137L,Spike_D950N,NS7b_T40I,NSP13_P77L,Spike_E156G,NSP3_P1469S,Spike_T478K,NS7a_V71I,NSP6_T77A,NSP12_P323L,Spike_D614G,NSP4_V167L,Spike_L452R)	2022-01-07		TRUE	TRUE		0.00746068	0.379427			XBC.2	2022-10-07
hCoV-19/Australia/QLD4844/2021		Original	betacoronavirus	EPI_ISL_8437739	2021-12-23	Oceania / Australia / Queensland		29774	Human	unknown	unknown	GK	AY.39.1.4	AY.39.1.4	PANGO-v1.17	VOC Delta GK (B.1.617.2+AY.*) first detected in India	(N_G215C,Spike_T95I,N_D63G,N_R203M,NSP12_G671S,NSP16_Q238H,Spike_G142D,NS3_S26L,Spike_P681R,Spike_R158del,NSP3_P1228L,Spike_S12F,NS7a_V82A,NSP3_A488S,Spike_F157del,NSP4_T492I,NSP14_A394V,Spike_T19R,NS7a_T120I,N_D377Y,M_I82T,NSP4_S137L,Spike_D950N,NS7b_T40I,NSP13_P77L,Spike_E156G,NSP3_P1469S,Spike_T478K,NS7a_V71I,NSP6_T77A,NSP12_P323L,Spike_D614G,NSP4_V167L,Spike_L452R,N_A211T)	2022-01-07		TRUE	TRUE		0.00923625	0.379776			XBD	2022-11-01
hCoV-19/Australia/QLD4339/2021		Original	betacoronavirus	EPI_ISL_8216240	2021-12-23	Oceania / Australia / Queensland		29759	Human	unknown	unknown	GK	AY.39.1.4	AY.39.1.4	PANGO-v1.17	VOC Delta GK (B.1.617.2+AY.*) first detected in India	(N_G215C,Spike_T95I,N_D63G,N_R203M,NSP12_G671S,NSP16_Q238H,Spike_G142D,NS3_S26L,NS7a_P84S,Spike_P681R,Spike_R158del,Spike_S12F,NS7a_V82A,NSP3_A488S,Spike_F157del,NSP4_T492I,NSP14_A394V,Spike_T19R,NS7a_T120I,N_D377Y,M_I82T,NSP4_S137L,Spike_D950N,NS7b_T40I,NSP13_P77L,Spike_E156G,NSP3_P1469S,Spike_T478K,NS7a_V71I,NSP6_T77A,NSP12_P323L,Spike_D614G,NSP4_V167L,Spike_L452R)	2021-12-31		TRUE		TRUE	0.0547397	0.379808			XBE	2022-10-15
hCoV-19/Australia/QLD4445/2021		Original	betacoronavirus	EPI_ISL_8438014	2021-12-24	Oceania / Australia / Queensland		29773	Human	unknown	unknown	GK	AY.39.1.4	AY.39.1.4	PANGO-v1.17	VOC Delta GK (B.1.617.2+AY.*) first detected in India	(N_G215C,Spike_T95I,N_D63G,N_R203M,NSP12_G671S,NSP16_Q238H,Spike_G142D,NS3_S26L,Spike_P681R,Spike_R158del,NSP3_P1228L,NS6_W27L,Spike_S12F,NS7a_V82A,NSP3_A488S,Spike_F157del,NSP4_T492I,NSP14_A394V,Spike_T19R,NS7a_T120I,N_D377Y,M_I82T,NSP4_S137L,Spike_D950N,NS7b_T40I,NSP13_P77L,Spike_E156G,NSP3_P1469S,Spike_T478K,NS7a_V71I,NSP6_T77A,NSP12_P323L,Spike_D614G,NSP4_V167L,Spike_L452R)	2022-01-07		TRUE			0.0279112	0.380036			XBF	2022-11-05
hCoV-19/Australia/QLD4705/2021		Original	betacoronavirus	EPI_ISL_8438032	2021-12-24	Oceania / Australia / Queensland		29785	Human	unknown	unknown	GK	AY.39.1.4	AY.39.1.4	PANGO-v1.17	VOC Delta GK (B.1.617.2+AY.*) first detected in India	(NS3_S92C,NS3_A110C,NS3_ins86PFARCCWPstopSP,NS3_G100L,NSP12_G671S,NS3_H93F,NS3_S117A,NS3_F120L,NS3_L106I,NS3_Y107T,NSP3_P1228L,NS3_L73T,NS7a_V82A,NSP4_T492I,Spike_T19R,NS3_I124L,NS3_L111Q,NS3_L147R,NS7b_T40I,NS3_M125Y,NS3_Y113F,NS3_A72S,NSP3_P1469S,NS3_C148stop,NS3_K132del,NS3_W131del,NS3_Q116L,NS3_D142N,NS3_ins98EYKLCKNNNEAL,NS3_K75Q,NS3_V90S,NS3_P138del,NS3_I123L,NSP16_Q238H,NS3_S26L,NS3_L140F,…	2022-01-07		TRUE		TRUE	0.0630854	0.380169			XBG	2022-09-27
hCoV-19/Australia/QLD4526/2021		Original	betacoronavirus	EPI_ISL_8438023	2021-12-24	Oceania / Australia / Queensland		29782	Human	unknown	unknown	GK	AY.39.1.4	AY.39.1.4	PANGO-v1.17	VOC Delta GK (B.1.617.2+AY.*) first detected in India	(N_G215C,Spike_T95I,N_D63G,N_R203M,NSP12_G671S,NSP16_Q238H,Spike_G142D,NS3_S26L,Spike_P681R,Spike_R158del,NSP3_P1228L,Spike_S12F,NS7a_V82A,NSP3_A488S,Spike_F157del,NSP4_T492I,NSP14_A394V,Spike_T19R,NS7a_T120I,N_D377Y,M_I82T,NSP4_S137L,Spike_D950N,NS7b_T40I,NSP13_P77L,Spike_E156G,NSP3_P1469S,Spike_T478K,NS7a_V71I,NSP6_T77A,NSP12_P323L,Spike_D614G,NSP4_V167L,Spike_L452R)	2022-01-07		TRUE	TRUE		0.000100732	0.379529			XM	2022-03-24
hCoV-19/Australia/QLD4191/2021		Original	betacoronavirus	EPI_ISL_8437526	2021-12-24	Oceania / Australia / Queensland		29777	Human	unknown	unknown	GK	AY.39.1.4	AY.39.1.4	PANGO-v1.17	VOC Delta GK (B.1.617.2+AY.*) first detected in India	(N_G215C,Spike_T95I,N_D63G,N_R203M,NSP12_G671S,NSP16_Q238H,NSP3_T1677I,Spike_G142D,NS3_S26L,Spike_P681R,Spike_R158del,NSP3_P1228L,N_L227M,Spike_S12F,NS7a_V82A,NSP3_A488S,Spike_F157del,NSP4_T492I,NSP14_A394V,Spike_T19R,NS7a_T120I,N_D377Y,M_I82T,NSP4_S137L,Spike_D950N,NS7b_T40I,NSP13_P77L,Spike_E156G,NSP3_P1469S,Spike_T478K,NS7a_V71I,NSP6_T77A,NSP12_P323L,Spike_D614G,NSP4_V167L,Spike_L452R)	2022-01-07		TRUE	TRUE		0.000402996	0.37954			XU	2022-06-19
hCoV-19/Australia/QLD3991/2021		Original	betacoronavirus	EPI_ISL_8437534	2021-12-24	Oceania / Australia / Queensland		29781	Human	unknown	unknown	GK	AY.39.1.4	AY.39.1.4	PANGO-v1.17	VOC Delta GK (B.1.617.2+AY.*) first detected in India	(N_G215C,Spike_T95I,N_D63G,N_R203M,NSP12_G671S,NSP16_Q238H,Spike_G142D,NS3_S26L,Spike_P681R,Spike_R158del,NSP3_P1228L,Spike_S12F,NS7a_V82A,NSP3_A488S,Spike_F157del,NSP4_T492I,NSP14_A394V,Spike_T19R,NS7a_T120I,N_D377Y,M_I82T,NSP4_S137L,Spike_D950N,NS7b_T40I,NSP13_P77L,Spike_E156G,Spike_T478K,NSP6_T77A,NSP12_P323L,Spike_D614G,NSP4_V167L,Spike_L452R)	2022-01-07		TRUE			0.0319667	0.379999				00:00:00
hCoV-19/Australia/QLD4040/2021		Original	betacoronavirus	EPI_ISL_8438139	2021-12-24	Oceania / Australia / Queensland		29841	Human	unknown	unknown	GK	AY.39.1.4	AY.39.1.4	PLEARN-v1.17	VOC Delta GK (B.1.617.2+AY.*) first detected in India	(N_G215C,Spike_T95I,N_D63G,N_R203M,NSP12_G671S,NSP16_Q238H,Spike_G142D,NS3_S26L,Spike_P681R,Spike_R158del,NSP3_P1228L,Spike_S12F,NS7a_V82A,Spike_F157del,NSP4_T492I,NSP14_A394V,Spike_T19R,NS7a_T120I,N_D377Y,M_I82T,NSP4_S137L,Spike_D950N,NS7b_T40I,NSP13_P77L,Spike_E156G,NSP3_P1469S,Spike_T478K,NS7a_V71I,NSP6_T77A,NSP12_P323L,Spike_D614G,NSP4_V167L,Spike_L452R)	2022-01-07		TRUE		TRUE	0.190443	0.381364				00:00:00
hCoV-19/Australia/QLD3982/2021		Original	betacoronavirus	EPI_ISL_8438142	2021-12-24	Oceania / Australia / Queensland		29783	Human	unknown	unknown	GK	AY.39.1.4	AY.39.1.4	PANGO-v1.17	VOC Delta GK (B.1.617.2+AY.*) first detected in India	(N_G215C,Spike_T95I,N_D63G,N_R203M,NSP12_G671S,NSP16_Q238H,Spike_G142D,NS3_S26L,Spike_P681R,Spike_R158del,NSP3_P1228L,Spike_S12F,NS7a_V82A,NSP3_A488S,Spike_F157del,NSP4_T492I,NSP14_A394V,Spike_T19R,NS7a_T120I,N_D377Y,M_I82T,NSP4_S137L,Spike_D950N,NS7b_T40I,NSP13_P77L,Spike_E156G,NSP3_P1469S,Spike_T478K,NS7a_V71I,NSP6_T77A,NSP12_P323L,Spike_D614G,NSP4_V167L,Spike_L452R)	2022-01-07		TRUE	TRUE		0.00869624	0.379691				00:00:00
hCoV-19/Australia/QLD3968/2021		Original	betacoronavirus	EPI_ISL_8438114	2021-12-24	Oceania / Australia / Queensland		29848	Human	unknown	unknown	GK	AY.39.1.4	AY.39.1.4	PANGO-v1.17	VOC Delta GK (B.1.617.2+AY.*) first detected in India	(N_G215C,Spike_T95I,N_D63G,N_R203M,NSP12_G671S,NSP16_Q238H,Spike_G142D,NS3_S26L,Spike_P681R,Spike_R158del,NSP3_P1228L,Spike_S12F,NS7a_V82A,NSP3_A488S,Spike_F157del,NSP4_T492I,NSP14_A394V,Spike_T19R,NS7a_T120I,N_D377Y,M_I82T,NSP4_S137L,Spike_D950N,NS7b_T40I,NSP13_P77L,Spike_E156G,NSP3_P1469S,Spike_T478K,NS7a_V71I,NSP6_T77A,NSP12_P323L,Spike_D614G,NSP4_V167L,Spike_L452R)	2022-01-07		TRUE	TRUE		0.00147414	0.379211				00:00:00
hCoV-19/Australia/QLD3937/2021		Original	betacoronavirus	EPI_ISL_8438106	2021-12-24	Oceania / Australia / Queensland		29790	Human	unknown	unknown	GK	AY.39.1.4	AY.39.1.4	PANGO-v1.17	VOC Delta GK (B.1.617.2+AY.*) first detected in India	(N_G215C,Spike_T95I,N_D63G,N_R203M,NSP12_G671S,NSP16_Q238H,Spike_G142D,NS3_S26L,Spike_P681R,Spike_P384L,Spike_R158del,NSP3_P1228L,Spike_S12F,NS7a_V82A,NSP3_A488S,Spike_F157del,NSP4_T492I,NSP14_A394V,Spike_T19R,NS7a_T120I,N_D377Y,M_I82T,NSP4_S137L,Spike_D950N,NS7b_T40I,NSP13_P77L,Spike_E156G,NSP3_P1469S,Spike_T478K,NS7a_V71I,NSP6_T77A,NSP12_P323L,Spike_D614G,NSP4_V167L,Spike_L452R)	2022-01-07		TRUE	TRUE		0.000436388	0.379521				00:00:00
hCoV-19/Australia/QLD3928/2021		Original	betacoronavirus	EPI_ISL_8437607	2021-12-24	Oceania / Australia / Queensland		29780	Human	unknown	unknown	GK	AY.39.1.4	AY.39.1.4	PANGO-v1.17	VOC Delta GK (B.1.617.2+AY.*) first detected in India	(N_G215C,Spike_T95I,N_D63G,N_R203M,NSP12_G671S,NSP16_Q238H,Spike_G142D,NS3_S26L,Spike_P681R,Spike_R158del,NSP3_P1228L,Spike_S12F,NS7a_V82A,NSP3_A488S,Spike_F157del,NSP4_T492I,NSP14_A394V,Spike_T19R,NS7a_T120I,N_D377Y,M_I82T,NSP4_S137L,Spike_D950N,NS7b_T40I,NSP13_P77L,Spike_E156G,NSP3_P1469S,Spike_T478K,NS7a_V71I,NSP6_T77A,NSP12_P323L,Spike_D614G,NSP4_V167L,Spike_L452R)	2022-01-07		TRUE	TRUE			0.379584				00:00:00
hCoV-19/Australia/QLD4588/2021		Original	betacoronavirus	EPI_ISL_8437601	2021-12-24	Oceania / Australia / Queensland		29757	Human	unknown	unknown	GK	AY.39.1.4	AY.39.1.4	PANGO-v1.17	VOC Delta GK (B.1.617.2+AY.*) first detected in India	(N_G215C,Spike_T95I,N_D63G,N_R203M,NSP12_G671S,NSP16_Q238H,Spike_G142D,NS3_S26L,Spike_P681R,Spike_R158del,NSP3_P1228L,Spike_S12F,NS7a_V82A,NSP3_A488S,Spike_F157del,NSP4_T492I,NSP14_A394V,Spike_T19R,NS7a_T120I,N_D377Y,M_I82T,NSP4_S137L,Spike_D950N,NS7b_T40I,NSP13_P77L,Spike_E156G,NSP3_P1469S,Spike_T478K,NS7a_V71I,NSP6_T77A,NSP12_P323L,Spike_D614G,NSP4_V167L,Spike_L452R)	2022-01-07		TRUE	TRUE		0.00376382	0.379457				00:00:00
hCoV-19/Australia/QLD4587/2021		Original	betacoronavirus	EPI_ISL_8437768	2021-12-24	Oceania / Australia / Queensland		29757	Human	unknown	unknown	GK	AY.39.1.4	AY.39.1.4	PANGO-v1.17	VOC Delta GK (B.1.617.2+AY.*) first detected in India	(N_G215C,Spike_T95I,N_D63G,N_R203M,NSP12_G671S,NSP16_Q238H,NS7a_A79L,NS7a_V82S,Spike_G142D,NS7a_R80N,NS3_S26L,NS7a_P84D,Spike_P681R,Spike_R158del,NSP3_P1228L,NS7a_H73V,NS7a_V74P,Spike_S12F,NSP3_A488S,Spike_F157del,NS7a_R78H,NSP4_T492I,NSP14_A394V,Spike_T19R,NS7a_T120I,NS7a_S81C,NS7a_Y75D,N_D377Y,M_I82T,NSP4_S137L,Spike_D950N,NS7b_T40I,NSP13_P77L,Spike_E156G,NSP3_P1469S,Spike_T478K,NS7a_V71I,NSP6_…	2022-01-07		TRUE			0.0162315	0.379723				00:00:00
hCoV-19/Australia/QLD4374/2021		Original	betacoronavirus	EPI_ISL_8438195	2021-12-24	Oceania / Australia / Queensland		29783	Human	unknown	unknown	GK	AY.39.1.4	AY.39.1.4	PLEARN-v1.17	VOC Delta GK (B.1.617.2+AY.*) first detected in India	(N_G215C,Spike_T95I,N_D63G,N_R203M,NSP12_G671S,NSP16_Q238H,Spike_G142D,NS3_S26L,NSP3_S1206L,Spike_P681R,Spike_R158del,NSP12_Y479H,NSP3_P1228L,NS7a_V82A,NSP3_A488S,Spike_F157del,NSP4_T492I,NSP14_A394V,Spike_T19R,NS7a_T120I,N_D377Y,M_I82T,Spike_D950N,NS7b_T40I,NSP13_P77L,Spike_E156G,NSP3_P1469S,Spike_T478K,NS7a_V71I,NSP6_T77A,NSP12_P323L,Spike_D614G,NSP4_V167L,Spike_L452R,NSP12_I536V)	2022-01-07		TRUE	TRUE		0.000100729	0.379617				00:00:00
hCoV-19/Australia/QLD4570/2021		Original	betacoronavirus	EPI_ISL_8437844	2021-12-24	Oceania / Australia / Queensland		29772	Human	unknown	unknown	GK	AY.39.1.4	AY.39.1.4	PANGO-v1.17	VOC Delta GK (B.1.617.2+AY.*) first detected in India	(N_G215C,Spike_T95I,N_D63G,N_R203M,NSP12_G671S,NSP16_Q238H,Spike_G142D,NS3_S26L,Spike_P681R,Spike_R158del,NSP3_P1228L,Spike_S12F,NS7a_V82A,NSP3_A488S,Spike_F157del,NSP4_T492I,NSP14_A394V,Spike_T19R,NS7a_T120I,N_D377Y,M_I82T,NSP4_S137L,Spike_D950N,NS7b_T40I,NSP13_P77L,Spike_E156G,NSP3_P1469S,Spike_T478K,NS7a_V71I,NSP6_T77A,NSP12_P323L,Spike_D614G,NSP4_V167L,Spike_L452R)	2022-01-07		TRUE	TRUE		3.35886e-05	0.379396				00:00:00
hCoV-19/Australia/QLD4433/2021		Original	betacoronavirus	EPI_ISL_8437916	2021-12-24	Oceania / Australia / Queensland		29837	Human	unknown	unknown	GK	AY.39.1.4	AY.39.1.4	PANGO-v1.17	VOC Delta GK (B.1.617.2+AY.*) first detected in India	(N_G215C,Spike_T95I,N_D63G,N_R203M,NSP12_G671S,NSP16_Q238H,Spike_G142D,NS3_S26L,Spike_P681R,Spike_R158del,NSP3_P1228L,Spike_S12F,NS7a_V82A,NSP3_A488S,Spike_F157del,NSP4_T492I,NSP14_A394V,Spike_T19R,NS7a_T120I,N_D377Y,M_I82T,NSP4_S137L,Spike_D950N,NS7b_T40I,NSP13_P77L,Spike_E156G,NSP3_P1469S,Spike_T478K,NS7a_V71I,NSP6_T77A,NSP12_P323L,Spike_D614G,NSP4_V167L,Spike_L452R)	2022-01-07		TRUE	TRUE		0.00700473	0.37954				00:00:00
hCoV-19/Australia/QLD4760/2021		Original	betacoronavirus	EPI_ISL_8437917	2021-12-24	Oceania / Australia / Queensland		29783	Human	unknown	unknown	GK	AY.39.1.4	AY.39.1.4	PLEARN-v1.17	VOC Delta GK (B.1.617.2+AY.*) first detected in India	(N_G215C,Spike_T95I,N_D63G,N_R203M,NSP12_G671S,NSP16_Q238H,Spike_G142D,NS3_S26L,Spike_P681R,Spike_R158del,NSP3_P1228L,Spike_S12F,NS7a_V82A,NSP3_A488S,Spike_F157del,NSP4_T492I,NSP14_A394V,Spike_T19R,NS7a_T120I,N_D377Y,M_I82T,NSP4_S137L,Spike_D950N,NS7b_T40I,NSP13_P77L,Spike_E156G,NSP3_P1469S,Spike_T478K,NS7a_V71I,NSP6_T77A,NSP12_P323L,Spike_D614G,NSP4_V167L,Spike_L452R)	2022-01-07		TRUE			0.0207837	0.379783				00:00:00
hCoV-19/Australia/QLD5392/2021		Original	betacoronavirus	EPI_ISL_8437918	2021-12-24	Oceania / Australia / Queensland		29773	Human	unknown	unknown	GK	AY.39.1.4	AY.39.1.4	PANGO-v1.17	VOC Delta GK (B.1.617.2+AY.*) first detected in India	(N_G215C,Spike_T95I,N_D63G,N_R203M,NSP12_G671S,NSP16_Q238H,Spike_G142D,NS3_S26L,Spike_P681R,Spike_R158del,NSP3_P1228L,Spike_S12F,NS7a_V82A,NSP3_A488S,Spike_F157del,NSP4_T492I,NSP14_A394V,Spike_T19R,NS7a_T120I,N_D377Y,M_I82T,NSP4_S137L,Spike_D950N,NS7b_T40I,NSP13_P77L,Spike_E156G,NSP3_P1469S,Spike_T478K,NS7a_V71I,NSP6_T77A,NSP12_P323L,Spike_D614G,NSP4_V167L,Spike_L452R)	2022-01-07		TRUE	TRUE		0.00369462	0.379294				00:00:00
hCoV-19/Australia/QLD4596/2021		Original	betacoronavirus	EPI_ISL_8437924	2021-12-24	Oceania / Australia / Queensland		29778	Human	unknown	unknown	GK	AY.39.1.4	AY.39.1.4	PANGO-v1.17	VOC Delta GK (B.1.617.2+AY.*) first detected in India	(N_G215C,Spike_T95I,N_D63G,N_R203M,NSP12_G671S,NSP16_Q238H,Spike_G142D,NS3_S26L,Spike_P681R,Spike_R158del,NSP3_P1228L,Spike_S12F,NS7a_V82A,NSP3_A488S,Spike_F157del,NSP4_T492I,NSP14_A394V,Spike_T19R,NS7a_T120I,N_D377Y,M_I82T,NSP4_S137L,Spike_D950N,NS7b_T40I,NSP13_P77L,Spike_E156G,NSP3_P1469S,Spike_T478K,NS7a_V71I,NSP6_T77A,NSP12_P323L,Spike_D614G,NSP4_V167L,Spike_L452R)	2022-01-07		TRUE	TRUE		0.00211566	0.379505				00:00:00
hCoV-19/Australia/QLD4723/2021		Original	betacoronavirus	EPI_ISL_8437946	2021-12-24	Oceania / Australia / Queensland		29752	Human	unknown	unknown	GK	AY.39.1.4	AY.39.1.4	PLEARN-v1.17	VOC Delta GK (B.1.617.2+AY.*) first detected in India	(N_G215C,Spike_T95I,N_D63G,N_R203M,NSP12_G671S,NSP16_Q238H,Spike_G142D,NS3_S26L,Spike_P681R,Spike_R158del,NSP3_P1228L,Spike_S12F,NS7a_V82A,NSP3_A488S,Spike_F157del,NSP4_T492I,NSP14_A394V,Spike_T19R,NS7a_T120I,N_D377Y,M_I82T,NSP4_S137L,Spike_D950N,NS7b_T40I,NSP13_P77L,Spike_E156G,Spike_T478K,NS7a_V71I,NSP6_T77A,NSP12_P323L,Spike_D614G,NSP4_V167L,Spike_L452R)	2022-01-07		TRUE		TRUE	0.0629201	0.381851				00:00:00
hCoV-19/Australia/QLD4376/2021		Original	betacoronavirus	EPI_ISL_8437927	2021-12-24	Oceania / Australia / Queensland		29766	Human	unknown	unknown	GK	AY.39.1.4	AY.39.1.4	PANGO-v1.17	VOC Delta GK (B.1.617.2+AY.*) first detected in India	(N_G215C,Spike_T95I,N_D63G,N_R203M,NSP12_G671S,NSP16_Q238H,Spike_G142D,NS3_S26L,Spike_P681R,Spike_R158del,NSP3_P1228L,Spike_S12F,NS7a_V82A,NSP3_A488S,Spike_F157del,NSP4_T492I,NSP14_A394V,Spike_T19R,NS7a_T120I,N_D377Y,M_I82T,NSP4_S137L,Spike_D950N,NS7b_T40I,NSP13_P77L,Spike_E156G,NSP3_P1469S,Spike_T478K,NS7a_V71I,NSP6_T77A,NSP12_P323L,Spike_D614G,NSP4_V167L,Spike_L452R)	2022-01-07		TRUE	TRUE		0.00937311	0.379523				00:00:00
hCoV-19/Australia/QLD4208/2021		Original	betacoronavirus	EPI_ISL_8437818	2021-12-24	Oceania / Australia / Queensland		29781	Human	unknown	unknown	GK	AY.39.1.4	AY.39.1.4	PANGO-v1.17	VOC Delta GK (B.1.617.2+AY.*) first detected in India	(NSP12_P918S,N_G215C,Spike_T95I,N_D63G,N_R203M,NSP12_G671S,NSP16_Q238H,Spike_G142D,NS3_S26L,Spike_P681R,Spike_R158del,NSP3_P1228L,Spike_S12F,NS7a_V82A,NSP3_A488S,Spike_F157del,NSP4_T492I,NSP14_A394V,Spike_T19R,NS7a_T120I,N_D377Y,M_I82T,NSP4_S137L,Spike_D950N,NS7b_T40I,NSP13_P77L,Spike_E156G,NSP3_P1469S,Spike_T478K,NS7a_V71I,NSP6_T77A,NSP12_P323L,Spike_D614G,NSP4_V167L,Spike_L452R)	2022-01-07		TRUE	TRUE		0.000100735	0.379542				00:00:00
hCoV-19/Australia/QLD4869/2021		Original	betacoronavirus	EPI_ISL_8437834	2021-12-24	Oceania / Australia / Queensland		29757	Human	unknown	unknown	GK	AY.39.1.4	AY.39.1.4	PANGO-v1.17	VOC Delta GK (B.1.617.2+AY.*) first detected in India	(N_G215C,Spike_T95I,N_D63G,N_R203M,NSP12_G671S,Spike_G142D,NS3_S26L,Spike_P681R,Spike_R158del,NSP3_P1228L,Spike_S12F,NS7a_V82A,NSP3_A488S,Spike_F157del,NSP4_T492I,NSP14_A394V,Spike_T19R,NS7a_T120I,NSP2_A385V,N_D377Y,M_I82T,NSP4_S137L,Spike_D950N,NS7b_T40I,NSP13_P77L,Spike_E156G,NSP3_P1469S,Spike_T478K,NS7a_V71I,NSP6_T77A,NSP12_P323L,Spike_D614G,NSP4_V167L,Spike_L452R)	2022-01-07		TRUE	TRUE		0.00564573	0.379871				00:00:00
hCoV-19/Australia/QLD4121/2021		Original	betacoronavirus	EPI_ISL_8438153	2021-12-24	Oceania / Australia / Queensland		29848	Human	unknown	unknown	GK	AY.39.1.4	AY.39.1.4	PANGO-v1.17	VOC Delta GK (B.1.617.2+AY.*) first detected in India	(N_G215C,Spike_T95I,N_D63G,N_R203M,NSP12_G671S,NSP16_Q238H,Spike_G142D,NS3_S26L,Spike_P681R,Spike_R158del,NSP3_P1228L,Spike_S12F,NS7a_V82A,NSP3_A488S,Spike_F157del,NSP4_T492I,NSP14_A394V,Spike_T19R,NS7a_T120I,N_D377Y,M_I82T,NSP4_S137L,Spike_D950N,NS7b_T40I,NSP13_P77L,NSP13_L43F,Spike_E156G,NSP3_P1469S,Spike_T478K,NS7a_V71I,NSP6_T77A,NSP12_P323L,Spike_D614G,NSP4_V167L,Spike_L452R)	2022-01-07		TRUE	TRUE		0.00117261	0.37913				00:00:00
hCoV-19/Australia/QLD4441/2021		Original	betacoronavirus	EPI_ISL_8437961	2021-12-24	Oceania / Australia / Queensland		29840	Human	unknown	unknown	GK	AY.39.1.4	AY.39.1.4	PANGO-v1.17	VOC Delta GK (B.1.617.2+AY.*) first detected in India	(N_G215C,Spike_T95I,N_D63G,N_R203M,NSP12_G671S,Spike_G142D,NS3_S26L,Spike_P681R,Spike_R158del,NSP3_P1228L,Spike_S12F,NS7a_V82A,NSP3_A488S,Spike_F157del,NSP4_T492I,NSP14_A394V,Spike_T19R,NS7a_T120I,N_D377Y,M_I82T,NSP4_S137L,Spike_D950N,NS7b_T40I,NSP13_P77L,Spike_E156G,NSP3_P1469S,Spike_T478K,NS3_V259L,NS7a_V71I,NSP6_T77A,NSP12_P323L,NSP14_V312F,Spike_D614G,NSP4_V167L,Spike_L452R)	2022-01-07		TRUE	TRUE		0.00137399	0.379174				00:00:00
hCoV-19/Australia/QLD5163/2021		Original	betacoronavirus	EPI_ISL_8437967	2021-12-24	Oceania / Australia / Queensland		29770	Human	unknown	unknown	GK	AY.39.1.4	AY.39.1.4	PLEARN-v1.17	VOC Delta GK (B.1.617.2+AY.*) first detected in India	(N_G215C,Spike_T95I,N_D63G,N_R203M,NSP12_G671S,NSP16_Q238H,Spike_G142D,NS3_S26L,NSP3_S1206L,Spike_P681R,Spike_R158del,NSP12_Y479H,NSP3_P1228L,NS7a_V82A,NSP3_A488S,Spike_F157del,NSP14_A394V,Spike_T19R,NS7a_T120I,N_D377Y,M_I82T,Spike_D950N,NS7b_T40I,NSP13_P77L,Spike_E156G,NSP3_P1469S,Spike_T478K,NS7a_V71I,NSP6_T77A,NSP12_P323L,Spike_D614G,NSP4_V167L,Spike_L452R,NSP12_I536V)	2022-01-07		TRUE			0.0411152	0.379983				00:00:00
hCoV-19/Australia/QLD4867/2021		Original	betacoronavirus	EPI_ISL_8437599	2021-12-24	Oceania / Australia / Queensland		29748	Human	unknown	unknown	GK	AY.39.1.4	AY.39.1.4	PANGO-v1.17	VOC Delta GK (B.1.617.2+AY.*) first detected in India	(N_G215C,Spike_T95I,N_D63G,N_R203M,NSP12_G671S,NSP16_Q238H,Spike_G142D,NS3_S26L,Spike_P681R,Spike_R158del,NSP3_P1228L,Spike_S12F,NS7a_V82A,NSP3_A488S,Spike_F157del,NSP4_T492I,NSP14_A394V,Spike_T19R,NS7a_T120I,N_D377Y,M_I82T,NSP4_S137L,Spike_D950N,NS7b_T40I,NSP13_P77L,Spike_E156G,NSP3_P1469S,Spike_T478K,NS7a_V71I,NSP6_T77A,NSP12_P323L,Spike_D614G,NSP4_V167L,Spike_L452R)	2022-01-07		TRUE	TRUE		0.00504236	0.379485				00:00:00
hCoV-19/Australia/QLD5137/2021		Original	betacoronavirus	EPI_ISL_9638983	2021-12-24	Oceania / Australia / Queensland		29770	Human	unknown	unknown	GK	AY.39.1.4	AY.39.1.4	PANGO-v1.17	VOC Delta GK (B.1.617.2+AY.*) first detected in India	(N_G215C,Spike_T95I,N_D63G,N_R203M,NSP12_G671S,NSP16_Q238H,NSP3_T1677I,Spike_G142D,NS3_S26L,Spike_P681R,Spike_R158del,NSP3_P1228L,N_L227M,Spike_S12F,NS7a_V82A,NSP3_A488S,Spike_F157del,NSP4_T492I,NSP14_A394V,Spike_T19R,NS7a_T120I,N_D377Y,M_I82T,NSP4_S137L,Spike_D950N,NS7b_T40I,NSP13_P77L,Spike_E156G,NSP3_P1469S,Spike_T478K,NS7a_V71I,NSP6_T77A,NSP12_P323L,Spike_D614G,NSP4_V167L,Spike_L452R)	2022-02-08		TRUE			0.0353376	0.379727				00:00:00
hCoV-19/Australia/QLD4810/2021		Original	betacoronavirus	EPI_ISL_8437987	2021-12-24	Oceania / Australia / Queensland		29841	Human	unknown	unknown	GK	AY.39.1.4	AY.39.1.4	PANGO-v1.17	VOC Delta GK (B.1.617.2+AY.*) first detected in India	(N_G215C,Spike_T95I,N_D63G,N_R203M,NSP12_G671S,NSP16_Q238H,Spike_G142D,NS3_S26L,Spike_P681R,Spike_R158del,NSP3_P1228L,Spike_S12F,NS7a_V82A,NSP3_A488S,Spike_F157del,NSP4_T492I,NSP14_A394V,Spike_T19R,NS7a_T120I,N_D377Y,M_I82T,NSP4_S137L,Spike_D950N,NS7b_T40I,NSP13_P77L,Spike_E156G,NS3_R134L,NSP3_P1469S,Spike_T478K,NS7a_V71I,NSP6_T77A,NSP12_P323L,Spike_D614G,NSP4_V167L,Spike_L452R)	2022-01-07		TRUE	TRUE		0.00361918	0.379141				00:00:00
hCoV-19/Australia/QLD4194/2021		Original	betacoronavirus	EPI_ISL_8437688	2021-12-24	Oceania / Australia / Queensland		29783	Human	unknown	unknown	GK	AY.39.1.4	AY.39.1.4	PANGO-v1.17	VOC Delta GK (B.1.617.2+AY.*) first detected in India	(N_G215C,Spike_T95I,N_D63G,N_R203M,NSP12_G671S,NSP16_Q238H,Spike_G142D,NS3_S26L,Spike_P681R,Spike_R158del,NSP3_P1228L,Spike_S12F,NS7a_V82A,NSP3_A488S,Spike_F157del,NSP4_T492I,NSP14_A394V,Spike_T19R,NS7a_T120I,N_D377Y,M_I82T,NSP4_S137L,Spike_D950N,NS7b_T40I,NSP13_P77L,Spike_E156G,NSP3_P1469S,Spike_T478K,NS7a_V71I,NSP6_T77A,NSP12_P323L,Spike_D614G,NSP4_V167L,Spike_L452R)	2022-01-07		TRUE	TRUE			0.379579				00:00:00
hCoV-19/Australia/QLD3635/2021		Original	betacoronavirus	EPI_ISL_8216088	2021-12-24	Oceania / Australia / Queensland		29777	Human	unknown	unknown	GK	AY.39.1.4	AY.39.1.4	PANGO-v1.17	VOC Delta GK (B.1.617.2+AY.*) first detected in India	(N_G215C,Spike_T95I,N_D63G,N_R203M,NSP12_G671S,NSP16_Q238H,Spike_G142D,NS3_S26L,Spike_P681R,Spike_R158del,NSP3_P1228L,Spike_S12F,NS7a_V82A,NSP3_A488S,Spike_F157del,NSP4_T492I,NSP14_A394V,Spike_T19R,NS7a_T120I,N_D377Y,M_I82T,NSP4_S137L,Spike_D950N,NS7b_T40I,NSP13_P77L,Spike_E156G,NSP3_P1469S,Spike_T478K,NS7a_V71I,NSP6_T77A,NSP12_P323L,Spike_D614G,NSP4_V167L,Spike_L452R)	2021-12-31		TRUE			0.00114182	0.379551				00:00:00
hCoV-19/Australia/QLD4836/2021		Original	betacoronavirus	EPI_ISL_8437835	2021-12-24	Oceania / Australia / Queensland		29780	Human	unknown	unknown	GK	AY.39.1.4	AY.39.1.4	PANGO-v1.17	VOC Delta GK (B.1.617.2+AY.*) first detected in India	(N_G215C,Spike_T95I,N_D63G,N_R203M,NSP12_G671S,NSP16_Q238H,Spike_G142D,NS3_S26L,Spike_P681R,Spike_R158del,NSP3_P1228L,Spike_S12F,NS7a_V82A,NSP3_A488S,Spike_F157del,NSP4_T492I,NSP14_A394V,Spike_T19R,NS7a_T120I,N_D377Y,M_I82T,NSP4_S137L,Spike_D950N,NS7b_T40I,NSP13_P77L,Spike_E156G,NSP3_P1469S,Spike_T478K,NS7a_V71I,NSP6_T77A,NSP12_P323L,Spike_D614G,NSP4_V167L,Spike_L452R)	2022-01-07		TRUE			0.0102754	0.379725				00:00:00
hCoV-19/Australia/QLD4872/2021		Original	betacoronavirus	EPI_ISL_8438068	2021-12-24	Oceania / Australia / Queensland		29779	Human	unknown	unknown	GK	AY.39.1.4	AY.39.1.4	PANGO-v1.17	VOC Delta GK (B.1.617.2+AY.*) first detected in India	(N_G215C,Spike_T95I,N_D63G,N_R203M,NSP12_G671S,NSP16_Q238H,Spike_G142D,NS3_S26L,Spike_P681R,Spike_R158del,NSP3_P1228L,Spike_S12F,NS7a_V82A,NSP3_A488S,Spike_F157del,NSP4_T492I,NSP14_A394V,Spike_T19R,NS7a_T120I,N_D377Y,M_I82T,NSP4_S137L,Spike_D950N,NS7b_T40I,NSP13_P77L,Spike_E156G,NSP3_P1469S,Spike_T478K,NS7a_V71I,NSP6_T77A,NSP12_P323L,Spike_D614G,NSP4_V167L,Spike_L452R)	2022-01-07		TRUE			0.0206857	0.379899				00:00:00
hCoV-19/Australia/QLD8617/2021		Original	betacoronavirus	EPI_ISL_8438298	2021-12-24	Oceania / Australia / Queensland		29776	Human	unknown	unknown	GK	AY.39.1.4	AY.39.1.4	PANGO-v1.17	VOC Delta GK (B.1.617.2+AY.*) first detected in India	(N_G215C,Spike_T95I,N_D63G,N_R203M,NSP12_G671S,NSP16_Q238H,Spike_G142D,NS3_S26L,Spike_P681R,Spike_R158del,NSP3_P1228L,Spike_S12F,NS7a_V82A,NSP3_A488S,Spike_F157del,NSP4_T492I,NSP14_A394V,Spike_T19R,NS7a_T120I,N_D377Y,M_I82T,NSP4_S137L,Spike_D950N,NS7b_T40I,NSP13_P77L,Spike_E156G,NSP3_P1469S,Spike_T478K,NS7a_V71I,NSP6_T77A,NSP12_P323L,Spike_D614G,NSP4_V167L,Spike_L452R)	2022-01-07		TRUE	TRUE			0.379601				00:00:00
hCoV-19/Australia/QLD4606/2021		Original	betacoronavirus	EPI_ISL_8437699	2021-12-24	Oceania / Australia / Queensland		29758	Human	unknown	unknown	GK	AY.39.1.4	AY.39.1.4	PANGO-v1.17	VOC Delta GK (B.1.617.2+AY.*) first detected in India	(Spike_T95I,N_D63G,N_R203M,NSP12_G671S,NSP16_Q238H,Spike_G142D,NS3_S26L,Spike_P681R,Spike_R158del,NSP3_P1228L,NS6_W27L,Spike_S12F,NS7a_V82A,NSP3_A488S,Spike_F157del,NSP4_T492I,NSP14_A394V,Spike_T19R,NS7a_T120I,N_D377Y,M_I82T,NSP4_S137L,Spike_D950N,NS7b_T40I,NSP13_P77L,Spike_E156G,NSP3_P1469S,Spike_T478K,NS7a_V71I,NSP6_T77A,NSP12_P323L,Spike_D614G,NSP4_V167L,Spike_L452R)	2022-01-07		TRUE	TRUE		0.000638484	0.379502				00:00:00
hCoV-19/Australia/QLD4560/2021		Original	betacoronavirus	EPI_ISL_8438163	2021-12-24	Oceania / Australia / Queensland		29782	Human	unknown	unknown	GK	AY.39.1.4	AY.39.1.4	PANGO-v1.17	VOC Delta GK (B.1.617.2+AY.*) first detected in India	(N_G215C,Spike_T95I,N_D63G,N_R203M,NSP12_G671S,NSP16_Q238H,Spike_G142D,NS3_S26L,Spike_P681R,Spike_R158del,NSP3_P1228L,Spike_S12F,NS7a_V82A,NSP3_A488S,Spike_F157del,NSP4_T492I,NSP14_A394V,Spike_T19R,NS7a_T120I,N_D377Y,M_I82T,NSP4_S137L,Spike_D950N,NS7b_T40I,NSP13_P77L,Spike_E156G,NSP3_P1469S,Spike_T478K,NS7a_V71I,NSP6_T77A,NSP12_P323L,Spike_D614G,NSP4_V167L,Spike_L452R)	2022-01-07		TRUE	TRUE		3.35773e-05	0.379571				00:00:00
hCoV-19/Australia/QLD4738/2021		Original	betacoronavirus	EPI_ISL_8437940	2021-12-24	Oceania / Australia / Queensland		29752	Human	unknown	unknown	GK	AY.39.1.4	AY.39.1.4	PANGO-v1.17	VOC Delta GK (B.1.617.2+AY.*) first detected in India	(N_G215C,Spike_T95I,N_D63G,N_R203M,NSP12_G671S,NSP16_Q238H,Spike_G142D,NS3_S26L,Spike_P681R,Spike_R158del,NSP3_P1228L,Spike_S12F,NS7a_V82A,NSP3_A488S,Spike_F157del,NSP4_T492I,NSP14_A394V,Spike_T19R,NS7a_T120I,N_D377Y,M_I82T,NSP4_S137L,Spike_D950N,NS7b_T40I,NSP13_P77L,Spike_E156G,NSP3_P1469S,Spike_T478K,NS7a_V71I,NSP6_T77A,NSP12_P323L,Spike_D614G,NSP4_V167L,Spike_L452R)	2022-01-07		TRUE			0.0345523	0.3801				00:00:00
hCoV-19/Australia/QLD4450/2021		Original	betacoronavirus	EPI_ISL_8437842	2021-12-24	Oceania / Australia / Queensland		29773	Human	unknown	unknown	GK	AY.39.1.4	AY.39.1.4	PANGO-v1.17	VOC Delta GK (B.1.617.2+AY.*) first detected in India	(N_G215C,Spike_T95I,N_D63G,N_R203M,NSP12_G671S,NSP16_Q238H,Spike_G142D,NS3_S26L,Spike_P681R,Spike_R158del,NSP3_P1228L,Spike_S12F,NS7a_V82A,NSP3_A488S,Spike_F157del,NSP4_T492I,NSP14_A394V,Spike_T19R,NS7a_T120I,N_D377Y,M_I82T,NSP4_S137L,Spike_D950N,NS7b_T40I,NSP13_P77L,Spike_E156G,NSP3_P1469S,Spike_T478K,NS7a_V71I,NSP6_T77A,NSP12_P323L,Spike_D614G,NSP4_V167L,Spike_L452R)	2022-01-07		TRUE	TRUE		0.000100762	0.379577				00:00:00
hCoV-19/Australia/QLD3955/2021		Original	betacoronavirus	EPI_ISL_8438171	2021-12-24	Oceania / Australia / Queensland		29789	Human	unknown	unknown	GK	AY.39.1.4	AY.39.1.4	PANGO-v1.17	VOC Delta GK (B.1.617.2+AY.*) first detected in India	(N_G215C,Spike_T95I,N_D63G,N_R203M,NSP12_G671S,NSP16_Q238H,Spike_G142D,NS3_S26L,Spike_P681R,Spike_R158del,NSP3_P1228L,Spike_S12F,NS7a_V82A,NSP3_A488S,Spike_F157del,NSP4_T492I,NSP14_A394V,Spike_T19R,NS7a_T120I,N_D377Y,M_I82T,NSP4_S137L,Spike_D950N,NS7b_T40I,NSP13_P77L,Spike_E156G,NSP3_P1469S,Spike_T478K,NS7a_V71I,NSP6_T77A,NSP12_P323L,Spike_D614G,NSP4_V167L,Spike_L452R)	2022-01-07		TRUE	TRUE		0.00718386	0.379983				00:00:00
hCoV-19/Australia/QLD5264/2021		Original	betacoronavirus	EPI_ISL_8437956	2021-12-24	Oceania / Australia / Queensland		29782	Human	unknown	unknown	GK	AY.39.1.4	AY.39.1.4	PANGO-v1.17	VOC Delta GK (B.1.617.2+AY.*) first detected in India	(N_G215C,Spike_T95I,N_D63G,N_R203M,NSP12_G671S,NSP16_Q238H,Spike_G142D,NS3_S26L,Spike_P681R,Spike_R158del,NSP3_P1228L,Spike_S12F,NS7a_V82A,NSP3_A488S,Spike_F157del,NSP4_T492I,NSP14_A394V,Spike_T19R,NS7a_T120I,N_D377Y,M_I82T,NSP4_S137L,Spike_D950N,NS7b_T40I,NSP13_P77L,Spike_E156G,NSP3_P1469S,Spike_T478K,NS7a_V71I,NSP6_T77A,NSP12_P323L,Spike_D614G,NSP4_V167L,Spike_L452R)	2022-01-07		TRUE	TRUE		0.000134309	0.379576				00:00:00
hCoV-19/Australia/QLD4078/2021		Original	betacoronavirus	EPI_ISL_8437989	2021-12-24	Oceania / Australia / Queensland		29790	Human	unknown	unknown	GK	AY.39.1.4	AY.39.1.4	PLEARN-v1.17	VOC Delta GK (B.1.617.2+AY.*) first detected in India	(N_G215C,Spike_T95I,N_D63G,N_R203M,NSP12_G671S,NSP16_Q238H,Spike_G142D,NS3_S26L,NSP3_S1206L,Spike_P681R,Spike_R158del,NSP12_Y479H,NSP3_P1228L,NSP16_L94M,NS7a_V82A,NSP3_A488S,Spike_F157del,NSP4_T492I,NSP14_A394V,Spike_T19R,NS7a_T120I,N_D377Y,M_I82T,Spike_D950N,NS7b_T40I,NSP13_P77L,Spike_E156G,NSP3_P1469S,Spike_T478K,NS7a_V71I,NSP6_T77A,NSP12_P323L,Spike_D614G,NSP4_V167L,Spike_L452R,NSP12_I536V)	2022-01-07		TRUE	TRUE		0.000234978	0.37968				00:00:00
hCoV-19/Australia/QLD4663/2021		Original	betacoronavirus	EPI_ISL_8437758	2021-12-24	Oceania / Australia / Queensland		29782	Human	unknown	unknown	GK	AY.39.1.4	AY.39.1.4	PANGO-v1.17	VOC Delta GK (B.1.617.2+AY.*) first detected in India	(N_G215C,Spike_T95I,N_D63G,N_R203M,NSP12_G671S,NSP16_Q238H,Spike_G142D,NS3_S26L,Spike_P681R,Spike_R158del,NSP3_P1228L,Spike_S12F,NS7a_V82A,NSP3_A488S,Spike_F157del,NSP4_T492I,Spike_S640F,NSP14_A394V,Spike_T19R,NS7a_T120I,N_D377Y,M_I82T,NSP4_S137L,Spike_D950N,NS7b_T40I,NSP13_P77L,Spike_E156G,NSP3_P1469S,Spike_T478K,NS7a_V71I,NSP6_T77A,NSP12_P323L,Spike_D614G,NSP2_P552S,NSP4_V167L,Spike_L452R)	2022-01-07		TRUE			0.015177	0.379441				00:00:00
hCoV-19/Australia/QLD4601/2021		Original	betacoronavirus	EPI_ISL_8216208	2021-12-25	Oceania / Australia / Queensland		29775	Human	unknown	unknown	GK	AY.39.1.4	AY.39.1.4	PANGO-v1.17	VOC Delta GK (B.1.617.2+AY.*) first detected in India	(N_G215C,Spike_T95I,N_D63G,N_R203M,NSP12_G671S,NSP16_Q238H,Spike_G142D,NS3_S26L,Spike_P681R,Spike_R158del,NSP3_P1228L,Spike_S12F,NS7a_V82A,NSP3_A488S,Spike_F157del,NSP4_T492I,NSP14_A394V,Spike_T19R,NS7a_T120I,N_D377Y,M_I82T,NSP4_S137L,Spike_D950N,NS7b_T40I,NSP13_P77L,Spike_E156G,NSP3_P1469S,Spike_T478K,NS7a_V71I,NSP6_T77A,NSP12_P323L,Spike_D614G,NSP4_V167L,Spike_L452R)	2021-12-31		TRUE			0.00799328	0.379592				00:00:00
hCoV-19/Australia/QLD5100/2021		Original	betacoronavirus	EPI_ISL_8216213	2021-12-25	Oceania / Australia / Queensland		29778	Human	unknown	unknown	GK	AY.39.1.4	AY.39.1.4	PANGO-v1.17	VOC Delta GK (B.1.617.2+AY.*) first detected in India	(N_G215C,Spike_T95I,N_D63G,N_R203M,NSP12_G671S,NSP16_Q238H,Spike_G142D,NS3_S26L,Spike_P681R,Spike_R158del,NSP3_P1228L,Spike_S12F,NS7a_V82A,NSP3_A488S,Spike_F157del,NSP4_T492I,NSP14_A394V,Spike_T19R,NS7a_T120I,N_D377Y,M_I82T,NSP4_S137L,Spike_D950N,NS7b_T40I,NSP13_P77L,Spike_E156G,NSP3_P1469S,Spike_T478K,NS7a_V71I,NSP9_D47N,NSP6_T77A,NSP12_P323L,Spike_D614G,NSP4_V167L,Spike_L452R)	2021-12-31		TRUE			0.037343	0.380939				00:00:00
hCoV-19/Australia/QLD4611/2021		Original	betacoronavirus	EPI_ISL_8216237	2021-12-25	Oceania / Australia / Queensland		29779	Human	unknown	unknown	GK	AY.39.1.4	AY.39.1.4	PLEARN-v1.17	VOC Delta GK (B.1.617.2+AY.*) first detected in India	(N_G215C,Spike_T95I,N_D63G,N_R203M,NSP12_G671S,NSP16_Q238H,Spike_G142D,NS3_S26L,NSP3_S1206L,Spike_P681R,Spike_R158del,NSP12_Y479H,NSP3_P1228L,NSP16_L94M,NS7a_V82A,NSP3_A488S,Spike_F157del,NSP14_A394V,Spike_T19R,NS7a_T120I,N_D377Y,M_I82T,Spike_D950N,NS7b_T40I,NSP13_P77L,Spike_E156G,NSP3_P1469S,Spike_T478K,NS7a_V71I,NSP6_T77A,NSP12_P323L,Spike_D614G,NSP4_V167L,Spike_L452R,NSP12_I536V)	2021-12-31		TRUE			0.010813	0.37957				00:00:00
hCoV-19/Australia/QLD4981/2021		Original	betacoronavirus	EPI_ISL_8438117	2021-12-25	Oceania / Australia / Queensland		29788	Human	unknown	unknown	GK	AY.39.1.4	AY.39.1.4	PANGO-v1.17	VOC Delta GK (B.1.617.2+AY.*) first detected in India	(N_G215C,Spike_T95I,N_D63G,N_R203M,NSP12_G671S,NSP16_Q238H,Spike_G142D,NS3_S26L,Spike_P681R,Spike_P384L,Spike_R158del,NSP3_P1228L,Spike_S12F,NS7a_V82A,NSP3_A488S,Spike_F157del,NSP4_T492I,NSP14_A394V,Spike_T19R,NS7a_T120I,N_D377Y,M_I82T,NSP4_S137L,Spike_D950N,NS7b_T40I,NSP13_P77L,Spike_E156G,NSP3_P1469S,Spike_T478K,NS7a_V71I,NSP6_T77A,NSP12_P323L,Spike_D614G,NSP4_V167L,Spike_L452R)	2022-01-07		TRUE	TRUE		0.000369276	0.379622				00:00:00
hCoV-19/Australia/QLD4368/2021		Original	betacoronavirus	EPI_ISL_8438101	2021-12-25	Oceania / Australia / Queensland		29782	Human	unknown	unknown	GK	AY.39.1.4	AY.39.1.4	PANGO-v1.17	VOC Delta GK (B.1.617.2+AY.*) first detected in India	(N_G215C,Spike_T95I,N_D63G,N_R203M,NSP12_G671S,NSP16_Q238H,Spike_G142D,NSP2_P129L,NSP8_T145A,NS3_S26L,Spike_P681R,Spike_R158del,NSP3_P1228L,NSP14_S396A,NSP3_A256V,Spike_S12F,NS7a_V82A,NSP3_A488S,Spike_F157del,NSP4_T492I,NSP14_A394V,Spike_T19R,NS7a_T120I,N_D377Y,M_I82T,NSP4_S137L,Spike_D950N,NSP1_K120N,NS7b_T40I,NSP13_P77L,Spike_E156G,NSP3_P1469S,Spike_T478K,NS7a_V71I,NSP6_T77A,NS3_W131L,NSP12_P32…	2022-01-07		TRUE	TRUE		0.000134309	0.379643				00:00:00
hCoV-19/Australia/QLD4945/2021		Original	betacoronavirus	EPI_ISL_8438320	2021-12-25	Oceania / Australia / Queensland		29787	Human	unknown	unknown	GK	AY.39.1.4	AY.39.1.4	PANGO-v1.17	VOC Delta GK (B.1.617.2+AY.*) first detected in India	(N_G215C,Spike_T95I,N_D63G,N_R203M,NSP12_G671S,NSP16_Q238H,Spike_G142D,NS3_S26L,Spike_P681R,Spike_R158del,NSP7_L71F,NSP3_P1228L,Spike_S12F,NS7a_V82A,NSP3_A488S,Spike_F157del,NSP4_T492I,NSP14_A394V,Spike_T19R,NS7a_T120I,N_D377Y,M_I82T,NSP4_S137L,Spike_D950N,NS7b_T40I,NSP13_P77L,Spike_E156G,NSP3_P1469S,Spike_T478K,NS7a_V71I,NSP6_T77A,NSP12_P323L,Spike_D614G,NSP4_V167L,Spike_L452R)	2022-01-07		TRUE	TRUE		6.71434e-05	0.379453				00:00:00
hCoV-19/Australia/QLD5098/2021		Original	betacoronavirus	EPI_ISL_8438297	2021-12-25	Oceania / Australia / Queensland		29778	Human	unknown	unknown	GK	AY.39.1.4	AY.39.1.4	PANGO-v1.17	VOC Delta GK (B.1.617.2+AY.*) first detected in India	(N_G215C,Spike_T95I,N_D63G,N_R203M,NSP12_G671S,NSP16_Q238H,Spike_G142D,NS3_S26L,Spike_P681R,Spike_R158del,NSP7_L71F,NSP3_P1228L,Spike_S12F,NS7a_V82A,NSP3_A488S,Spike_F157del,NSP4_T492I,NSP14_A394V,Spike_T19R,NS7a_T120I,N_D377Y,M_I82T,NSP4_S137L,Spike_D950N,NS7b_T40I,NSP13_P77L,Spike_E156G,NSP3_P1469S,Spike_T478K,NS7a_V71I,NSP6_T77A,NSP12_P323L,Spike_D614G,NSP4_V167L,Spike_L452R)	2022-01-07		TRUE	TRUE		3.35818e-05	0.379521				00:00:00
hCoV-19/Australia/QLD5210/2021		Original	betacoronavirus	EPI_ISL_8437977	2021-12-25	Oceania / Australia / Queensland		29770	Human	unknown	unknown	GK	AY.39.1.4	AY.39.1.4	PANGO-v1.17	VOC Delta GK (B.1.617.2+AY.*) first detected in India	(N_G215C,Spike_T95I,N_D63G,N_R203M,NSP12_G671S,NSP16_Q238H,Spike_G142D,NS3_S26L,Spike_P681R,Spike_R158del,NSP3_P1228L,Spike_S12F,NS7a_V82A,NSP3_A488S,Spike_F157del,NSP4_T492I,NSP14_A394V,Spike_T19R,NS7a_T120I,N_D377Y,M_I82T,NSP4_S137L,Spike_D950N,NS7b_T40I,NSP13_P77L,Spike_E156G,NSP3_P1469S,Spike_T478K,NS7a_V71I,NSP6_T77A,NSP12_P323L,Spike_D614G,NSP4_V167L,Spike_L452R)	2022-01-07		TRUE			0.0134363	0.379571				00:00:00
hCoV-19/Australia/QLD4843/2021		Original	betacoronavirus	EPI_ISL_8437931	2021-12-25	Oceania / Australia / Queensland		29755	Human	unknown	unknown	GK	AY.39.1.4	AY.39.1.4	PLEARN-v1.17	VOC Delta GK (B.1.617.2+AY.*) first detected in India	(N_G215C,Spike_T95I,N_D63G,N_R203M,NSP12_G671S,NSP16_Q238H,Spike_G142D,NS3_S26L,Spike_P681R,Spike_P384L,Spike_R158del,NSP3_P1228L,Spike_S12F,NS7a_V82A,NSP3_A488S,Spike_F157del,NSP4_T492I,NSP14_A394V,Spike_T19R,NS7a_T120I,N_D377Y,M_I82T,NSP4_S137L,NSP3_E154Q,Spike_D950N,NS7b_T40I,NSP13_P77L,Spike_E156G,NSP3_P1469S,NS7a_V71I,NSP6_T77A,NSP12_P323L,Spike_D614G)	2022-01-07		TRUE		TRUE	0.1714	0.38187				00:00:00
hCoV-19/Australia/QLD8767/2021		Original	betacoronavirus	EPI_ISL_8437901	2021-12-25	Oceania / Australia / Queensland		29778	Human	unknown	unknown	GK	AY.39.1.4	AY.39.1.4	PANGO-v1.17	VOC Delta GK (B.1.617.2+AY.*) first detected in India	(N_G215C,Spike_T95I,N_D63G,N_R203M,NSP12_G671S,Spike_G142D,NS3_S26L,Spike_P681R,Spike_R158del,NSP3_P1228L,Spike_S12F,NS7a_V82A,NSP3_A488S,Spike_F157del,NSP4_T492I,NSP14_A394V,Spike_T19R,NS7a_T120I,N_D377Y,M_I82T,NSP4_S137L,Spike_D950N,NS7b_T40I,NSP13_P77L,Spike_E156G,NSP3_P1469S,Spike_T478K,NS7a_V71I,NSP6_T77A,NSP12_P323L,Spike_D614G,NSP4_V167L,Spike_L452R,N_A211T)	2022-01-07		TRUE	TRUE		0.00497011	0.379244				00:00:00
hCoV-19/Australia/QLD4978/2021		Original	betacoronavirus	EPI_ISL_8438423	2021-12-25	Oceania / Australia / Queensland		29744	Human	unknown	unknown	GK	AY.39.1.4	AY.39.1.4	PANGO-v1.17	VOC Delta GK (B.1.617.2+AY.*) first detected in India	(N_G215C,Spike_T95I,N_D63G,N_R203M,NSP12_G671S,NSP16_Q238H,Spike_G142D,NS3_S26L,NS7a_P84S,Spike_P681R,Spike_R158del,NSP3_P1228L,Spike_S12F,NS7a_V82A,NSP3_A488S,Spike_F157del,NSP4_T492I,NSP14_A394V,Spike_T19R,NS7a_T120I,N_D377Y,M_I82T,NSP4_S137L,Spike_D950N,NS7b_T40I,NSP13_P77L,Spike_E156G,NSP3_P1469S,Spike_T478K,NS7a_V71I,NSP6_T77A,NSP12_P323L,Spike_D614G,NSP4_V167L,Spike_L452R)	2022-01-07		TRUE	TRUE		6.72405e-05	0.379463				00:00:00
hCoV-19/Australia/QLD5302/2021		Original	betacoronavirus	EPI_ISL_8437944	2021-12-25	Oceania / Australia / Queensland		29768	Human	unknown	unknown	GK	AY.39.1.4	AY.39.1.4	PANGO-v1.17	VOC Delta GK (B.1.617.2+AY.*) first detected in India	(N_G215C,Spike_T95I,N_D63G,N_R203M,NSP12_G671S,NSP16_Q238H,Spike_G142D,NS3_S26L,Spike_P681R,Spike_R158del,NSP3_P1228L,Spike_S12F,NS7a_V82A,NSP3_A488S,Spike_F157del,NSP4_T492I,NSP14_A394V,Spike_T19R,NS7a_T120I,N_D377Y,M_I82T,NSP4_S137L,Spike_D950N,NS7b_T40I,NSP13_P77L,Spike_E156G,NSP3_P1469S,Spike_T478K,NS7a_V71I,NSP6_T77A,NSP12_P323L,Spike_D614G,NSP4_V167L,Spike_L452R)	2022-01-07		TRUE			0.0145794	0.379662				00:00:00
hCoV-19/Australia/QLD5201/2021		Original	betacoronavirus	EPI_ISL_8437959	2021-12-25	Oceania / Australia / Queensland		29782	Human	unknown	unknown	GK	AY.39.1.4	AY.39.1.4	PANGO-v1.17	VOC Delta GK (B.1.617.2+AY.*) first detected in India	(N_G215C,Spike_T95I,N_D63G,N_R203M,NSP12_G671S,NSP16_Q238H,Spike_G142D,NS3_S26L,Spike_P681R,Spike_R158del,NSP3_P1228L,Spike_S12F,NS7a_V82A,NSP3_A488S,Spike_F157del,NSP4_T492I,NSP14_A394V,Spike_T19R,NS7a_T120I,N_D377Y,M_I82T,NSP4_S137L,Spike_D950N,NS7b_T40I,NSP13_P77L,Spike_E156G,NSP3_P1469S,Spike_T478K,NS7a_V71I,NSP6_T77A,NSP12_P323L,Spike_D614G,NSP4_V167L,Spike_L452R)	2022-01-07		TRUE	TRUE		0.000100732	0.379496				00:00:00
hCoV-19/Australia/QLD5979/2021		Original	betacoronavirus	EPI_ISL_9639069	2021-12-25	Oceania / Australia / Queensland		29775	Human	unknown	unknown	GK	AY.39.1.4	AY.39.1.4	PANGO-v1.17	VOC Delta GK (B.1.617.2+AY.*) first detected in India	(N_G215C,Spike_T95I,N_D63G,N_R203M,NSP12_G671S,NSP16_Q238H,Spike_G142D,NS3_S26L,Spike_P681R,Spike_R158del,NSP3_P1228L,Spike_S12F,NS7a_V82A,NSP3_A488S,Spike_F157del,NSP4_T492I,NSP14_A394V,Spike_T19R,NS7a_T120I,N_D377Y,M_I82T,NSP4_S137L,Spike_D950N,NS7b_T40I,NSP13_P77L,Spike_E156G,NSP3_P1469S,Spike_T478K,NS7a_V71I,NSP6_T77A,NSP12_P323L,Spike_D614G,NSP4_V167L,Spike_L452R)	2022-02-08		TRUE			0.000100756	0.379551				00:00:00
hCoV-19/Australia/QLD4919/2021		Original	betacoronavirus	EPI_ISL_8438146	2021-12-25	Oceania / Australia / Queensland		29789	Human	unknown	unknown	GK	AY.39.1.4	AY.39.1.4	PANGO-v1.17	VOC Delta GK (B.1.617.2+AY.*) first detected in India	(N_G215C,Spike_T95I,N_D63G,N_R203M,NSP12_G671S,NSP16_Q238H,Spike_G142D,NS3_S26L,Spike_P681R,Spike_R158del,NSP3_P1228L,Spike_S12F,NS7a_V82A,NSP3_A488S,Spike_F157del,NSP4_T492I,NSP14_A394V,Spike_T19R,NS7a_T120I,N_D377Y,M_I82T,NSP4_S137L,Spike_D950N,NS7b_T40I,NSP13_P77L,Spike_E156G,NSP3_P1469S,Spike_T478K,NS7a_V71I,NSP6_T77A,NSP12_P323L,Spike_D614G,NSP4_V167L,Spike_L452R)	2022-01-07		TRUE	TRUE		0.000201417	0.379613				00:00:00
hCoV-19/Australia/QLD5451/2021		Original	betacoronavirus	EPI_ISL_8438282	2021-12-25	Oceania / Australia / Queensland		29785	Human	unknown	unknown	GK	AY.39.1.4	AY.39.1.4	PANGO-v1.17	VOC Delta GK (B.1.617.2+AY.*) first detected in India	(N_G215C,Spike_T95I,N_D63G,N_R203M,NSP12_G671S,Spike_G142D,NS3_S26L,Spike_P681R,Spike_R158del,NSP3_P1228L,Spike_S12F,NS7a_V82A,NSP3_A488S,Spike_F157del,NSP4_T492I,NSP14_A394V,Spike_T19R,NS7a_T120I,N_D377Y,M_I82T,NSP4_S137L,Spike_D950N,NS7b_T40I,NSP13_P77L,Spike_E156G,NSP3_P1469S,Spike_T478K,NS7a_V71I,NSP6_T77A,NSP12_P323L,Spike_D614G,NSP4_V167L,Spike_L452R)	2022-01-07		TRUE	TRUE		3.35739e-05	0.379566				00:00:00
hCoV-19/Australia/QLD4825/2021		Original	betacoronavirus	EPI_ISL_8438192	2021-12-25	Oceania / Australia / Queensland		29783	Human	unknown	unknown	GK	AY.39.1.4	AY.39.1.4	PANGO-v1.17	VOC Delta GK (B.1.617.2+AY.*) first detected in India	(N_G215C,Spike_T95I,N_D63G,N_R203M,NSP12_G671S,NSP16_Q238H,Spike_G142D,NS3_S26L,Spike_P681R,Spike_R158del,NSP3_P1228L,Spike_S12F,NS7a_V82A,NSP3_A488S,Spike_F157del,NSP4_T492I,NSP14_A394V,Spike_T19R,NS7a_T120I,N_D377Y,M_I82T,NSP4_S137L,Spike_D950N,NS7b_T40I,NSP13_P77L,Spike_E156G,NSP3_P1469S,Spike_T478K,NS7a_V71I,NSP6_T77A,NSP12_P323L,Spike_D614G,NSP4_V167L,Spike_L452R)	2022-01-07		TRUE	TRUE		6.71524e-05	0.379537				00:00:00
hCoV-19/Australia/QLD4965/2021		Original	betacoronavirus	EPI_ISL_8437945	2021-12-25	Oceania / Australia / Queensland		29783	Human	unknown	unknown	GK	AY.39.1.4	AY.39.1.4	PANGO-v1.17	VOC Delta GK (B.1.617.2+AY.*) first detected in India	(N_G215C,Spike_T95I,N_D63G,N_R203M,NSP12_G671S,NSP16_Q238H,Spike_G142D,NS3_S26L,Spike_P681R,Spike_R158del,NSP3_P1228L,Spike_S12F,NS7a_V82A,NSP3_A488S,Spike_F157del,NSP4_T492I,NSP14_A394V,Spike_T19R,NS7a_T120I,N_D377Y,M_I82T,NSP4_S137L,Spike_D950N,NS7b_T40I,NSP13_P77L,Spike_E156G,NSP3_P1469S,Spike_T478K,NS7a_V71I,NSP6_T77A,NSP12_P323L,Spike_D614G,NSP4_V167L,Spike_L452R)	2022-01-07		TRUE			0.0231676	0.380023				00:00:00
hCoV-19/Australia/QLD4952/2021		Original	betacoronavirus	EPI_ISL_8437968	2021-12-25	Oceania / Australia / Queensland		29772	Human	unknown	unknown	GK	AY.39.1.4	AY.39.1.4	PANGO-v1.17	VOC Delta GK (B.1.617.2+AY.*) first detected in India	(N_G215C,Spike_T95I,N_D63G,N_R203M,NSP12_G671S,NSP16_Q238H,Spike_G142D,NS3_S26L,Spike_P681R,Spike_R158del,NSP3_P1228L,Spike_S12F,NS7a_V82A,NSP3_A488S,Spike_F157del,NSP4_T492I,NSP14_A394V,Spike_T19R,NS7a_T120I,N_D377Y,M_I82T,NSP4_S137L,Spike_D950N,NS7b_T40I,NSP13_P77L,Spike_E156G,NSP3_P1469S,Spike_T478K,NS7a_V71I,NSP6_T77A,NSP12_P323L,Spike_D614G,NSP4_V167L,Spike_L452R)	2022-01-07		TRUE			0.0210936	0.379701				00:00:00
hCoV-19/Australia/QLD5072/2021		Original	betacoronavirus	EPI_ISL_8438165	2021-12-25	Oceania / Australia / Queensland		29788	Human	unknown	unknown	GK	AY.39.1.4	AY.39.1.4	PANGO-v1.17	VOC Delta GK (B.1.617.2+AY.*) first detected in India	(N_G215C,Spike_T95I,N_D63G,N_R203M,NSP12_G671S,NSP16_Q238H,Spike_G142D,NS3_S26L,Spike_P681R,Spike_R158del,NSP3_P1228L,Spike_S12F,NS7a_V82A,NSP3_A488S,Spike_F157del,NSP4_T492I,NSP14_A394V,Spike_T19R,NS7a_T120I,N_D377Y,M_I82T,NSP4_S137L,Spike_D950N,NS7b_T40I,NSP13_P77L,Spike_E156G,NSP3_P1469S,Spike_T478K,NS7a_V71I,NSP6_T77A,NSP12_P323L,Spike_D614G,NSP4_V167L,Spike_L452R)	2022-01-07		TRUE	TRUE		0.000637841	0.37959				00:00:00
hCoV-19/Australia/QLD4492/2021		Original	betacoronavirus	EPI_ISL_8438099	2021-12-25	Oceania / Australia / Queensland		29792	Human	unknown	unknown	GK	AY.39.1.4	AY.39.1.4	PANGO-v1.17	VOC Delta GK (B.1.617.2+AY.*) first detected in India	(N_G215C,Spike_T95I,N_D63G,N_R203M,NSP12_G671S,NSP16_Q238H,NS7a_A79L,NS7a_V82S,Spike_G142D,NS7a_R80N,NS3_S26L,NS7a_P84D,Spike_P681R,Spike_R158del,NSP3_P1228L,NS7a_H73V,NS7a_V74P,Spike_S12F,NSP3_A488S,Spike_F157del,NS7a_R78H,NSP4_T492I,NSP14_A394V,Spike_T19R,NS7a_T120I,NS7a_S81C,NS7a_Y75D,N_D377Y,M_I82T,NSP4_S137L,Spike_D950N,NS7b_T40I,NSP13_P77L,Spike_E156G,NSP3_P1469S,Spike_T478K,NS7a_V71I,NSP6_…	2022-01-07		TRUE	TRUE		0.000302095	0.379512				00:00:00
hCoV-19/Australia/QLD4976/2021		Original	betacoronavirus	EPI_ISL_8438151	2021-12-25	Oceania / Australia / Queensland		29789	Human	unknown	unknown	GK	AY.39.1.4	AY.39.1.4	PANGO-v1.17	VOC Delta GK (B.1.617.2+AY.*) first detected in India	(N_G215C,Spike_T95I,N_D63G,N_R203M,NSP12_G671S,NSP16_Q238H,Spike_G142D,NS3_S26L,Spike_P681R,Spike_P384L,Spike_R158del,NSP3_P1228L,Spike_S12F,NS7a_V82A,NSP3_A488S,Spike_F157del,NSP4_T492I,NSP14_A394V,Spike_T19R,NS7a_T120I,N_D377Y,M_I82T,NSP4_S137L,Spike_D950N,NS7b_T40I,NSP13_P77L,Spike_E156G,NSP3_P1469S,Spike_T478K,NS7a_V71I,NSP6_T77A,NSP12_P323L,Spike_D614G,NSP4_V167L,Spike_L452R)	2022-01-07		TRUE	TRUE		0.000469972	0.379614				00:00:00
hCoV-19/Australia/QLD5259/2021		Original	betacoronavirus	EPI_ISL_8438154	2021-12-25	Oceania / Australia / Queensland		29844	Human	unknown	unknown	GK	AY.39.1.4	AY.39.1.4	PANGO-v1.17	VOC Delta GK (B.1.617.2+AY.*) first detected in India	(N_G215C,Spike_T95I,N_D63G,N_R203M,NSP12_G671S,NSP16_Q238H,Spike_G142D,NS3_S26L,Spike_P681R,Spike_R158del,NSP3_P1228L,Spike_S12F,NS7a_V82A,NSP3_A488S,Spike_F157del,NSP4_T492I,NSP14_A394V,Spike_T19R,NS7a_T120I,N_D377Y,M_I82T,NSP4_S137L,Spike_D950N,NS7b_T40I,NSP13_P77L,Spike_E156G,NSP3_P1469S,Spike_T478K,NS7a_V71I,NSP6_T77A,NSP12_P323L,Spike_D614G,NSP4_V167L,Spike_L452R)	2022-01-07		TRUE	TRUE		0.00097172	0.379104				00:00:00
hCoV-19/Australia/QLD5387/2021		Original	betacoronavirus	EPI_ISL_8438029	2021-12-25	Oceania / Australia / Queensland		29788	Human	unknown	unknown	GK	AY.39.1.4	AY.39.1.4	PANGO-v1.17	VOC Delta GK (B.1.617.2+AY.*) first detected in India	(N_G215C,Spike_T95I,N_D63G,N_R203M,NSP12_G671S,NSP16_Q238H,Spike_G142D,NS3_S26L,NSP3_A898T,Spike_P681R,Spike_R158del,NSP3_P1228L,Spike_S12F,NS7a_V82A,NSP3_A488S,Spike_F157del,NSP4_T492I,NSP14_A394V,Spike_T19R,NS7a_T120I,N_D377Y,M_I82T,NSP4_S137L,Spike_D950N,NS7b_T40I,NSP13_P77L,Spike_E156G,NSP3_P1469S,Spike_T478K,NS7a_V71I,NSP6_T77A,NSP12_P323L,Spike_D614G,NSP4_V167L,Spike_L452R)	2022-01-07		TRUE	TRUE		0.000201423	0.379525				00:00:00
hCoV-19/Australia/QLD5214/2021		Original	betacoronavirus	EPI_ISL_8437935	2021-12-25	Oceania / Australia / Queensland		29778	Human	unknown	unknown	GK	AY.39.1.4	AY.39.1.4	PANGO-v1.17	VOC Delta GK (B.1.617.2+AY.*) first detected in India	(N_G215C,Spike_T95I,N_D63G,N_R203M,NSP12_G671S,NSP16_Q238H,Spike_G142D,NS3_S26L,Spike_P681R,Spike_R158del,NSP3_P1228L,Spike_S12F,NS7a_V82A,NSP3_A488S,Spike_F157del,NSP4_T492I,NSP14_A394V,Spike_T19R,NS7a_T120I,N_D377Y,M_I82T,NSP4_S137L,Spike_D950N,NS7b_T40I,NSP13_P77L,Spike_E156G,NSP3_P1469S,Spike_T478K,NS7a_V71I,NSP6_T77A,NSP12_P323L,Spike_D614G,NSP4_V167L,Spike_L452R)	2022-01-07		TRUE			0.0262946	0.380135				00:00:00
hCoV-19/Australia/QLD9631/2021		Original	betacoronavirus	EPI_ISL_8438291	2021-12-25	Oceania / Australia / Queensland		29767	Human	unknown	unknown	GK	AY.39.1.4	AY.39.1.4	PANGO-v1.17	VOC Delta GK (B.1.617.2+AY.*) first detected in India	(N_G215C,Spike_T95I,N_D63G,N_R203M,NSP12_G671S,NSP16_Q238H,Spike_G142D,NS3_S26L,Spike_P681R,Spike_R158del,NSP3_P1228L,Spike_S12F,NS7a_V82A,NSP3_A488S,Spike_F157del,NSP4_T492I,NSP14_A394V,Spike_T19R,NS7a_T120I,N_D377Y,M_I82T,NSP4_S137L,Spike_D950N,NS7b_T40I,NSP13_P77L,Spike_E156G,NSP3_P1469S,Spike_T478K,NS7a_V71I,NSP6_T77A,NSP12_P323L,Spike_D614G,NSP4_V167L,Spike_L452R)	2022-01-07		TRUE	TRUE		0.000100783	0.379519				00:00:00
hCoV-19/Australia/QLD5472/2021		Original	betacoronavirus	EPI_ISL_8437843	2021-12-26	Oceania / Australia / Queensland		29785	Human	unknown	unknown	GK	AY.39.1.4	AY.39.1.4	PANGO-v1.17	VOC Delta GK (B.1.617.2+AY.*) first detected in India	(N_G215C,Spike_T95I,N_D63G,N_R203M,NSP12_G671S,NSP16_Q238H,Spike_G142D,NS3_S26L,Spike_P681R,Spike_R158del,NSP3_P1228L,Spike_S12F,NS7a_V82A,NSP3_A488S,Spike_F157del,NSP4_T492I,NSP14_A394V,Spike_T19R,NS7a_T120I,N_D377Y,M_I82T,NSP4_S137L,Spike_D950N,NS7b_T40I,NSP13_P77L,Spike_E156G,NSP3_P1469S,Spike_T478K,NS7a_V71I,NSP6_T77A,NSP12_P323L,Spike_D614G,NSP3_A861V,NSP4_V167L,Spike_L452R)	2022-01-07		TRUE			0.0163505	0.379616				00:00:00
hCoV-19/Australia/QLD4804/2021		Original	betacoronavirus	EPI_ISL_8438107	2021-12-26	Oceania / Australia / Queensland		29753	Human	unknown	unknown	GK	AY.39.1.4	AY.39.1.4	PANGO-v1.17	VOC Delta GK (B.1.617.2+AY.*) first detected in India	(N_G215C,Spike_T95I,N_D63G,N_R203M,NSP12_G671S,NS3_S26L,Spike_P681R,NSP3_P1228L,Spike_S12F,NS7a_V82A,NSP3_A488S,NSP4_T492I,NSP14_A394V,Spike_T19R,NS7a_T120I,N_D377Y,M_I82T,NSP4_S137L,Spike_D950N,NS7b_T40I,NSP13_P77L,NSP3_P1469S,Spike_T478K,NS7a_V71I,NSP6_T77A,NSP12_P323L,Spike_D614G,Spike_L452R,NSP4_V167L)	2022-01-07		TRUE		TRUE	0.050684	0.381625				00:00:00
hCoV-19/Australia/QLD5400/2021		Original	betacoronavirus	EPI_ISL_8438362	2021-12-26	Oceania / Australia / Queensland		29743	Human	unknown	unknown	GK	AY.39.1.4	AY.39.1.4	PANGO-v1.17	VOC Delta GK (B.1.617.2+AY.*) first detected in India	(N_G215C,Spike_T95I,N_D63G,N_R203M,NSP12_G671S,NSP16_Q238H,Spike_G142D,NS3_S26L,Spike_P681R,Spike_R158del,NSP3_P1228L,Spike_S12F,NS7a_V82A,NSP3_A488S,Spike_F157del,NSP4_T492I,NSP14_A394V,Spike_T19R,NS7a_T120I,N_D377Y,M_I82T,NSP4_S137L,Spike_D950N,NS7b_T40I,NSP13_P77L,Spike_E156G,NSP3_P1469S,Spike_T478K,NS7a_V71I,NSP6_T77A,NSP12_P323L,Spike_D614G,NSP4_V167L,Spike_L452R)	2022-01-07		TRUE	TRUE			0.379484				00:00:00
hCoV-19/Australia/QLD4854/2021		Original	betacoronavirus	EPI_ISL_8437966	2021-12-26	Oceania / Australia / Queensland		29772	Human	unknown	unknown	GK	AY.39.1.4	AY.39.1.4	PANGO-v1.17	VOC Delta GK (B.1.617.2+AY.*) first detected in India	(N_G215C,Spike_T95I,N_D63G,N_R203M,NSP12_G671S,NSP16_Q238H,Spike_G142D,NS3_S26L,Spike_P681R,Spike_R158del,NSP3_P1228L,Spike_S12F,NS7a_V82A,NSP3_A488S,Spike_F157del,NSP4_T492I,NSP14_A394V,Spike_T19R,NS7a_T120I,N_D377Y,M_I82T,NSP4_S137L,Spike_D950N,NS7b_T40I,NSP13_P77L,Spike_E156G,NSP3_P1469S,Spike_T478K,NS7a_V71I,NSP6_T77A,NSP12_P323L,N_A273S,Spike_D614G,NSP4_V167L,Spike_L452R)	2022-01-07		TRUE			0.0123942	0.379349				00:00:00
hCoV-19/Australia/QLD5561/2021		Original	betacoronavirus	EPI_ISL_9638931	2021-12-26	Oceania / Australia / Queensland		29769	Human	unknown	unknown	GK	AY.39.1.4	AY.39.1.4	PANGO-v1.17	VOC Delta GK (B.1.617.2+AY.*) first detected in India	(N_G215C,Spike_T95I,N_D63G,N_R203M,NSP12_G671S,NSP16_Q238H,NS7a_A79L,NS7a_V82S,Spike_G142D,NS7a_R80N,NS3_S26L,NS7a_P84D,Spike_P681R,Spike_P384L,Spike_R158del,NSP3_P1228L,NS7a_H73V,NS7a_V74P,Spike_S12F,NSP3_A488S,Spike_F157del,NS7a_R78H,NSP4_T492I,NSP14_A394V,Spike_T19R,NS7a_T120I,NS7a_S81C,NS7a_Y75D,N_D377Y,M_I82T,NSP4_S137L,Spike_D950N,NS7b_T40I,NSP13_P77L,Spike_E156G,NSP3_P1469S,Spike_T478K,NS7…	2022-02-08		TRUE			0.0278142	0.379842				00:00:00
hCoV-19/Australia/QLD5811/2021		Original	betacoronavirus	EPI_ISL_9638921	2021-12-26	Oceania / Australia / Queensland		29772	Human	unknown	unknown	GK	AY.39.1.4	AY.39.1.4	PLEARN-v1.17	VOC Delta GK (B.1.617.2+AY.*) first detected in India	(N_G215C,Spike_T95I,N_D63G,N_R203M,NSP12_G671S,NSP16_Q238H,Spike_G142D,NS3_S26L,Spike_P681R,Spike_R158del,NSP3_P1228L,Spike_S12F,NS7a_V82A,NSP3_A488S,Spike_F157del,NSP4_T492I,NSP14_A394V,Spike_T19R,NS7a_T120I,N_D377Y,M_I82T,NSP4_S137L,Spike_D950N,NS7b_T40I,NSP13_P77L,Spike_E156G,NSP3_P1469S,Spike_T478K,NS7a_V71I,NSP6_T77A,NSP12_P323L,Spike_D614G,NSP4_V167L,Spike_L452R)	2022-02-08		TRUE			0.0275762	0.379952				00:00:00
hCoV-19/Australia/QLD17558/2021		Original	betacoronavirus	EPI_ISL_9639301	2021-12-26	Oceania / Australia / Queensland		29780	Human	unknown	unknown	GK	AY.39.1.4	AY.39.1.4	PLEARN-v1.17	VOC Delta GK (B.1.617.2+AY.*) first detected in India	(N_G215C,Spike_T95I,N_D63G,N_R203M,NSP12_G671S,NSP16_Q238H,Spike_G142D,NS3_S26L,Spike_P681R,Spike_R158del,NSP3_P1228L,Spike_S12F,NS7a_V82A,NSP3_A488S,Spike_F157del,NSP4_T492I,NSP14_A394V,Spike_T19R,NS7a_T120I,N_D377Y,M_I82T,NSP4_S137L,Spike_D950N,NS7b_T40I,NSP13_P77L,Spike_E156G,Spike_T478K,NS7a_V71I,NSP6_T77A,NSP12_P323L,Spike_D614G,NSP4_V167L,Spike_L452R)	2022-02-08		TRUE		TRUE	0.0745131	0.382497				00:00:00
hCoV-19/Australia/QLD5907/2021		Original	betacoronavirus	EPI_ISL_9639035	2021-12-26	Oceania / Australia / Queensland		29768	Human	unknown	unknown	GK	AY.39.1.4	AY.39.1.4	PANGO-v1.17	VOC Delta GK (B.1.617.2+AY.*) first detected in India	(N_G215C,Spike_T95I,N_D63G,N_R203M,NSP12_G671S,Spike_G142D,NS3_S26L,Spike_P681R,Spike_R158del,NSP3_P1228L,Spike_S12F,NS7a_V82A,NSP3_A488S,Spike_F157del,NSP4_T492I,NSP14_A394V,Spike_T19R,NS7a_T120I,N_D377Y,M_I82T,NSP4_S137L,Spike_D950N,NS7b_T40I,NSP13_P77L,Spike_E156G,NSP3_P1469S,Spike_T478K,NS7a_V71I,NSP6_T77A,NSP12_P323L,NSP3_S20I,Spike_D614G,NSP1_Q15L,NSP4_V167L,Spike_L452R)	2022-02-08		TRUE			0.000201559	0.379477				00:00:00
hCoV-19/Australia/QLD6722/2021		Original	betacoronavirus	EPI_ISL_9640004	2021-12-26	Oceania / Australia / Queensland		29743	Human	unknown	unknown	GK	AY.39.1.4	AY.39.1.4	PANGO-v1.17	VOC Delta GK (B.1.617.2+AY.*) first detected in India	(N_G215C,Spike_T95I,N_D63G,N_R203M,NSP12_G671S,NSP16_Q238H,Spike_G142D,NSP2_P129L,NS3_S26L,Spike_P681R,Spike_R158del,NSP3_P1228L,NSP3_A256V,Spike_S12F,NS7a_V82A,NSP3_A488S,Spike_F157del,NSP4_T492I,NSP14_A394V,Spike_T19R,NS7a_T120I,N_D377Y,M_I82T,NSP4_S137L,Spike_D950N,NSP1_K120N,NS7b_T40I,NSP13_P77L,Spike_E156G,NSP3_P1469S,Spike_T478K,NSP6_G48S,NS7a_V71I,NSP6_T77A,NS3_W131L,NSP12_P323L,Spike_D614…	2022-02-08		TRUE				0.379383				00:00:00
hCoV-19/Australia/QLD5420/2021		Original	betacoronavirus	EPI_ISL_8438280	2021-12-26	Oceania / Australia / Queensland		29796	Human	unknown	unknown	GK	AY.39.1.4	AY.39.1.4	PLEARN-v1.17	VOC Delta GK (B.1.617.2+AY.*) first detected in India	(N_G215C,Spike_T95I,N_D63G,N_R203M,NSP12_G671S,NSP16_Q238H,Spike_G142D,NS3_S26L,NSP3_S1206L,Spike_P681R,Spike_R158del,NSP12_Y479H,NSP3_P1228L,NSP16_L94M,NS7a_V82A,NSP3_A488S,Spike_F157del,NSP4_T492I,NSP14_A394V,Spike_T19R,NS7a_T120I,N_D377Y,M_I82T,Spike_D950N,NS7b_T40I,NSP13_P77L,Spike_E156G,NSP3_P1469S,Spike_T478K,NS7a_V71I,NSP6_T77A,NSP12_P323L,Spike_D614G,NSP4_V167L,Spike_L452R,NSP12_I536V)	2022-01-07		TRUE	TRUE		0.000100685	0.379619				00:00:00
hCoV-19/Australia/QLD4627/2021		Original	betacoronavirus	EPI_ISL_8437983	2021-12-26	Oceania / Australia / Queensland		29782	Human	unknown	unknown	GK	AY.39.1.4	AY.39.1.4	PANGO-v1.17	VOC Delta GK (B.1.617.2+AY.*) first detected in India	(N_G215C,Spike_T95I,N_D63G,N_R203M,NSP12_G671S,NSP16_Q238H,Spike_G142D,NS3_S26L,Spike_P681R,Spike_R158del,NSP3_P1228L,Spike_S12F,NS7a_V82A,NSP3_A488S,Spike_F157del,NSP4_T492I,NSP14_A394V,Spike_T19R,NS7a_T120I,N_D377Y,M_I82T,NSP4_S137L,Spike_D950N,NS7b_T40I,NSP13_P77L,Spike_E156G,NSP3_P1469S,Spike_A1078S,Spike_T478K,NS7a_V71I,NSP6_T77A,NSP12_P323L,Spike_D614G,NSP4_V167L,Spike_L452R)	2022-01-07		TRUE	TRUE		3.35773e-05	0.379537				00:00:00
hCoV-19/Australia/QLD5128/2021		Original	betacoronavirus	EPI_ISL_8438095	2021-12-26	Oceania / Australia / Queensland		29786	Human	unknown	unknown	GK	AY.39.1.4	AY.39.1.4	PANGO-v1.17	VOC Delta GK (B.1.617.2+AY.*) first detected in India	(N_G215C,Spike_T95I,N_D63G,N_R203M,NSP12_G671S,NSP16_Q238H,Spike_G142D,NS3_S26L,Spike_P681R,NSP12_A311S,Spike_R158del,NSP3_P1228L,Spike_S12F,NS7a_V82A,NSP3_A488S,Spike_F157del,NSP4_T492I,NSP14_A394V,Spike_T19R,NS7a_T120I,N_D377Y,M_I82T,NS7b_E3K,NSP4_S137L,Spike_D950N,NS7b_T40I,NSP13_P77L,Spike_E156G,NSP3_P1469S,Spike_T478K,NS7a_V71I,NSP6_T77A,NSP12_P323L,Spike_D614G,NSP4_V167L,Spike_L452R)	2022-01-07		TRUE	TRUE		0.000100718	0.379445				00:00:00
hCoV-19/Australia/QLD5512/2021		Original	betacoronavirus	EPI_ISL_9638964	2021-12-26	Oceania / Australia / Queensland		29765	Human	unknown	unknown	GK	AY.39.1.4	AY.39.1.4	PANGO-v1.17	VOC Delta GK (B.1.617.2+AY.*) first detected in India	(N_G215C,Spike_T95I,N_D63G,N_R203M,NSP12_G671S,NSP16_Q238H,Spike_G142D,NS3_S26L,Spike_P681R,Spike_R158del,NSP3_P1228L,NS6_W27L,Spike_S12F,NS7a_V82A,NSP3_A488S,Spike_F157del,NSP4_T492I,NSP14_A394V,Spike_T19R,NS7a_T120I,N_D377Y,M_I82T,NSP4_S137L,Spike_D950N,NS7b_T40I,NSP13_P77L,Spike_E156G,NSP3_P1469S,Spike_T478K,NS7a_V71I,NSP6_T77A,NSP12_P323L,Spike_D614G,NSP4_V167L,Spike_L452R)	2022-02-08		TRUE			0.0184445	0.37986				00:00:00
hCoV-19/Australia/QLD5586/2021		Original	betacoronavirus	EPI_ISL_8437533	2021-12-27	Oceania / Australia / Queensland		29763	Human	unknown	unknown	GK	AY.39.1.4	AY.39.1.4	PANGO-v1.17	VOC Delta GK (B.1.617.2+AY.*) first detected in India	(N_G215C,Spike_T95I,N_D63G,N_R203M,NSP12_G671S,NSP16_Q238H,Spike_G142D,NS3_S26L,Spike_P681R,Spike_R158del,NSP3_P1228L,Spike_S12F,NS7a_V82A,NSP3_A488S,Spike_F157del,NSP4_T492I,NSP14_A394V,Spike_T19R,NS7a_T120I,N_D377Y,M_I82T,NSP4_S137L,Spike_D950N,NS7b_T40I,NSP13_P77L,NS8_A55V,Spike_E156G,NSP3_P1469S,Spike_T478K,NS7a_V71I,NSP6_T77A,NSP12_P323L,Spike_D614G,NSP4_V167L,Spike_L452R)	2022-01-07		TRUE			0.0198905	0.379624				00:00:00
hCoV-19/Australia/QLD14297/2021		Original	betacoronavirus	EPI_ISL_9638765	2021-12-27	Oceania / Australia / Queensland		29766	Human	unknown	unknown	GK	AY.39.1.4	AY.39.1.4	PANGO-v1.17	VOC Delta GK (B.1.617.2+AY.*) first detected in India	(N_G215C,Spike_T95I,N_D63G,N_R203M,NSP12_G671S,NSP16_Q238H,Spike_F157V,Spike_G142D,NS3_S26L,Spike_P681R,Spike_P384L,NSP3_P1228L,Spike_S12F,NS7a_V82A,NSP3_A488S,NSP4_T492I,NSP14_A394V,Spike_T19R,NS7a_T120I,N_D377Y,M_I82T,NSP4_S137L,Spike_D950N,NS7b_T40I,NSP13_P77L,Spike_E156K,NSP3_P1469S,Spike_T478K,NS7a_V71I,NSP6_T77A,NSP12_P323L,Spike_D614G,NSP4_V167L,Spike_L452R)	2022-02-08		TRUE			0.0302694	0.38001				00:00:00
hCoV-19/Australia/QLD5786/2021		Original	betacoronavirus	EPI_ISL_9639174	2021-12-27	Oceania / Australia / Queensland		29773	Human	unknown	unknown	GK	AY.39.1.4	AY.39.1.4	PANGO-v1.17	VOC Delta GK (B.1.617.2+AY.*) first detected in India	(N_G215C,Spike_T95I,N_D63G,N_R203M,NSP12_G671S,NSP16_Q238H,Spike_G142D,NSP2_P129L,NSP8_T145A,NS3_S26L,Spike_P681R,Spike_R158del,NSP3_P1228L,NSP3_A256V,Spike_S12F,NS7a_V82A,NSP3_A488S,Spike_F157del,NSP4_T492I,NSP14_A394V,Spike_T19R,NS7a_T120I,N_D377Y,M_I82T,NSP4_S137L,Spike_D950N,NSP1_K120N,NS7b_T40I,NSP13_P77L,Spike_E156G,NSP3_P1469S,Spike_T478K,NS7a_V71I,NSP6_T77A,NS3_W131L,NSP12_P323L,Spike_D61…	2022-02-08		TRUE			6.7175e-05	0.379564				00:00:00
hCoV-19/Australia/QLD12433/2021		Original	betacoronavirus	EPI_ISL_9638603	2021-12-27	Oceania / Australia / Queensland		29743	Human	unknown	unknown	GK	AY.39.1.4	AY.39.1.4	PANGO-v1.17	VOC Delta GK (B.1.617.2+AY.*) first detected in India	(N_G215C,Spike_T95I,N_D63G,N_R203M,NSP12_G671S,NSP16_Q238H,Spike_G142D,NS3_S26L,Spike_P681R,Spike_R158del,NSP3_P1228L,Spike_S12F,NS7a_V82A,NSP3_A488S,Spike_F157del,NSP4_T492I,NSP14_A394V,Spike_T19R,NS7a_T120I,N_D377Y,M_I82T,NSP4_S137L,Spike_D950N,NS7b_T40I,NSP13_P77L,Spike_E156G,NSP3_P1469S,Spike_T478K,NS7a_V71I,NSP6_T77A,NSP12_P323L,Spike_D614G,NSP4_V167L,Spike_L452R)	2022-02-08		TRUE			0.0102209	0.379497				00:00:00
hCoV-19/Australia/QLD6078/2021		Original	betacoronavirus	EPI_ISL_9638604	2021-12-27	Oceania / Australia / Queensland		29744	Human	unknown	unknown	GK	AY.39.1.4	AY.39.1.4	PANGO-v1.17	VOC Delta GK (B.1.617.2+AY.*) first detected in India	(N_G215C,Spike_T95I,N_D63G,N_R203M,NSP12_G671S,NSP16_Q238H,Spike_G142D,NS3_S26L,Spike_P681R,Spike_R158del,NSP3_P1228L,Spike_S12F,NS3_V202A,NS7a_V82A,NSP3_A488S,Spike_F157del,NSP4_T492I,NSP14_A394V,Spike_T19R,NS7a_T120I,N_D377Y,M_I82T,NSP4_S137L,Spike_D950N,NS7b_T40I,NSP13_P77L,Spike_E156G,NSP3_P1469S,Spike_T478K,NSP15_T48I,NS7a_V71I,NSP6_T77A,NSP12_P323L,Spike_D614G,NSP4_V167L,Spike_L452R)	2022-02-08		TRUE			0.00901022	0.379529				00:00:00
hCoV-19/Australia/QLD5788/2021		Original	betacoronavirus	EPI_ISL_9639040	2021-12-27	Oceania / Australia / Queensland		29758	Human	unknown	unknown	GK	AY.39.1.4	AY.39.1.4	PANGO-v1.17	VOC Delta GK (B.1.617.2+AY.*) first detected in India	(N_G215C,Spike_T95I,N_D63G,N_R203M,NSP12_G671S,NSP16_Q238H,Spike_G142D,NS3_S26L,Spike_P681R,Spike_R158del,NSP3_P1228L,Spike_S12F,NS7a_V82A,NSP3_A488S,Spike_F157del,NSP4_T492I,NSP14_A394V,Spike_T19R,NS7a_T120I,N_D377Y,M_I82T,NSP4_S137L,Spike_D950N,NS7b_T40I,NSP13_P77L,Spike_E156G,NSP3_P1469S,Spike_T478K,NS7a_V71I,NSP6_T77A,NSP12_P323L,Spike_D614G,NSP4_V167L,Spike_L452R)	2022-02-08		TRUE			3.36044e-05	0.379541				00:00:00
hCoV-19/Australia/QLD5473/2021		Original	betacoronavirus	EPI_ISL_8437698	2021-12-27	Oceania / Australia / Queensland		29780	Human	unknown	unknown	GK	AY.39.1.4	AY.39.1.4	PANGO-v1.17	VOC Delta GK (B.1.617.2+AY.*) first detected in India	(N_G215C,Spike_T95I,N_D63G,N_R203M,NSP12_G671S,NSP16_Q238H,Spike_G142D,NS3_S26L,Spike_P681R,Spike_R158del,NSP3_P1228L,Spike_S12F,NSP14_P121S,NS7a_V82A,NSP3_A488S,Spike_F157del,NSP4_T492I,NSP14_A394V,Spike_T19R,NS7a_T120I,N_D377Y,Spike_S596I,M_I82T,NSP4_S137L,Spike_D950N,NS7b_T40I,NSP13_P77L,Spike_E156G,NSP3_P1469S,Spike_T478K,NS7a_V71I,NSP6_T77A,NSP12_P323L,Spike_D614G,NSP4_V167L,Spike_L452R)	2022-01-07		TRUE			0.0332102	0.380605				00:00:00
hCoV-19/Australia/QLD5949/2021		Original	betacoronavirus	EPI_ISL_9638969	2021-12-27	Oceania / Australia / Queensland		29781	Human	unknown	unknown	GK	AY.39.1.4	AY.39.1.4	PANGO-v1.17	VOC Delta GK (B.1.617.2+AY.*) first detected in India	(N_G215C,Spike_T95I,N_D63G,N_R203M,NSP12_G671S,NSP16_Q238H,Spike_G142D,NS3_S26L,Spike_P681R,Spike_R158del,NSP3_P1228L,Spike_S12F,NS7a_V82A,NSP3_A488S,Spike_F157del,NSP4_T492I,NSP14_A394V,Spike_T19R,NS7a_T120I,N_D377Y,M_I82T,NSP4_S137L,Spike_D950N,NS7b_T40I,NSP13_P77L,Spike_E156G,NSP3_P1469S,Spike_T478K,NS7a_V71I,NSP6_T77A,NSP12_P323L,Spike_D614G,NSP4_V167L,Spike_L452R)	2022-02-08		TRUE			0.00406299	0.379703				00:00:00
hCoV-19/Australia/QLD6362/2021		Original	betacoronavirus	EPI_ISL_8438285	2021-12-28	Oceania / Australia / Queensland		29775	Human	unknown	unknown	GK	AY.39.1.4	AY.39.1.4	PANGO-v1.17	VOC Delta GK (B.1.617.2+AY.*) first detected in India	(N_G215C,Spike_T95I,N_D63G,N_R203M,NSP12_G671S,NSP16_Q238H,Spike_G142D,NS3_S26L,Spike_P681R,Spike_R158del,NSP3_P1228L,Spike_S12F,NS7a_V82A,NSP3_A488S,Spike_F157del,NSP4_T492I,NSP14_A394V,Spike_T19R,NS7a_T120I,N_D377Y,M_I82T,NSP4_S137L,Spike_D950N,NS7b_T40I,NSP13_P77L,Spike_E156G,NSP3_P1469S,Spike_T478K,NS7a_V71I,NSP6_T77A,NSP12_P323L,Spike_D614G,NSP4_V167L,Spike_L452R)	2022-01-07		TRUE	TRUE			0.379547				00:00:00
hCoV-19/Australia/QLD14220/2021		Original	betacoronavirus	EPI_ISL_8438446	2021-12-28	Oceania / Australia / Queensland		29776	Human	unknown	unknown	GK	AY.39.1.4	AY.39.1.4	PANGO-v1.17	VOC Delta GK (B.1.617.2+AY.*) first detected in India	(N_G215C,Spike_T95I,N_D63G,N_R203M,NSP12_G671S,NSP16_Q238H,Spike_G142D,NS3_S26L,Spike_P681R,Spike_R158del,NSP3_P1228L,Spike_S12F,NS7a_V82A,NSP3_A488S,Spike_F157del,NSP4_T492I,NSP14_A394V,Spike_T19R,NS7a_T120I,N_D377Y,M_I82T,NSP4_S137L,Spike_D950N,NS7b_T40I,NSP13_P77L,Spike_E156G,NSP3_P1469S,Spike_T478K,NS7a_V71I,NSP6_T77A,NSP12_P323L,Spike_D614G,NSP4_V167L,Spike_L452R)	2022-01-07		TRUE			0.0436593	0.379934				00:00:00
hCoV-19/Australia/QLD8348/2021		Original	betacoronavirus	EPI_ISL_9639208	2021-12-28	Oceania / Australia / Queensland		29776	Human	unknown	unknown	GK	AY.39.1.4	AY.39.1.4	PANGO-v1.17	VOC Delta GK (B.1.617.2+AY.*) first detected in India	(N_G215C,Spike_T95I,N_D63G,N_R203M,NSP12_G671S,NSP16_Q238H,Spike_G142D,NS3_S26L,Spike_P681R,Spike_R158del,NSP3_P1228L,Spike_S12F,NS7a_V82A,NSP3_A488S,Spike_F157del,NSP4_T492I,NSP14_A394V,Spike_T19R,NS7a_T120I,N_D377Y,M_I82T,NSP4_S137L,Spike_D950N,NS7b_T40I,NSP13_P77L,Spike_E156G,NSP3_P1469S,Spike_T478K,NS7a_V71I,NSP6_T77A,NSP12_P323L,Spike_D614G,NSP4_V167L,Spike_L452R)	2022-02-08		TRUE			0.00335841	0.379836				00:00:00
hCoV-19/Australia/QLD6950/2021		Original	betacoronavirus	EPI_ISL_8438411	2021-12-28	Oceania / Australia / Queensland		29743	Human	unknown	unknown	GK	AY.39.1.4	AY.39.1.4	PANGO-v1.17	VOC Delta GK (B.1.617.2+AY.*) first detected in India	(N_G215C,Spike_T95I,N_D63G,N_R203M,NSP12_G671S,NSP16_Q238H,Spike_G142D,NS3_S26L,Spike_P681R,Spike_R158del,NSP3_P1228L,Spike_S12F,NS7a_V82A,NSP3_A488S,Spike_F157del,NSP4_T492I,NSP14_A394V,Spike_T19R,NS7a_T120I,N_D377Y,M_I82T,NSP4_S137L,Spike_D950N,NS7b_T40I,NSP13_P77L,Spike_E156G,NSP3_P1469S,Spike_T478K,NS7a_V71I,NSP6_T77A,NSP12_P323L,Spike_D614G,NSP4_V167L,Spike_L452R)	2022-01-07		TRUE	TRUE			0.379484				00:00:00
hCoV-19/Australia/QLD9316/2021		Original	betacoronavirus	EPI_ISL_8437870	2021-12-28	Oceania / Australia / Queensland		29785	Human	unknown	unknown	GK	AY.39.1.4	AY.39.1.4	PANGO-v1.17	VOC Delta GK (B.1.617.2+AY.*) first detected in India	(N_G215C,Spike_T95I,N_D63G,N_R203M,NSP12_G671S,NS3_S26L,Spike_P681R,NSP3_P1228L,Spike_S12F,NS7a_V82A,NSP3_A488S,NSP4_T492I,NSP14_A394V,Spike_T19R,NS7a_T120I,N_D377Y,M_I82T,NSP4_S137L,Spike_D950N,NS7b_T40I,NSP13_P77L,NSP3_P1469S,Spike_T478K,NS7a_V71I,NSP6_T77A,NSP12_P323L,Spike_D614G,Spike_L452R,NSP4_V167L)	2022-01-07		TRUE			0.0239718	0.381205				00:00:00
hCoV-19/Australia/QLD30112/2021		Original	betacoronavirus	EPI_ISL_9639721	2021-12-28	Oceania / Australia / Queensland		29810	Human	unknown	unknown	GK	AY.39.1.4	AY.39.1.4	PANGO-v1.17	VOC Delta GK (B.1.617.2+AY.*) first detected in India	(N_G215C,Spike_T95I,N_D63G,N_R203M,NSP12_G671S,NSP16_Q238H,Spike_G142D,NS3_S26L,Spike_P681R,Spike_R158del,NSP3_P1228L,Spike_S12F,NS7a_V82A,NSP3_A488S,Spike_F157del,NSP4_T492I,NSP14_A394V,Spike_T19R,NS7a_T120I,N_D377Y,M_I82T,NSP4_S137L,Spike_D950N,NS7b_T40I,NSP13_P77L,Spike_E156G,NSP3_P1469S,Spike_T478K,NS7a_V71I,NSP6_T77A,NSP12_P323L,Spike_D614G,NSP4_V167L,Spike_L452R)	2022-02-08		TRUE				0.379604				00:00:00
hCoV-19/Australia/QLD14227/2021		Original	betacoronavirus	EPI_ISL_9638762	2021-12-28	Oceania / Australia / Queensland		29783	Human	unknown	unknown	GK	AY.39.1.4	AY.39.1.4	PANGO-v1.17	VOC Delta GK (B.1.617.2+AY.*) first detected in India	(N_G215C,Spike_T95I,N_D63G,N_R203M,NSP12_G671S,NSP16_Q238H,Spike_G142D,NS3_S26L,Spike_P681R,Spike_R158del,NSP3_P1228L,Spike_S12F,NS7a_V82A,NSP3_A488S,Spike_F157del,NSP4_T492I,NSP14_A394V,Spike_T19R,NS7a_T120I,N_D377Y,M_I82T,NSP4_S137L,Spike_D950N,NS7b_T40I,NSP13_P77L,Spike_E156G,NSP3_P1469S,Spike_T478K,NS7a_V71I,NSP6_T77A,NSP12_P323L,Spike_D614G,NSP4_V167L,Spike_L452R)	2022-02-08		TRUE			0.0133298	0.379807				00:00:00
hCoV-19/Australia/QLD14232/2021		Original	betacoronavirus	EPI_ISL_9638753	2021-12-28	Oceania / Australia / Queensland		29775	Human	unknown	unknown	GK	AY.39.1.4	AY.39.1.4	PANGO-v1.17	VOC Delta GK (B.1.617.2+AY.*) first detected in India	(N_G215C,Spike_T95I,N_D63G,N_R203M,NSP12_G671S,NSP16_Q238H,Spike_G142D,NS3_S26L,Spike_P681R,Spike_R158del,NSP3_P1228L,Spike_S12F,NS7a_V82A,NSP3_A488S,Spike_F157del,NSP4_T492I,NSP14_A394V,Spike_T19R,NS7a_T120I,N_D377Y,M_I82T,NSP4_S137L,Spike_D950N,NS7b_T40I,NSP13_P77L,Spike_E156G,NSP3_P1469S,Spike_T478K,NS7a_V71I,NSP6_T77A,NSP12_P323L,Spike_D614G,NSP4_V167L,Spike_L452R)	2022-02-08		TRUE			0.0272376	0.379885				00:00:00
hCoV-19/Australia/QLD7606/2021		Original	betacoronavirus	EPI_ISL_9639220	2021-12-28	Oceania / Australia / Queensland		29796	Human	unknown	unknown	GK	AY.39.1.4	AY.39.1.4	PLEARN-v1.17	VOC Delta GK (B.1.617.2+AY.*) first detected in India	(N_G215C,Spike_T95I,N_D63G,N_R203M,NSP12_G671S,NSP16_Q238H,NS7a_A79L,NS7a_V82S,Spike_G142D,NS7a_R80N,NS3_S26L,NS7a_P84D,Spike_P681R,Spike_R158del,NSP3_P1228L,NS7a_H73V,NS7a_V74P,Spike_S12F,NSP3_A488S,Spike_F157del,NS7a_R78H,NSP4_T492I,NSP14_A394V,Spike_T19R,NS7a_T120I,NS7a_S81C,NS7a_Y75D,N_D377Y,M_I82T,NSP4_S137L,Spike_D950N,NS7b_T40I,NSP13_P77L,Spike_E156G,NSP3_P1469S,Spike_T478K,NS7a_V71I,NSP6_…	2022-02-08		TRUE			0.0471875	0.380979				00:00:00
hCoV-19/Australia/QLD9258/2021		Original	betacoronavirus	EPI_ISL_9638657	2021-12-28	Oceania / Australia / Queensland		29764	Human	unknown	unknown	GK	AY.39.1.4	AY.39.1.4	PANGO-v1.17	VOC Delta GK (B.1.617.2+AY.*) first detected in India	(N_G215C,Spike_T95I,N_D63G,N_R203M,NSP12_G671S,Spike_G142D,NSP3_H762Y,NS3_S26L,Spike_P681R,Spike_R158del,NSP3_P1228L,Spike_S12F,NS7a_V82A,NSP3_A488S,Spike_F157del,NSP4_T492I,NSP14_A394V,Spike_T19R,NS7a_T120I,N_D377Y,M_I82T,NSP4_S137L,Spike_D950N,NS7b_T40I,NSP13_P77L,Spike_E156G,NSP3_P1469S,Spike_T478K,NS7a_V71I,NSP6_T77A,NSP12_P323L,Spike_D614G,NSP4_V167L,Spike_L452R)	2022-02-08		TRUE			0.000335976	0.379445				00:00:00
hCoV-19/Australia/QLD6159/2021		Original	betacoronavirus	EPI_ISL_9638605	2021-12-28	Oceania / Australia / Queensland		29744	Human	unknown	unknown	GK	AY.39.1.4	AY.39.1.4	PANGO-v1.17	VOC Delta GK (B.1.617.2+AY.*) first detected in India	(N_G215C,Spike_T95I,N_D63G,N_R203M,NSP12_G671S,NSP16_Q238H,Spike_G142D,NS3_S26L,Spike_P681R,Spike_R158del,NSP3_P1228L,Spike_S12F,NS7a_V82A,NSP3_A488S,Spike_F157del,NSP4_T492I,NSP14_A394V,Spike_T19R,NS7a_T120I,N_D377Y,M_I82T,NSP4_S137L,Spike_D950N,NS7b_T40I,NSP13_P77L,Spike_E156G,NSP3_P1469S,Spike_T478K,NS7a_V71I,NSP6_T77A,NSP12_P323L,Spike_D614G,NSP4_V167L,Spike_L452R)	2022-02-08		TRUE			0.0111283	0.379526				00:00:00
hCoV-19/Australia/QLD7543/2021		Original	betacoronavirus	EPI_ISL_9639283	2021-12-28	Oceania / Australia / Queensland		29783	Human	unknown	unknown	GK	AY.39.1.4	AY.39.1.4	PLEARN-v1.17	VOC Delta GK (B.1.617.2+AY.*) first detected in India	(N_G215C,Spike_T95I,N_D63G,NS3_N137K,N_R203M,NSP12_G671S,NSP16_Q238H,Spike_G142D,Spike_P681R,Spike_R158del,NSP3_P1228L,Spike_S12F,NS7a_V82A,NSP3_A488S,Spike_F157del,NSP4_T492I,Spike_T19R,NS7a_T120I,N_D377Y,M_I82T,NSP4_S137L,NS7b_T40I,NSP13_P77L,Spike_E156G,NSP3_P1469S,Spike_T478K,NS7a_V71I,NSP6_T77A,NS3_L139I,NSP12_P323L,Spike_D614G,NSP4_V167L,Spike_L452R)	2022-02-08		TRUE		TRUE	0.0892455	0.380682				00:00:00
hCoV-19/Australia/QLD14224/2021		Original	betacoronavirus	EPI_ISL_8438462	2021-12-28	Oceania / Australia / Queensland		29783	Human	unknown	unknown	GK	AY.39.1.4	AY.39.1.4	PANGO-v1.17	VOC Delta GK (B.1.617.2+AY.*) first detected in India	(N_G215C,Spike_T95I,N_D63G,N_R203M,NSP12_G671S,NSP16_Q238H,Spike_G142D,NS3_S26L,Spike_P681R,Spike_R158del,NSP3_P1228L,Spike_S12F,NS7a_V82A,NSP3_A488S,Spike_F157del,NSP4_T492I,NSP14_A394V,Spike_T19R,NS7a_T120I,N_D377Y,M_I82T,NSP4_S137L,Spike_D950N,NS7b_T40I,NSP13_P77L,Spike_E156G,NSP3_P1469S,Spike_T478K,NS7a_V71I,NSP6_T77A,NSP12_P323L,Spike_D614G,NSP4_V167L,Spike_L452R)	2022-01-07		TRUE	TRUE		0.00742034	0.380049				00:00:00
hCoV-19/Australia/QLD14171/2021		Original	betacoronavirus	EPI_ISL_8438437	2021-12-28	Oceania / Australia / Queensland		29783	Human	unknown	unknown	GK	AY.39.1.4	AY.39.1.4	PANGO-v1.17	VOC Delta GK (B.1.617.2+AY.*) first detected in India	(N_G215C,Spike_T95I,N_D63G,N_R203M,NSP12_G671S,NSP16_Q238H,Spike_G142D,NS3_S26L,Spike_P681R,Spike_R158del,NSP3_P1228L,Spike_S12F,NS7a_V82A,NSP3_A488S,Spike_F157del,NSP4_T492I,NSP14_A394V,Spike_T19R,NS7a_T120I,N_D377Y,M_I82T,NSP4_S137L,Spike_D950N,NS7b_T40I,NSP13_P77L,Spike_E156G,NSP3_P1469S,Spike_T478K,NS7a_V71I,NSP6_T77A,NSP12_P323L,Spike_D614G,NSP4_V167L,Spike_L452R,NS3_H78Q)	2022-01-07		TRUE	TRUE		6.71524e-05	0.379504				00:00:00
hCoV-19/Australia/QLD8231/2021		Original	betacoronavirus	EPI_ISL_9639194	2021-12-28	Oceania / Australia / Queensland		29774	Human	unknown	unknown	GK	AY.39.1.4	AY.39.1.4	PANGO-v1.17	VOC Delta GK (B.1.617.2+AY.*) first detected in India	(N_G215C,Spike_T95I,N_D63G,N_R203M,NSP12_G671S,NSP16_Q238H,Spike_G142D,NS3_S26L,Spike_P681R,Spike_R158del,NSP3_P1228L,Spike_S12F,NS7a_V82A,NSP3_A488S,Spike_F157del,NSP4_T492I,NSP14_A394V,Spike_T19R,NS7a_T120I,N_D377Y,M_I82T,NSP4_S137L,Spike_D950N,NS7b_T40I,NSP13_P77L,Spike_E156G,NSP3_P1469S,Spike_T478K,NS7a_V71I,NSP6_T77A,NSP12_P323L,Spike_D614G,NSP4_V167L,Spike_L452R)	2022-02-08		TRUE			0.018674	0.380108				00:00:00
hCoV-19/Australia/QLD6900/2021		Original	betacoronavirus	EPI_ISL_8438395	2021-12-28	Oceania / Australia / Queensland		29743	Human	unknown	unknown	GK	AY.39.1.4	AY.39.1.4	PANGO-v1.17	VOC Delta GK (B.1.617.2+AY.*) first detected in India	(N_G215C,Spike_T95I,N_D63G,N_R203M,NSP12_G671S,NSP16_Q238H,Spike_G142D,NS3_S26L,Spike_P681R,Spike_R158del,NSP3_P1228L,Spike_S12F,NS7a_V82A,NSP3_A488S,Spike_F157del,NSP4_T492I,NSP14_A394V,Spike_T19R,NS7a_T120I,N_D377Y,M_I82T,NSP4_S137L,Spike_D950N,NS7b_T40I,NSP13_P77L,Spike_E156G,NSP3_P1469S,Spike_T478K,NS7a_V71I,NSP6_T77A,NSP12_P323L,Spike_D614G,NSP4_V167L,Spike_L452R)	2022-01-07		TRUE	TRUE			0.379451				00:00:00
hCoV-19/Australia/QLD8358/2021		Original	betacoronavirus	EPI_ISL_9639197	2021-12-28	Oceania / Australia / Queensland		29785	Human	unknown	unknown	GK	AY.39.1.4	AY.39.1.4	PANGO-v1.17	VOC Delta GK (B.1.617.2+AY.*) first detected in India	(N_G215C,Spike_T95I,N_D63G,N_R203M,NSP12_G671S,NSP16_Q238H,Spike_G142D,NS3_S26L,Spike_P681R,Spike_R158del,NSP3_P1228L,Spike_S12F,NS7a_V82A,NSP3_A488S,Spike_F157del,NSP4_T492I,NSP14_A394V,Spike_T19R,NS7a_T120I,N_D377Y,M_I82T,NSP4_S137L,Spike_D950N,NS7b_T40I,NSP13_P77L,Spike_E156G,NSP3_P1469S,Spike_T478K,NS7a_V71I,NSP6_T77A,NSP12_P323L,Spike_D614G,NSP4_V167L,Spike_L452R)	2022-02-08		TRUE			0.0168205	0.379969				00:00:00
hCoV-19/Australia/QLD6373/2021		Original	betacoronavirus	EPI_ISL_8438398	2021-12-28	Oceania / Australia / Queensland		29743	Human	unknown	unknown	GK	AY.39.1.4	AY.39.1.4	PANGO-v1.17	VOC Delta GK (B.1.617.2+AY.*) first detected in India	(N_G215C,Spike_T95I,N_D63G,N_R203M,NSP12_G671S,NSP16_Q238H,Spike_G142D,NS3_S26L,Spike_P681R,Spike_R158del,NSP3_P1228L,Spike_S12F,NS7a_V82A,NSP3_A488S,Spike_F157del,NSP4_T492I,NSP14_A394V,Spike_T19R,NS7a_T120I,N_D377Y,M_I82T,NSP4_S137L,Spike_D950N,NS7b_T40I,NSP13_P77L,Spike_E156G,NSP3_P1469S,Spike_T478K,NS7a_V71I,NSP6_T77A,NSP12_P323L,Spike_D614G,NSP4_V167L,Spike_L452R)	2022-01-07		TRUE	TRUE			0.379484				00:00:00
hCoV-19/Australia/QLD14175/2021		Original	betacoronavirus	EPI_ISL_8438455	2021-12-28	Oceania / Australia / Queensland		29780	Human	unknown	unknown	GK	AY.39.1.4	AY.39.1.4	PLEARN-v1.17	VOC Delta GK (B.1.617.2+AY.*) first detected in India	(N_G215C,Spike_T95I,N_D63G,N_R203M,NSP12_G671S,NSP16_Q238H,Spike_G142D,NS3_S26L,Spike_P681R,Spike_R158del,Spike_S12F,NS7a_V82A,NSP3_A488S,Spike_F157del,NSP4_T492I,NSP14_A394V,Spike_T19R,NS7a_T120I,N_D377Y,M_I82T,NSP4_S137L,Spike_D950N,NS7b_T40I,NSP13_P77L,Spike_R346G,Spike_E156G,NSP3_P1469S,Spike_T478K,NS7a_V71I,NSP6_T77A,NSP12_P323L,Spike_D614G,NSP4_V167L,Spike_L452R)	2022-01-07		TRUE		TRUE	0.0667226	0.380599				00:00:00
hCoV-19/Australia/QLD14189/2021		Original	betacoronavirus	EPI_ISL_8438459	2021-12-28	Oceania / Australia / Queensland		29781	Human	unknown	unknown	GK	AY.39.1.4	AY.39.1.4	PLEARN-v1.17	VOC Delta GK (B.1.617.2+AY.*) first detected in India	(N_G215C,Spike_T95I,N_D63G,N_R203M,NSP12_G671S,NSP16_Q238H,Spike_G142D,NS3_S26L,Spike_P681R,Spike_R158del,NSP3_P1228L,Spike_S12F,NS7a_V82A,NSP3_A488S,Spike_F157del,NSP4_T492I,NSP14_A394V,Spike_T19R,NS7a_T120I,N_D377Y,M_I82T,NSP4_S137L,Spike_D950N,NS7b_T40I,NSP13_P77L,Spike_E156G,Spike_T478K,NS7a_V71I,NSP6_T77A,NSP12_P323L,Spike_D614G,NSP4_V167L,Spike_L452R)	2022-01-07		TRUE		TRUE	0.0744099	0.382369				00:00:00
hCoV-19/Australia/QLD14234/2021		Original	betacoronavirus	EPI_ISL_9638770	2021-12-28	Oceania / Australia / Queensland		29765	Human	unknown	unknown	GK	AY.39.1.4	AY.39.1.4	PANGO-v1.17	VOC Delta GK (B.1.617.2+AY.*) first detected in India	(N_G215C,Spike_T95I,N_D63G,N_R203M,NSP12_G671S,NSP16_Q238H,Spike_G142D,NSP2_P129L,NSP8_T145A,NS3_S26L,Spike_P681R,Spike_R158del,NSP3_P1228L,NSP3_A256V,Spike_S12F,NS7a_V82A,NSP3_A488S,Spike_F157del,NSP4_T492I,NSP14_A394V,Spike_T19R,NS7a_T120I,N_D377Y,M_I82T,NSP4_S137L,Spike_D950N,NSP1_K120N,NS7b_T40I,NSP13_P77L,Spike_E156G,NSP3_P1469S,Spike_T478K,NS7a_V71I,NSP6_T77A,NS3_W131L,NSP12_P323L,Spike_D61…	2022-02-08		TRUE			0.029229	0.379893				00:00:00
hCoV-19/Australia/QLD30077/2021		Original	betacoronavirus	EPI_ISL_9639697	2021-12-29	Oceania / Australia / Queensland		29781	Human	unknown	unknown	GK	AY.39.1.4	AY.39.1.4	PANGO-v1.17	VOC Delta GK (B.1.617.2+AY.*) first detected in India	(N_G215C,Spike_T95I,N_D63G,N_R203M,NSP12_G671S,NSP16_Q238H,Spike_G142D,NS3_S26L,Spike_P681R,Spike_R158del,NSP3_P1228L,Spike_S12F,NS7a_V82A,NSP3_A488S,Spike_F157del,NSP4_T492I,NSP14_A394V,Spike_T19R,NS7a_T120I,N_D377Y,M_I82T,NSP4_S137L,Spike_D950N,NS7b_T40I,NSP13_P77L,Spike_E156G,NSP3_P1469S,Spike_T478K,NS7a_V71I,NSP6_T77A,NSP12_P323L,Spike_D614G,NSP4_V167L,Spike_L452R)	2022-02-08		TRUE			0.018401	0.379742				00:00:00
hCoV-19/Australia/QLD16567/2021		Original	betacoronavirus	EPI_ISL_9638879	2021-12-29	Oceania / Australia / Queensland		29759	Human	unknown	unknown	GK	AY.39.1.4	AY.39.1.4	PLEARN-v1.17	VOC Delta GK (B.1.617.2+AY.*) first detected in India	(N_G215C,Spike_T95I,N_D63G,N_R203M,NSP12_G671S,NSP16_Q238H,NS3_S26L,Spike_P681R,NSP3_P1228L,Spike_S12F,NS7a_V82A,NSP3_A488S,NSP4_T492I,NSP14_A394V,Spike_T19R,NS7a_T120I,N_D377Y,M_I82T,NSP4_S137L,Spike_D950N,NS7b_T40I,NSP13_P77L,NSP3_P1469S,Spike_T478K,NSP6_T77A,NSP12_P323L,Spike_D614G,Spike_L452R,NSP4_V167L)	2022-02-08		TRUE		TRUE	0.0569576	0.380844				00:00:00
hCoV-19/Australia/QLD8393/2021		Original	betacoronavirus	EPI_ISL_8437882	2021-12-29	Oceania / Australia / Queensland		29779	Human	unknown	unknown	GK	AY.39.1.4	AY.39.1.4	PANGO-v1.17	VOC Delta GK (B.1.617.2+AY.*) first detected in India	(N_G215C,Spike_T95I,N_D63G,N_R203M,NSP12_G671S,NSP16_Q238H,NS3_S26L,Spike_P681R,NSP3_P1228L,Spike_S12F,NS7a_V82A,NSP3_A488S,NSP4_T492I,NSP14_A394V,Spike_T19R,NS7a_T120I,N_D377Y,M_I82T,NSP4_S137L,Spike_D950N,NS7b_T40I,NSP13_P77L,NSP3_P1469S,Spike_T478K,NS7a_V71I,NSP6_T77A,NSP12_P323L,Spike_D614G,Spike_L452R,NSP4_V167L)	2022-01-07		TRUE			0.0466772	0.380429				00:00:00
hCoV-19/Australia/QLD17280/2021		Original	betacoronavirus	EPI_ISL_9638844	2021-12-29	Oceania / Australia / Queensland		29771	Human	unknown	unknown	GK	AY.39.1.4	AY.39.1.4	PLEARN-v1.17	VOC Delta GK (B.1.617.2+AY.*) first detected in India	(N_G215C,Spike_T95I,N_D63G,N_R203M,NSP12_G671S,NSP16_Q238H,NS3_S26L,Spike_P681R,Spike_S12F,NS7a_V82A,NSP3_A488S,NSP4_T492I,NSP14_A394V,Spike_T19R,NS7a_T120I,N_D377Y,M_I82T,NSP4_S137L,Spike_D950N,NS7b_T40I,NSP13_P77L,Spike_T478K,NS7a_V71I,NSP6_T77A,NSP12_P323L,Spike_D614G,Spike_L452R)	2022-02-08		TRUE		TRUE	0.160425	0.383557				00:00:00
hCoV-19/Australia/QLD7552/2021		Original	betacoronavirus	EPI_ISL_8438230	2021-12-30	Oceania / Australia / Queensland		29785	Human	unknown	unknown	GK	AY.39.1.4	AY.39.1.4	PANGO-v1.17	VOC Delta GK (B.1.617.2+AY.*) first detected in India	(N_G215C,Spike_T95I,N_D63G,N_R203M,NSP12_G671S,NSP16_Q238H,NSP3_T169N,Spike_G142D,NS3_S26L,Spike_P681R,Spike_R158del,NSP3_P1228L,Spike_S12F,NS7a_V82A,NSP3_A488S,Spike_F157del,NSP4_T492I,NSP14_A394V,Spike_T19R,NS7a_T120I,N_D377Y,M_I82T,NSP4_S137L,Spike_D950N,NS7b_T40I,NSP13_P77L,Spike_E156G,NSP3_P1469S,Spike_T478K,NS7a_V71I,NSP6_T77A,NSP12_P323L,Spike_D614G,NSP4_V167L,Spike_L452R)	2022-01-07		TRUE	TRUE		0.00684909	0.379534				00:00:00
hCoV-19/Australia/QLD11906/2021		Original	betacoronavirus	EPI_ISL_9638650	2021-12-30	Oceania / Australia / Queensland		29753	Human	unknown	unknown	GK	AY.39.1.4	AY.39.1.4	PANGO-v1.17	VOC Delta GK (B.1.617.2+AY.*) first detected in India	(N_G215C,Spike_T95I,N_D63G,N_R203M,NSP12_G671S,NSP16_Q238H,NS3_S26L,Spike_P681R,Spike_S12F,NS7a_V82A,NSP3_A488S,NSP4_T492I,NSP14_A394V,Spike_T19R,NS7a_T120I,N_D377Y,M_I82T,NSP4_S137L,Spike_D950N,NS3_I118T,NS7b_T40I,NSP13_P77L,NSP3_P1469S,Spike_T478K,NS7a_V71I,NSP6_T77A,NSP3_F372L,NSP12_P323L,Spike_D614G,NSP4_V167L,Spike_L452R)	2022-02-08		TRUE		TRUE	0.0585487	0.380529				00:00:00
hCoV-19/Australia/QLD12246/2021		Original	betacoronavirus	EPI_ISL_9639335	2021-12-30	Oceania / Australia / Queensland		29792	Human	unknown	unknown	GK	AY.39.1.4	AY.39.1.4	PLEARN-v1.17	VOC Delta GK (B.1.617.2+AY.*) first detected in India	(N_G215C,Spike_T95I,N_D63G,N_R203M,NSP12_G671S,NSP16_Q238H,Spike_G142D,NS3_S26L,Spike_P681R,NSP3_P1228L,Spike_S12F,NS7a_V82A,NSP3_A488S,NSP4_T492I,NSP14_A394V,Spike_T19R,NS7a_T120I,N_D377Y,M_I82T,NSP4_S137L,Spike_D950N,NS7b_T40I,NSP13_P77L,NSP3_P1469S,Spike_T478K,NSP6_T77A,NSP12_P323L,Spike_D614G,Spike_L452R,NSP4_V167L)	2022-02-08		TRUE		TRUE	0.0653531	0.380715				00:00:00
hCoV-19/Australia/QLD12051/2021		Original	betacoronavirus	EPI_ISL_10262032	2021-12-31	Oceania / Australia / Queensland		29750	Human	unknown	unknown	GK	AY.39.1.4	AY.39.1.4	PANGO-v1.17	VOC Delta GK (B.1.617.2+AY.*) first detected in India	(N_G215C,Spike_T95I,N_D63G,N_R203M,NSP12_G671S,NSP16_Q238H,Spike_G142D,NS3_S26L,Spike_P681R,Spike_R158del,NSP3_P1228L,Spike_S12F,NS7a_V82A,NSP3_A488S,Spike_F157del,NSP4_T492I,NSP14_A394V,Spike_T19R,NS7a_T120I,N_D377Y,M_I82T,NSP4_S137L,Spike_D950N,NS7b_T40I,NSP13_P77L,Spike_E156G,NSP3_P1469S,Spike_T478K,NS7a_V71I,NSP6_T77A,NSP12_P323L,Spike_D614G,NSP2_V126F,NSP4_V167L,Spike_L452R)	2022-02-23		TRUE			0.0103529	0.379424				00:00:00
hCoV-19/Australia/QLD13326/2021		Original	betacoronavirus	EPI_ISL_9639097	2021-12-31	Oceania / Australia / Queensland		29778	Human	unknown	unknown	GK	AY.39.1.4	AY.39.1.4	PANGO-v1.17	VOC Delta GK (B.1.617.2+AY.*) first detected in India	(N_G215C,Spike_T95I,N_D63G,N_R203M,NSP12_G671S,NSP16_Q238H,Spike_G142D,NS3_S26L,Spike_P681R,Spike_R158del,NSP3_P1228L,Spike_S12F,NS7a_V82A,NSP3_A488S,Spike_F157del,NSP4_T492I,NSP14_A394V,Spike_T19R,NS7a_T120I,N_D377Y,M_I82T,NSP4_S137L,Spike_D950N,NS7b_T40I,NSP13_P77L,Spike_E156G,NSP3_P1469S,Spike_T478K,NS7a_V71I,NSP6_T77A,NSP12_P323L,Spike_D614G,NSP4_V167L,Spike_L452R)	2022-02-08		TRUE			0.0011082	0.379627				00:00:00
hCoV-19/Australia/QLD10581/2021		Original	betacoronavirus	EPI_ISL_8438275	2021-12-31	Oceania / Australia / Queensland		29744	Human	unknown	unknown	GK	AY.39.1.4	AY.39.1.4	PANGO-v1.17	VOC Delta GK (B.1.617.2+AY.*) first detected in India	(N_G215C,Spike_T95I,N_D63G,N_R203M,NSP12_G671S,NSP16_Q238H,Spike_G142D,NS3_S26L,Spike_P681R,Spike_R158del,NSP3_P1228L,Spike_S12F,NS7a_V82A,NSP3_A488S,Spike_F157del,NSP4_T492I,NSP14_A394V,Spike_T19R,NS7a_T120I,N_D377Y,M_I82T,NSP4_S137L,Spike_D950N,NS7b_T40I,NSP13_P77L,Spike_E156G,NSP3_P1469S,Spike_T478K,NS7a_V71I,NSP6_T77A,NSP12_P323L,Spike_D614G,NSP4_V167L,Spike_L452R)	2022-01-07		TRUE	TRUE		0.00981711	0.379431				00:00:00
hCoV-19/Australia/QLD15181/2022		Original	betacoronavirus	EPI_ISL_9638702	2022-01-01	Oceania / Australia / Queensland		29743	Human	unknown	unknown	GK	AY.39.1.4	AY.39.1.4	PANGO-v1.17	VOC Delta GK (B.1.617.2+AY.*) first detected in India	(N_G215C,Spike_T95I,N_D63G,N_R203M,NSP12_G671S,NSP16_Q238H,Spike_G142D,NS3_S26L,Spike_P681R,Spike_R158del,NSP3_P1228L,Spike_S12F,NS7a_V82A,NSP3_A488S,Spike_F157del,NSP4_T492I,NSP14_A394V,Spike_T19R,NS7a_T120I,N_D377Y,M_I82T,NSP4_S137L,Spike_D950N,NS7b_T40I,NSP13_P77L,Spike_E156G,NSP3_P1469S,Spike_T478K,NS7a_V71I,NSP6_T77A,NSP12_P323L,Spike_D614G,NSP4_V167L,Spike_L452R)	2022-02-08		TRUE			0.0199038	0.379198				00:00:00
hCoV-19/Australia/QLD20993/2022		Original	betacoronavirus	EPI_ISL_9639369	2022-01-02	Oceania / Australia / Queensland		29743	Human	unknown	unknown	GK	AY.39.1.4	AY.39.1.4	PANGO-v1.17	VOC Delta GK (B.1.617.2+AY.*) first detected in India	(N_G215C,Spike_T95I,N_D63G,N_R203M,NSP12_G671S,NSP16_Q238H,Spike_G142D,NS3_S26L,Spike_P681R,Spike_R158del,NSP3_P1228L,Spike_S12F,NS7a_V82A,NSP3_A488S,Spike_F157del,NSP4_T492I,NSP14_A394V,Spike_T19R,NS7a_T120I,N_D377Y,M_I82T,NSP4_S137L,Spike_D950N,NS7b_T40I,NSP13_P77L,Spike_E156G,NSP3_P1469S,Spike_T478K,NS7a_V71I,NSP6_T77A,NSP12_P323L,Spike_D614G,NSP4_V167L,Spike_L452R)	2022-02-08		TRUE			0.0155667	0.379679				00:00:00
hCoV-19/Australia/QLD30534/2022		Original	betacoronavirus	EPI_ISL_9639584	2022-01-02	Oceania / Australia / Queensland		29744	Human	unknown	unknown	GK	AY.39.1.4	AY.39.1.4	PANGO-v1.17	VOC Delta GK (B.1.617.2+AY.*) first detected in India	(N_G215C,Spike_T95I,N_D63G,N_R203M,NSP12_G671S,NSP16_Q238H,Spike_G142D,NS3_S26L,Spike_P681R,Spike_R158del,NSP3_P1228L,Spike_S12F,NS7a_V82A,NSP3_A488S,Spike_F157del,NSP4_T492I,NSP14_A394V,Spike_T19R,NS7a_T120I,N_D377Y,M_I82T,NSP4_S137L,Spike_D950N,NS7b_T40I,NSP13_P77L,Spike_E156G,NSP3_P1469S,Spike_T478K,NS7a_V71I,NSP6_T77A,NSP12_P323L,Spike_D614G,NSP4_V167L,Spike_L452R)	2022-02-08		TRUE			6.72405e-05	0.379497				00:00:00
hCoV-19/Australia/QLD15706/2022		Original	betacoronavirus	EPI_ISL_8438338	2022-01-02	Oceania / Australia / Queensland		29743	Human	unknown	unknown	GK	AY.39.1.4	AY.39.1.4	PANGO-v1.17	VOC Delta GK (B.1.617.2+AY.*) first detected in India	(N_G215C,Spike_T95I,N_D63G,N_R203M,NSP12_G671S,NSP16_Q238H,Spike_G142D,NS3_S26L,Spike_P681R,Spike_R158del,NSP3_P1228L,Spike_S12F,NS7a_V82A,NSP3_A488S,Spike_F157del,NSP4_T492I,NSP14_A394V,Spike_T19R,NS7a_T120I,N_D377Y,M_I82T,NSP4_S137L,Spike_D950N,NS7b_T40I,NSP13_P77L,Spike_E156G,NSP3_P1469S,Spike_T478K,NS7a_V71I,NSP6_T77A,NSP12_P323L,Spike_D614G,NSP4_V167L,Spike_L452R)	2022-01-07		TRUE	TRUE			0.379518				00:00:00
hCoV-19/Australia/QLD39542/2022		Original	betacoronavirus	EPI_ISL_10263849	2022-01-03	Oceania / Australia / Queensland		29743	Human	unknown	unknown	GK	AY.39.1.4	AY.39.1.4	PANGO-v1.17	VOC Delta GK (B.1.617.2+AY.*) first detected in India	(N_G215C,Spike_T95I,N_D63G,N_R203M,NSP12_G671S,NSP16_Q238H,Spike_G142D,NS3_S26L,Spike_P681R,Spike_R158del,NSP3_P1228L,Spike_S12F,NS7a_V82A,NSP3_A488S,Spike_F157del,NSP4_T492I,NSP14_A394V,Spike_T19R,NS7a_T120I,N_D377Y,M_I82T,NSP4_S137L,Spike_D950N,NS7b_T40I,NSP13_P77L,Spike_E156G,NSP3_P1469S,Spike_T478K,NS7a_V71I,NSP6_T77A,NSP12_P323L,Spike_D614G,NSP4_V167L,Spike_L452R)	2022-02-23		TRUE	TRUE			0.379518				00:00:00
hCoV-19/Australia/QLD21264/2022		Original	betacoronavirus	EPI_ISL_8438339	2022-01-03	Oceania / Australia / Queensland		29743	Human	unknown	unknown	GK	AY.39.1.4	AY.39.1.4	PANGO-v1.17	VOC Delta GK (B.1.617.2+AY.*) first detected in India	(N_G215C,Spike_T95I,N_D63G,N_R203M,NSP12_G671S,NSP16_Q238H,Spike_G142D,NS3_S26L,Spike_P681R,Spike_R158del,NSP3_P1228L,Spike_S12F,NS7a_V82A,NSP3_A488S,Spike_F157del,NSP4_T492I,NSP14_A394V,Spike_T19R,NS7a_T120I,N_D377Y,M_I82T,NSP4_S137L,Spike_D950N,NS7b_T40I,NSP13_P77L,Spike_E156G,NSP3_P1469S,Spike_T478K,NS7a_V71I,NSP6_T77A,NSP12_P323L,Spike_D614G,NSP4_V167L,Spike_L452R)	2022-01-07		TRUE	TRUE			0.379484				00:00:00
hCoV-19/Australia/QLD32417/2022		Original	betacoronavirus	EPI_ISL_9639577	2022-01-03	Oceania / Australia / Queensland		29743	Human	unknown	unknown	GK	AY.39.1.4	AY.39.1.4	PANGO-v1.17	VOC Delta GK (B.1.617.2+AY.*) first detected in India	(N_G215C,Spike_T95I,N_D63G,N_R203M,NSP12_G671S,NSP16_Q238H,Spike_G142D,NS3_S26L,Spike_P681R,Spike_R158del,NSP3_P1228L,Spike_S12F,NSP13_S191N,NS7a_V82A,NSP3_A488S,Spike_F157del,NSP4_T492I,NSP14_A394V,Spike_T19R,NS7a_T120I,N_D377Y,M_I82T,NSP4_S137L,Spike_D950N,NS7b_T40I,NSP13_P77L,Spike_E156G,NSP3_P1469S,Spike_T478K,NS7a_V71I,NSP3_D1108A,NSP6_T77A,NSP12_P323L,Spike_D614G,NSP4_V167L,Spike_L452R)	2022-02-08		TRUE			0.0165753	0.379453				00:00:00
hCoV-19/Australia/QLD27633/2022		Original	betacoronavirus	EPI_ISL_10261819	2022-01-04	Oceania / Australia / Queensland		29781	Human	unknown	unknown	GK	AY.39.1.4	AY.39.1.4	PANGO-v1.17	VOC Delta GK (B.1.617.2+AY.*) first detected in India	(N_G215C,Spike_T95I,N_D63G,N_R203M,NSP12_G671S,NSP16_Q238H,Spike_G142D,NS3_S26L,Spike_P681R,Spike_R158del,NSP3_P1228L,Spike_S12F,NS7a_V82A,NSP3_A488S,Spike_F157del,NSP4_T492I,NSP14_A394V,Spike_T19R,NS7a_T120I,N_D377Y,M_I82T,NSP4_S137L,Spike_D950N,NS7b_T40I,NSP13_P77L,Spike_E156G,NSP3_P1469S,Spike_T478K,NS7a_V71I,NSP6_T77A,NSP12_P323L,Spike_D614G,NSP4_V167L,Spike_L452R)	2022-02-23		TRUE			0.0169235	0.379752				00:00:00
hCoV-19/Australia/QLD0x00C5BC/2022		Original	betacoronavirus	EPI_ISL_10305744	2022-01-04	Oceania / Australia / Queensland		29783	Human	unknown	unknown	GK	AY.39.1.4	AY.39.1.4	PANGO-v1.17	VOC Delta GK (B.1.617.2+AY.*) first detected in India	(N_G215C,Spike_T95I,N_D63G,N_R203M,NSP12_G671S,NSP16_Q238H,Spike_G142D,NS3_S26L,NS6_L4R,Spike_P681R,Spike_R158del,NSP3_P1228L,Spike_S12F,NS7a_V82A,NSP3_A488S,Spike_F157del,NSP4_T492I,NSP14_A394V,Spike_T19R,NS7a_T120I,N_D377Y,M_I82T,NSP4_S137L,Spike_D950N,NS7b_T40I,NSP13_P77L,Spike_E156G,NSP3_P1469S,Spike_T547K,Spike_T478K,NS7a_V71I,NSP6_T77A,NSP12_P323L,Spike_D614G,NSP4_V167L,Spike_L452R)	2022-02-24		TRUE	TRUE		6.71524e-05	0.379571				00:00:00
hCoV-19/Australia/QLD23978/2022		Original	betacoronavirus	EPI_ISL_9639372	2022-01-04	Oceania / Australia / Queensland		29743	Human	unknown	unknown	GK	AY.39.1.4	AY.39.1.4	PLEARN-v1.17	VOC Delta GK (B.1.617.2+AY.*) first detected in India	(N_G215C,Spike_T95I,N_D63G,N_R203M,NSP12_G671S,NSP16_Q238H,Spike_G142D,NS3_S26L,Spike_P681R,Spike_R158del,NSP3_P1228L,Spike_S12F,NS7a_V82A,NSP3_A488S,Spike_F157del,NSP4_T492I,NSP14_A394V,Spike_T19R,NS7a_T120I,N_D377Y,M_I82T,NSP4_S137L,Spike_D950N,NS7b_T40I,NSP13_P77L,Spike_E156G,NSP3_P1469S,Spike_T478K,NS7a_V71I,NSP6_T77A,NSP12_P323L,Spike_D614G,NSP4_V167L,Spike_L452R)	2022-02-08		TRUE			0.02451	0.379748				00:00:00
hCoV-19/Australia/QLD25425/2022		Original	betacoronavirus	EPI_ISL_9638704	2022-01-04	Oceania / Australia / Queensland		29744	Human	unknown	unknown	GK	AY.39.1.4	AY.39.1.4	PANGO-v1.17	VOC Delta GK (B.1.617.2+AY.*) first detected in India	(N_G215C,Spike_T95I,N_D63G,N_R203M,NSP12_G671S,NSP16_Q238H,Spike_G142D,NS3_S26L,Spike_P681R,Spike_R158del,NSP3_P1228L,Spike_S12F,NS7a_V82A,NSP3_A488S,Spike_F157del,NSP4_T492I,NSP14_A394V,Spike_T19R,NS7a_T120I,N_D377Y,M_I82T,NSP4_S137L,Spike_D950N,NS7b_T40I,NSP13_P77L,Spike_E156G,NSP3_P1469S,Spike_T478K,NS7a_V71I,NSP6_T77A,NSP12_P323L,Spike_D614G,NSP4_V167L,Spike_L452R)	2022-02-08		TRUE			0.00887574	0.379308				00:00:00
hCoV-19/Australia/QLD25243/2022		Original	betacoronavirus	EPI_ISL_9639381	2022-01-04	Oceania / Australia / Queensland		29749	Human	unknown	unknown	GK	AY.39.1.4	AY.39.1.4	PLEARN-v1.17	VOC Delta GK (B.1.617.2+AY.*) first detected in India	(N_G215C,Spike_T95I,N_D63G,N_R203M,NSP12_G671S,NSP16_Q238H,Spike_G142D,NS3_S26L,Spike_P681R,Spike_R158del,NSP3_P1228L,Spike_S12F,NS7a_V82A,NSP3_A488S,Spike_F157del,NSP4_T492I,NSP14_A394V,Spike_T19R,NS7a_T120I,N_D377Y,M_I82T,NSP4_S137L,Spike_D950N,NS7b_T40I,NSP13_P77L,Spike_E156G,NSP3_P1469S,Spike_T478K,NS7a_V71I,NSP6_T77A,NSP12_P323L,Spike_D614G,NSP4_V167L,Spike_L452R)	2022-02-08		TRUE			0.0313288	0.379325				00:00:00
hCoV-19/Australia/QLD30153/2022		Original	betacoronavirus	EPI_ISL_9639693	2022-01-04	Oceania / Australia / Queensland		29799	Human	unknown	unknown	GK	AY.39.1.4	AY.39.1.4	PANGO-v1.17	VOC Delta GK (B.1.617.2+AY.*) first detected in India	(N_G215C,Spike_T95I,N_D63G,N_R203M,NSP12_G671S,NSP16_Q238H,Spike_G142D,NS3_S26L,Spike_P681R,Spike_R158del,NSP3_P1228L,Spike_S12F,NS7a_V82A,NSP3_A488S,Spike_F157del,NSP4_T492I,NSP14_A394V,Spike_T19R,NS7a_T120I,N_D377Y,M_I82T,NSP4_S137L,Spike_D950N,NS7b_T40I,NSP13_P77L,Spike_E156G,NSP3_P1469S,Spike_T478K,NS7a_V71I,NSP6_T77A,NSP12_P323L,Spike_D614G,NSP4_V167L,Spike_L452R)	2022-02-08		TRUE			0.00036914	0.379582				00:00:00
hCoV-19/Australia/QLD31350/2022		Original	betacoronavirus	EPI_ISL_9639949	2022-01-04	Oceania / Australia / Queensland		29743	Human	unknown	unknown	GK	AY.39.1.4	AY.39.1.4	PANGO-v1.17	VOC Delta GK (B.1.617.2+AY.*) first detected in India	(N_G215C,Spike_T95I,N_D63G,N_R203M,NSP12_G671S,NSP16_Q238H,Spike_G142D,NS3_S26L,Spike_P681R,Spike_R158del,NSP3_P1228L,Spike_S12F,NS7a_V82A,NSP3_A488S,Spike_F157del,NSP4_T492I,NSP14_A394V,Spike_T19R,NS7a_T120I,N_D377Y,M_I82T,NSP4_S137L,Spike_D950N,NS7b_T40I,NSP13_P77L,Spike_E156G,NSP3_P1469S,Spike_T478K,NS7a_V71I,NSP6_T77A,NSP12_P323L,Spike_D614G,NSP4_V167L,Spike_L452R)	2022-02-08		TRUE			0.01634	0.379465				00:00:00
hCoV-19/Australia/QLD24404/2022		Original	betacoronavirus	EPI_ISL_9639368	2022-01-04	Oceania / Australia / Queensland		29744	Human	unknown	unknown	GK	AY.39.1.4	AY.39.1.4	PLEARN-v1.17	VOC Delta GK (B.1.617.2+AY.*) first detected in India	(N_G215C,Spike_T95I,N_D63G,N_R203M,NSP12_G671S,NSP16_Q238H,Spike_G142D,NS3_S26L,Spike_P681R,Spike_R158del,NSP3_P1228L,Spike_S12F,NS7a_V82A,NSP3_A488S,Spike_F157del,NSP4_T492I,NSP14_A394V,Spike_T19R,NS7a_T120I,N_D377Y,M_I82T,NSP4_S137L,Spike_D950N,NS7b_T40I,NSP13_P77L,Spike_E156G,NSP3_P1469S,Spike_T478K,NS7a_V71I,NSP6_T77A,NSP12_P323L,Spike_D614G,NSP4_V167L,Spike_L452R)	2022-02-08		TRUE			0.0243074	0.379587				00:00:00
hCoV-19/Australia/QLD25360/2022		Original	betacoronavirus	EPI_ISL_9639678	2022-01-04	Oceania / Australia / Queensland		29784	Human	unknown	unknown	GK	AY.39.1.4	AY.39.1.4	PANGO-v1.17	VOC Delta GK (B.1.617.2+AY.*) first detected in India	(N_G215C,Spike_T95I,N_D63G,N_R203M,NSP12_G671S,NSP16_Q238H,Spike_G142D,NS3_S26L,Spike_P681R,Spike_R158del,NSP3_P1228L,Spike_S12F,NS7a_V82A,NSP3_A488S,Spike_F157del,NSP4_T492I,NSP14_A394V,Spike_T19R,NS7a_T120I,N_D377Y,M_I82T,NSP4_S137L,Spike_D950N,NS7b_T40I,NSP13_P77L,Spike_E156G,NSP3_P1469S,Spike_T478K,NS7a_V71I,NSP6_T77A,NSP12_P323L,Spike_D614G,NSP4_V167L,Spike_L452R)	2022-02-08		TRUE			0.0146723	0.379664				00:00:00
hCoV-19/Australia/QLD32797/2022		Original	betacoronavirus	EPI_ISL_10263841	2022-01-05	Oceania / Australia / Queensland		29783	Human	unknown	unknown	GK	AY.39.1.4	AY.39.1.4	PANGO-v1.17	VOC Delta GK (B.1.617.2+AY.*) first detected in India	(N_G215C,Spike_T95I,N_D63G,N_R203M,NSP12_G671S,NSP16_Q238H,Spike_G142D,NS3_S26L,Spike_P681R,Spike_R158del,NSP3_P1228L,Spike_S12F,NS7a_V82A,NSP3_A488S,Spike_F157del,NSP4_T492I,NSP14_A394V,Spike_T19R,NS7a_T120I,N_D377Y,M_I82T,NSP4_S137L,Spike_D950N,NS7b_T40I,NSP13_P77L,Spike_E156G,NSP3_P1469S,Spike_T478K,NS7a_V71I,NSP6_T77A,NSP12_P323L,Spike_D614G,NSP4_V167L,Spike_L452R)	2022-02-23		TRUE	TRUE		0.000235033	0.379601				00:00:00
hCoV-19/Australia/QLD31670/2022		Original	betacoronavirus	EPI_ISL_9639975	2022-01-06	Oceania / Australia / Queensland		29744	Human	unknown	unknown	GK	AY.39.1.4	AY.39.1.4	PANGO-v1.17	VOC Delta GK (B.1.617.2+AY.*) first detected in India	(N_G215C,Spike_T95I,N_D63G,N_R203M,NSP12_G671S,NSP16_Q238H,Spike_G142D,NS3_S26L,Spike_P681R,Spike_P384L,Spike_R158del,NSP3_P1228L,Spike_S12F,NS7a_V82A,NSP3_A488S,Spike_F157del,NSP4_T492I,NSP14_A394V,Spike_T19R,NS7a_T120I,N_D377Y,M_I82T,NSP4_S137L,Spike_D950N,NS7b_T40I,NSP13_P77L,Spike_E156G,NSP3_P1469S,NSP4_A446V,Spike_T478K,NS7a_V71I,NSP6_T77A,NSP12_P323L,Spike_D614G,NSP4_V167L,Spike_L452R)	2022-02-08		TRUE			0.0101533	0.379186				00:00:00
hCoV-19/Australia/QLD37989/2022		Original	betacoronavirus	EPI_ISL_10262065	2022-01-07	Oceania / Australia / Queensland		29770	Human	unknown	unknown	GK	AY.39.1.4	AY.39.1.4	PLEARN-v1.17	VOC Delta GK (B.1.617.2+AY.*) first detected in India	(N_G215C,Spike_T95I,N_D63G,N_R203M,NSP12_G671S,NSP16_Q238H,Spike_G142D,NS3_S26L,Spike_P681R,Spike_P384L,Spike_R158del,NSP3_P1228L,Spike_S12F,NS7a_V82A,Spike_F157del,NSP4_T492I,NSP14_A394V,Spike_T19R,NS7a_T120I,N_D377Y,M_I82T,NSP4_S137L,Spike_D950N,NS7b_T40I,NSP13_P77L,Spike_E156G,NSP3_P1469S,Spike_T478K,NS7a_V71I,NSP6_T77A,NSP12_P323L,Spike_D614G,NSP4_V167L,Spike_L452R)	2022-02-23		TRUE		TRUE	0.0896204	0.376319				00:00:00
hCoV-19/Australia/QLD33972/2022		Original	betacoronavirus	EPI_ISL_10263842	2022-01-08	Oceania / Australia / Queensland		29743	Human	unknown	unknown	GK	AY.39.1.4	AY.39.1.4	PANGO-v1.17	VOC Delta GK (B.1.617.2+AY.*) first detected in India	(N_G215C,Spike_T95I,N_D63G,N_R203M,NSP12_G671S,NSP16_Q238H,Spike_G142D,NS3_S26L,Spike_P681R,Spike_R158del,NSP3_P1228L,NSP6_M92V,Spike_S12F,NS7a_V82A,NSP3_A488S,Spike_F157del,NSP4_T492I,NSP14_A394V,Spike_T19R,NS7a_T120I,N_D377Y,M_I82T,NSP4_S137L,Spike_D950N,NS7b_T40I,NSP13_P77L,Spike_E156G,NSP3_P1469S,Spike_T478K,NS7a_V71I,NSP6_T77A,NSP12_P323L,Spike_D614G,NSP4_V167L,Spike_L452R)	2022-02-23		TRUE	TRUE		0.00951484	0.379328				00:00:00
hCoV-19/Australia/QLD36316/2022		Original	betacoronavirus	EPI_ISL_10263843	2022-01-08	Oceania / Australia / Queensland		29743	Human	unknown	unknown	GK	AY.39.1.4	AY.39.1.4	PANGO-v1.17	VOC Delta GK (B.1.617.2+AY.*) first detected in India	(N_G215C,Spike_T95I,N_D63G,N_R203M,NSP12_G671S,NSP16_Q238H,Spike_G142D,NS3_S26L,Spike_P681R,Spike_R158del,NSP3_P1228L,Spike_S12F,NS7a_V82A,NSP3_A488S,Spike_F157del,NSP4_T492I,NSP14_A394V,Spike_T19R,NS7a_T120I,N_D377Y,M_I82T,NSP4_S137L,Spike_D950N,NS7b_T40I,NSP13_P77L,Spike_E156G,NSP3_P1469S,Spike_T478K,NS7a_V71I,NSP6_T77A,NSP12_P323L,Spike_D614G,NSP4_V167L,Spike_L452R)	2022-02-23		TRUE	TRUE		0.00195004	0.379282				00:00:00
hCoV-19/Australia/QLD35999/2022		Original	betacoronavirus	EPI_ISL_10263851	2022-01-08	Oceania / Australia / Queensland		29780	Human	unknown	unknown	GK	AY.39.1.4	AY.39.1.4	PANGO-v1.17	VOC Delta GK (B.1.617.2+AY.*) first detected in India	(N_G215C,Spike_T95I,N_D63G,N_R203M,NSP12_G671S,Spike_G142D,NS3_S26L,Spike_P681R,Spike_R158del,NSP3_P1228L,Spike_S12F,NS7a_V82A,NSP3_A488S,Spike_F157del,NSP4_T492I,NSP14_A394V,Spike_T19R,NS7a_T120I,N_D377Y,M_I82T,NSP4_S137L,Spike_D950N,NS7b_T40I,NSP13_P77L,Spike_E156G,NSP3_P1469S,Spike_T478K,NS7a_V71I,NSP6_T77A,NSP12_P323L,Spike_D614G,NSP4_V167L,Spike_L452R)	2022-02-23		TRUE	TRUE		0.000100739	0.379555				00:00:00
hCoV-19/Australia/QLD37635/2022		Original	betacoronavirus	EPI_ISL_10261412	2022-01-09	Oceania / Australia / Queensland		29753	Human	unknown	unknown	GK	AY.39.1.4	AY.39.1.4	PLEARN-v1.17	VOC Delta GK (B.1.617.2+AY.*) first detected in India	(N_G215C,Spike_T95I,N_D63G,N_R203M,NSP12_G671S,NSP16_Q238H,NS7a_A79L,NS7a_V82S,Spike_G142D,NS7a_R80N,NS3_S26L,NS7a_P84D,Spike_A846V,Spike_P681R,Spike_R158del,NSP3_P1228L,NS7a_H73V,NS7a_V74P,Spike_S12F,NSP3_A488S,Spike_F157del,NS7a_R78H,NSP4_T492I,NSP14_A394V,Spike_T19R,NS7a_T120I,NS7a_S81C,NS7a_Y75D,N_D377Y,M_I82T,NSP4_S137L,Spike_D950N,NS7b_T40I,NSP13_P77L,Spike_E156G,NSP3_P1469S,Spike_T478K,NS7…	2022-02-23		TRUE			0.0496421	0.380216				00:00:00
hCoV-19/Australia/QLD37242/2022		Original	betacoronavirus	EPI_ISL_10263850	2022-01-09	Oceania / Australia / Queensland		29774	Human	unknown	unknown	GK	AY.39.1.4	AY.39.1.4	PANGO-v1.17	VOC Delta GK (B.1.617.2+AY.*) first detected in India	(N_G215C,Spike_T95I,N_D63G,N_R203M,NSP12_G671S,NSP16_Q238H,Spike_G142D,NS3_S26L,Spike_P681R,Spike_R158del,NSP3_P1228L,Spike_S12F,NS7a_V82A,NSP3_A488S,Spike_F157del,NSP4_T492I,NSP14_A394V,Spike_T19R,NS7a_T120I,N_D377Y,M_I82T,NSP4_S137L,Spike_D950N,NS7b_T40I,NSP13_P77L,Spike_E156G,NSP3_P1469S,Spike_T478K,NS7a_V71I,NSP6_T77A,NSP12_P323L,Spike_D614G,NSP4_V167L,Spike_L452R)	2022-02-23		TRUE	TRUE		0.000134345	0.379543				00:00:00
hCoV-19/Australia/QLD38184/2022		Original	betacoronavirus	EPI_ISL_10263846	2022-01-11	Oceania / Australia / Queensland		29780	Human	unknown	unknown	GK	AY.39.1.4	AY.39.1.4	PANGO-v1.17	VOC Delta GK (B.1.617.2+AY.*) first detected in India	(N_G215C,Spike_T95I,N_D63G,N_R203M,NSP12_G671S,NSP16_Q238H,Spike_G142D,NSP2_I367T,NS3_S26L,NSP13_A454V,Spike_P681R,Spike_R158del,NSP3_P1228L,Spike_S12F,NS7a_V82A,NSP3_A488S,Spike_F157del,NSP4_T492I,NSP14_A394V,Spike_T19R,NS7a_T120I,N_D377Y,M_I82T,NSP4_S137L,Spike_D950N,NS7b_T40I,NSP13_P77L,Spike_E156G,NSP3_P1469S,Spike_T478K,NS7a_V71I,NSP6_T77A,NSP12_P323L,Spike_D614G,NSP4_V167L,Spike_L452R)	2022-02-23		TRUE	TRUE		0.000134318	0.379534				00:00:00
hCoV-19/Australia/QLD38057/2022		Original	betacoronavirus	EPI_ISL_10263847	2022-01-11	Oceania / Australia / Queensland		29840	Human	unknown	unknown	GK	AY.39.1.4	AY.39.1.4	PANGO-v1.17	VOC Delta GK (B.1.617.2+AY.*) first detected in India	(N_G215C,Spike_T95I,N_D63G,N_R203M,NSP12_G671S,NSP16_Q238H,Spike_G142D,NS3_S26L,Spike_P681R,Spike_P384L,Spike_R158del,NSP3_P1228L,Spike_S12F,NS7a_V82A,NSP3_A488S,Spike_F157del,NSP4_T492I,NSP14_A394V,Spike_T19R,NS7a_T120I,N_D377Y,M_I82T,NSP4_S137L,Spike_D950N,NS7b_T40I,NSP13_P77L,Spike_E156G,NSP3_P1469S,Spike_T478K,NS7a_V71I,NSP6_T77A,NSP12_P323L,Spike_D614G,NSP4_V167L,Spike_L452R)	2022-02-23		TRUE	TRUE		0.00874665	0.379087				00:00:00
hCoV-19/Australia/QLD38639/2022		Original	betacoronavirus	EPI_ISL_10263844	2022-01-11	Oceania / Australia / Queensland		29743	Human	unknown	unknown	GK	AY.39.1.4	AY.39.1.4	PANGO-v1.17	VOC Delta GK (B.1.617.2+AY.*) first detected in India	(N_G215C,Spike_T95I,N_D63G,N_R203M,NSP12_G671S,NSP16_Q238H,Spike_G142D,NS3_S26L,Spike_P681R,Spike_R158del,NSP3_P1228L,Spike_S12F,NS7a_V82A,NSP3_A488S,Spike_F157del,NSP4_T492I,NSP14_A394V,Spike_T19R,NS7a_T120I,N_D377Y,M_I82T,NSP4_S137L,Spike_D950N,NS7b_T40I,NSP13_P77L,NSP5_A129V,Spike_E156G,NSP3_P1469S,Spike_T478K,NS7a_V71I,NSP6_T77A,NSP12_P323L,Spike_D614G,NSP4_V167L,Spike_L452R)	2022-02-23		TRUE	TRUE			0.379484				00:00:00
hCoV-19/Australia/QLD37781/2022		Original	betacoronavirus	EPI_ISL_9639469	2022-01-12	Oceania / Australia / Queensland		29743	Human	unknown	unknown	GK	AY.39.1.4	AY.39.1.4	PANGO-v1.17	VOC Delta GK (B.1.617.2+AY.*) first detected in India	(N_G215C,Spike_T95I,N_D63G,N_R203M,NSP3_E1863D,NSP12_G671S,NSP16_Q238H,Spike_G142D,NS3_S26L,Spike_P681R,Spike_R158del,NSP3_P1228L,Spike_S12F,NS7a_V82A,NSP3_A488S,Spike_F157del,NSP4_T492I,NSP14_A394V,Spike_T19R,NS7a_T120I,N_D377Y,M_I82T,NSP4_S137L,Spike_D950N,NS7b_T40I,NSP13_P77L,Spike_E156G,NSP3_P1469S,Spike_T478K,NS7a_V71I,NSP6_T77A,NSP12_P323L,Spike_D614G,NSP4_V167L,Spike_L452R)	2022-02-08		TRUE			0.0106243	0.379481				00:00:00
hCoV-19/Australia/QLD0x00C70D/2022		Original	betacoronavirus	EPI_ISL_10305745	2022-01-12	Oceania / Australia / Queensland		29743	Human	unknown	unknown	GK	AY.39.1.4	AY.39.1.4	PANGO-v1.17	VOC Delta GK (B.1.617.2+AY.*) first detected in India	(N_G215C,Spike_T95I,N_D63G,N_R203M,NSP12_G671S,NSP16_Q238H,Spike_G142D,NS3_S26L,Spike_P681R,Spike_R158del,NSP3_P1228L,Spike_S12F,NS7a_V82A,NSP3_A488S,Spike_F157del,NSP4_T492I,NSP14_A394V,Spike_T19R,NS7a_T120I,N_D377Y,M_I82T,NSP4_S137L,Spike_D950N,NS7b_T40I,NSP13_P77L,Spike_E156G,NSP3_P1469S,Spike_T478K,NS7a_V71I,NSP6_T77A,NSP12_P323L,Spike_D614G,NSP4_V167L,Spike_L452R)	2022-02-24		TRUE	TRUE			0.379451				00:00:00
hCoV-19/Australia/QLD38489/2022		Original	betacoronavirus	EPI_ISL_10261544	2022-01-14	Oceania / Australia / Queensland		29784	Human	unknown	unknown	GK	AY.39.1.4	AY.39.1.4	PLEARN-v1.17	VOC Delta GK (B.1.617.2+AY.*) first detected in India	(N_G215C,Spike_T95I,N_D63G,N_R203M,NSP12_G671S,NSP16_Q238H,Spike_G142D,NS3_S26L,Spike_P681R,Spike_R158del,NSP3_P1228L,Spike_S12F,NS7a_V82A,NSP3_A488S,Spike_F157del,NSP4_T492I,NSP14_A394V,Spike_T19R,NS7a_T120I,N_D377Y,M_I82T,NSP4_S137L,Spike_D950N,NS7b_T40I,NSP13_P77L,Spike_E156G,NSP3_P1469S,Spike_T478K,NS7a_V71I,NSP6_T77A,NSP12_P323L,Spike_D614G,NSP4_V167L,Spike_L452R)	2022-02-23		TRUE			0.0300161	0.379543				00:00:00
hCoV-19/Australia/QLD38919/2022		Original	betacoronavirus	EPI_ISL_10263845	2022-01-14	Oceania / Australia / Queensland		29743	Human	unknown	unknown	GK	AY.39.1.4	AY.39.1.4	PANGO-v1.17	VOC Delta GK (B.1.617.2+AY.*) first detected in India	(N_G215C,Spike_T95I,N_D63G,N_R203M,NSP12_G671S,NSP16_Q238H,Spike_G142D,NS3_S26L,Spike_P681R,Spike_R158del,NSP3_P1228L,Spike_S12F,NS7a_V82A,NSP3_A488S,Spike_F157del,NSP4_T492I,NSP14_A394V,Spike_T19R,NS7a_T120I,N_D377Y,M_I82T,NSP4_S137L,Spike_D950N,NS7b_T40I,NSP13_P77L,Spike_E156G,NSP3_P1469S,Spike_T478K,NS7a_V71I,NSP6_T77A,NSP12_P323L,Spike_D614G,NSP4_V167L,Spike_L452R)	2022-02-23		TRUE	TRUE		0.00806913	0.379385				00:00:00
hCoV-19/Australia/QLD38478/2022		Original	betacoronavirus	EPI_ISL_9639603	2022-01-14	Oceania / Australia / Queensland		29743	Human	unknown	unknown	GK	AY.39.1.4	AY.39.1.4	PANGO-v1.17	VOC Delta GK (B.1.617.2+AY.*) first detected in India	(N_G215C,Spike_T95I,N_D63G,N_R203M,NSP12_G671S,NSP16_Q238H,Spike_G142D,NS3_S26L,Spike_P681R,Spike_P384L,Spike_R158del,NSP3_P1228L,Spike_S12F,NS7a_V82A,NSP3_A488S,Spike_F157del,NSP4_T492I,NSP14_A394V,Spike_T19R,NS7a_T120I,N_D377Y,M_I82T,NSP4_S137L,Spike_D950N,NS7b_T40I,NSP13_P77L,Spike_E156G,NSP3_P1469S,Spike_T478K,NS7a_V71I,NSP6_T77A,NSP12_P323L,Spike_D614G,NSP4_V167L,Spike_L452R)	2022-02-08		TRUE			0.000907777	0.379425				00:00:00
hCoV-19/Australia/QLD38967/2022		Original	betacoronavirus	EPI_ISL_10261595	2022-01-17	Oceania / Australia / Queensland		29749	Human	unknown	unknown	GK	AY.39.1.4	AY.39.1.4	PANGO-v1.17	VOC Delta GK (B.1.617.2+AY.*) first detected in India	(N_G215C,Spike_T95I,N_D63G,N_R203M,Spike_G142D,NS3_S26L,Spike_P681R,NSP3_P1228L,NSP6_M92V,Spike_S12F,NS7a_V82A,NSP3_A488S,NSP4_T492I,NSP14_A394V,NS7a_T120I,N_D377Y,M_I82T,NSP4_S137L,NSP13_P77L,NSP3_P1469S,Spike_T478K,NS7a_V71I,NSP6_T77A,NSP12_P323L,Spike_D614G,NSP4_V167L)	2022-02-23		TRUE			0.0256815	0.379645				00:00:00
hCoV-19/Australia/QLD0x00C519/2022		Original	betacoronavirus	EPI_ISL_10261805	2022-01-18	Oceania / Australia / Queensland		29782	Human	unknown	unknown	GK	AY.39.1.4	AY.39.1.4	PLEARN-v1.17	VOC Delta GK (B.1.617.2+AY.*) first detected in India	(N_G215C,Spike_T95I,N_D63G,N_R203M,NSP12_G671S,NSP16_Q238H,Spike_G142D,NS3_S26L,Spike_P681R,Spike_R158del,NSP3_P1228L,Spike_S12F,NS7a_V82A,NSP3_A488S,Spike_F157del,NSP4_T492I,NSP14_A394V,Spike_T19R,NS7a_T120I,N_D377Y,M_I82T,NSP4_S137L,Spike_D950N,NS7b_T40I,NSP13_P77L,Spike_E156G,NSP3_P1469S,Spike_T478K,NS7a_V71I,NSP6_T77A,NSP12_P323L,Spike_D614G,NSP4_V167L,Spike_L452R)	2022-02-23		TRUE			0.0174266	0.379968				00:00:00
hCoV-19/Australia/QLD39464/2022		Original	betacoronavirus	EPI_ISL_10261510	2022-01-20	Oceania / Australia / Queensland		29743	Human	unknown	unknown	GK	AY.39.1.4	AY.39.1.4	PLEARN-v1.17	VOC Delta GK (B.1.617.2+AY.*) first detected in India	(N_G215C,Spike_T95I,N_D63G,N_R203M,NSP16_Q238H,NSP12_G671S,Spike_G142D,NS3_S26L,Spike_P681R,Spike_R158del,NSP3_P1228L,Spike_S12F,NS7a_V82A,NSP3_A488S,Spike_F157del,NSP4_T492I,NSP14_A394V,Spike_T19R,NS7a_T120I,N_D377Y,M_I82T,NSP4_S137L,Spike_D950N,NS7b_T40I,Spike_L179I,NSP13_P77L,Spike_E156G,NSP3_P1469S,Spike_T478K,NS7a_V71I,NSP6_T77A,NSP12_P323L,Spike_D614G,NSP4_V167L,Spike_L452R)	2022-02-23		TRUE			0.0325119	0.379691				00:00:00
hCoV-19/Australia/QLD39457/2022		Original	betacoronavirus	EPI_ISL_10263848	2022-01-20	Oceania / Australia / Queensland		29743	Human	unknown	unknown	GK	AY.39.1.4	AY.39.1.4	PANGO-v1.17	VOC Delta GK (B.1.617.2+AY.*) first detected in India	(N_G215C,Spike_T95I,N_D63G,N_R203M,NSP12_G671S,NSP16_Q238H,Spike_G142D,NS3_S26L,Spike_P681R,Spike_R158del,NSP3_P1228L,Spike_S12F,NS7a_V82A,NSP3_A488S,Spike_F157del,NSP4_T492I,NSP14_A394V,Spike_T19R,NS7a_T120I,N_D377Y,M_I82T,NSP4_S137L,Spike_D950N,NS7b_T40I,NSP13_P77L,Spike_E156G,NSP3_P1469S,Spike_T478K,NS7a_V71I,NSP6_T77A,NSP12_P323L,Spike_D614G,NSP4_V167L,Spike_L452R)	2022-02-23		TRUE	TRUE			0.379518				00:00:00
hCoV-19/Australia/QLD39455/2022		Original	betacoronavirus	EPI_ISL_10263852	2022-01-20	Oceania / Australia / Queensland		29744	Human	unknown	unknown	GK	AY.39.1.4	AY.39.1.4	PANGO-v1.17	VOC Delta GK (B.1.617.2+AY.*) first detected in India	(N_G215C,Spike_T95I,N_D63G,N_R203M,NSP12_G671S,NSP16_Q238H,Spike_G142D,NS3_S26L,Spike_P681R,Spike_R158del,NSP3_P1228L,NSP6_M92V,Spike_S12F,NS7a_V82A,NSP3_A488S,Spike_F157del,NSP4_T492I,NSP14_A394V,Spike_T19R,NS7a_T120I,N_D377Y,M_I82T,NSP4_S137L,Spike_D950N,NS7b_T40I,NSP13_P77L,Spike_E156G,NSP3_P1469S,Spike_T478K,NS7a_V71I,NSP6_T77A,NSP12_P323L,NSP15_A255V,Spike_D614G,NSP4_V167L,Spike_L452R)	2022-02-23		TRUE	TRUE		6.72405e-05	0.379497				00:00:00
hCoV-19/Australia/QLD39781/2022		Original	betacoronavirus	EPI_ISL_10263853	2022-01-25	Oceania / Australia / Queensland		29744	Human	unknown	unknown	GK	AY.39.1.4	AY.39.1.4	PANGO-v1.17	VOC Delta GK (B.1.617.2+AY.*) first detected in India	(N_G215C,Spike_T95I,N_D63G,N_R203M,NSP12_G671S,NSP16_Q238H,Spike_G142D,NS3_S26L,Spike_P681R,Spike_R158del,NSP3_P1228L,Spike_S12F,NS7a_V82A,NSP3_A488S,Spike_F157del,NSP4_T492I,NSP14_A394V,Spike_T19R,NS7a_T120I,N_D377Y,M_I82T,NSP4_S137L,Spike_D950N,NS7b_T40I,NSP13_P77L,Spike_E156G,NSP3_P1469S,Spike_T478K,NS7a_V71I,NS7a_V93I,NSP6_T77A,NSP12_P323L,Spike_D614G,NSP4_V167L,Spike_L452R)	2022-02-23		TRUE	TRUE		6.72405e-05	0.379497	1			00:00:00
hCoV-19/Australia/QLD2662/2021		Original	betacoronavirus	EPI_ISL_7747726	2021-12-15	Oceania / Australia / Queensland		29760	Human	unknown	unknown	GK	AY.4	AY.4	PLEARN-v1.17	VOC Delta GK (B.1.617.2+AY.*) first detected in India	(N_G215C,NSP3_A1711V,Spike_T95I,N_D63G,N_R203M,NSP12_G671S,Spike_G142D,NS3_S26L,NS3_L140F,Spike_P681R,Spike_R158del,NSP3_P1228L,NSP4_A146V,Spike_L1141F,NSP3_A488S,Spike_F157del,NSP4_T492I,NSP14_A394V,Spike_T19R,NSP14_A360V,N_D377Y,M_I82T,Spike_D950N,NS7b_T40I,NSP13_P77L,Spike_E156G,NSP3_P1469S,Spike_T478K,NSP6_T77A,NSP12_P323L,Spike_D614G,NSP4_V167L,Spike_L452R)	2021-12-17		TRUE			0.010047	0.379179				00:00:00
hCoV-19/Australia/QLD2691/2021		Original	betacoronavirus	EPI_ISL_8132538	2021-12-16	Oceania / Australia / Queensland		29761	Human	unknown	unknown	GK	AY.4	AY.4	PLEARN-v1.17	VOC Delta GK (B.1.617.2+AY.*) first detected in India	(N_G215C,NSP3_A1711V,Spike_T95I,N_D63G,N_R203M,NSP12_G671S,Spike_G142D,NS3_S26L,NSP3_K401R,NSP3_S69F,Spike_P681R,Spike_R158del,NSP3_P1228L,NS7a_V82A,NSP3_A488S,Spike_F157del,NSP4_T492I,NSP14_A394V,Spike_T19R,NS7a_T120I,N_D377Y,M_I82T,NSP3_A231V,Spike_D950N,NS7b_T40I,NSP13_P77L,Spike_E156G,NSP3_P1469S,Spike_T478K,NSP6_T77A,NSP12_P323L,Spike_D614G,NSP4_V167L,Spike_L452R)	2021-12-28		TRUE			0.0129364	0.379357				00:00:00
hCoV-19/Australia/QLD2809/2021		Original	betacoronavirus	EPI_ISL_8132550	2021-12-18	Oceania / Australia / Queensland		29760	Human	unknown	unknown	GK	AY.4	AY.4	PLEARN-v1.17	VOC Delta GK (B.1.617.2+AY.*) first detected in India	(N_G215C,NSP3_A1711V,Spike_T95I,N_D63G,N_R203M,NSP12_G671S,NSP3_T1306I,Spike_G142D,NS3_S26L,Spike_P681R,NSP3_S1230F,Spike_R158del,NSP3_P1228L,NS8_F3L,NS7a_V82A,NSP3_A488S,Spike_F157del,NSP4_T492I,NSP14_A394V,Spike_T19R,NS7a_T120I,N_D377Y,M_I82T,NSP3_H1539Q,Spike_D950N,NS7b_T40I,NSP13_P77L,Spike_D936Y,Spike_E156G,NSP3_P1469S,Spike_T478K,NSP6_T77A,NSP3_T1830I,NSP12_P323L,Spike_D614G,NSP7_M75T,NSP4_…	2021-12-28		TRUE	TRUE			0.379469				00:00:00
hCoV-19/Australia/QLD2814/2021		Original	betacoronavirus	EPI_ISL_8132618	2021-12-18	Oceania / Australia / Queensland		29760	Human	unknown	unknown	GK	AY.4	AY.4	PLEARN-v1.17	VOC Delta GK (B.1.617.2+AY.*) first detected in India	(N_G215C,NSP3_A1711V,Spike_T95I,N_D63G,N_R203M,NSP12_G671S,NSP3_T1306I,Spike_G142D,NS3_S26L,Spike_P681R,NSP3_S1230F,Spike_R158del,NSP3_P1228L,NS8_F3L,NS7a_V82A,NSP3_A488S,Spike_F157del,NSP4_T492I,NSP14_A394V,Spike_T19R,NS7a_T120I,N_D377Y,M_I82T,NSP3_H1539Q,Spike_D950N,NS7b_T40I,NSP13_P77L,Spike_D936Y,Spike_E156G,NSP3_P1469S,Spike_T478K,NSP6_T77A,NSP3_T1830I,NSP12_P323L,Spike_D614G,NSP7_M75T,NSP4_…	2021-12-28		TRUE	TRUE		0.00806452	0.37937	1			00:00:00
hCoV-19/Australia/QLD28326/2022		Original	betacoronavirus	EPI_ISL_9639946	2022-01-01	Oceania / Australia / Queensland		29772	Human	unknown	unknown	G	B.1	B.1	PLEARN-v1.17		(Spike_T95I,N_R203M,Spike_S151G,Spike_H146T,Spike_Y145T,Spike_ins150V,Spike_T478K,Spike_P681R,NSP12_P323L,Spike_N149T,Spike_D614G,NSP4_T492I,Spike_G142V,NSP14_A394V,Spike_N148T)	2022-02-08		TRUE			0.00181378	0.379736	1			00:00:00
hCoV-19/Australia/QLD0x00D9DB/2022		Original	betacoronavirus	EPI_ISL_11749724	2022-03-16	Oceania / Australia / Queensland		29747	Human	unknown	unknown	GRA	B.1.1.529	B.1	consensus call	VOC Omicron GRA (B.1.1.529+BA.*) first detected in Botswana/Hong Kong/South Africa	(NSP5_P132H,Spike_K417N,Spike_S373P,NSP6_S106del,Spike_Q493R,Spike_N969K,Spike_H655Y,N_R203K,Spike_S371L,NSP1_M85V,Spike_Q954H,Spike_G339D,NSP3_S1206L,N_P13L,NSP1_H83del,NSP3_L1266I,Spike_N501Y,N_R32del,NSP3_S1265del,NSP14_I42V,Spike_P681H,M_Q19E,NSP1_G82del,Spike_N440K,N_S33del,NSP4_T492I,Spike_S375F,Spike_Q498R,Spike_N679K,Spike_N764K,Spike_S477N,NSP6_G107del,Spike_Y505H,N_E31del,NSP1_V84del,Sp…	2022-04-04		TRUE			0.00847144	0.378979				00:00:00
hCoV-19/Australia/QLD0x00E522/2022		Original	betacoronavirus	EPI_ISL_12531940	2022-04-20	Oceania / Australia / Queensland		29752	Human	unknown	unknown	GRA	B.1.1.529	B.1	consensus call	VOC Omicron GRA (B.1.1.529+BA.*) first detected in Botswana/Hong Kong/South Africa	(NSP5_P132H,Spike_K417N,Spike_S373P,NSP6_S106del,Spike_Q493R,Spike_N969K,Spike_H655Y,N_R203K,Spike_V213G,Spike_S371L,Spike_Q954H,Spike_G339D,N_P13L,NSP3_L1266I,Spike_N501Y,N_R32del,NSP3_S1265del,NSP14_I42V,Spike_P681H,M_Q19E,Spike_N440K,N_S33del,NSP4_T492I,Spike_S375F,NSP6_L105del,Spike_Q498R,Spike_N679K,Spike_N764K,Spike_S477N,NSP6_G107del,Spike_Y505H,N_E31del,Spike_D796Y,Spike_E484A,N_G204R,Spi…	2022-05-05		TRUE	TRUE		0.00853724	0.379178	1			00:00:00
hCoV-19/Australia/QLD2670/2021		Original	betacoronavirus	EPI_ISL_7860095	2021-12-14	Oceania / Australia / Queensland		29743	Human	unknown	unknown	GRA	BA.1	BA.1	PLEARN-v1.17	VOC Omicron GRA (B.1.1.529+BA.*) first detected in Botswana/Hong Kong/South Africa	(NSP5_P132H,Spike_H69del,Spike_T95I,Spike_A67V,Spike_S373P,Spike_Q493R,Spike_N969K,Spike_H655Y,Spike_N856K,N_R203K,Spike_G142D,NSP3_A1892T,Spike_Q954H,N_P13L,NSP3_L1266I,Spike_N501Y,N_R32del,M_Q19E,Spike_N440K,NSP4_T492I,NSP6_L105del,Spike_N679K,Spike_N764K,Spike_L212I,NSP6_G107del,Spike_Y505H,NSP6_I189V,Spike_T547K,M_D3G,Spike_D796Y,N_G204R,Spike_T478K,Spike_V143del,M_A63T,Spike_G496S,Spike_K417…	2021-12-20		TRUE				0.379619				00:00:00
hCoV-19/Australia/QLD2677/2021		Original	betacoronavirus	EPI_ISL_7860096	2021-12-15	Oceania / Australia / Queensland		29743	Human	unknown	unknown	GRA	BA.1	BA.1	PLEARN-v1.17	VOC Omicron GRA (B.1.1.529+BA.*) first detected in Botswana/Hong Kong/South Africa	(NSP5_P132H,Spike_H69del,Spike_T95I,Spike_A67V,Spike_S373P,Spike_Q493R,Spike_N969K,Spike_H655Y,Spike_N856K,N_R203K,Spike_G142D,NSP3_A1892T,Spike_Q954H,N_P13L,NSP3_L1266I,Spike_N501Y,N_R32del,M_Q19E,Spike_N440K,NSP4_T492I,NSP6_L105del,Spike_N679K,Spike_N764K,Spike_L212I,NSP6_G107del,Spike_Y505H,NSP6_I189V,Spike_T547K,M_D3G,Spike_D796Y,N_G204R,Spike_T478K,Spike_V143del,M_A63T,Spike_G496S,Spike_K417…	2021-12-20		TRUE				0.379652				00:00:00
hCoV-19/Australia/QLD2767/2021		Original	betacoronavirus	EPI_ISL_7860114	2021-12-17	Oceania / Australia / Queensland		29743	Human	unknown	unknown	GRA	BA.1	BA.1	PLEARN-v1.17	VOC Omicron GRA (B.1.1.529+BA.*) first detected in Botswana/Hong Kong/South Africa	(NSP5_P132H,Spike_H69del,Spike_T95I,Spike_A67V,Spike_S373P,Spike_Q493R,Spike_N969K,Spike_H655Y,Spike_N856K,N_R203K,Spike_G142D,NSP3_A1892T,Spike_Q954H,N_P13L,NSP3_L1266I,Spike_N501Y,N_R32del,M_Q19E,Spike_N440K,NSP4_T492I,NSP6_L105del,Spike_N679K,Spike_N764K,Spike_L212I,NSP6_G107del,Spike_Y505H,NSP6_I189V,Spike_T547K,M_D3G,Spike_D796Y,N_G204R,Spike_T478K,Spike_V143del,M_A63T,Spike_G496S,Spike_K417…	2021-12-20		TRUE			0.0020509	0.37959				00:00:00
hCoV-19/Australia/QLD3217/2021		Original	betacoronavirus	EPI_ISL_8132798	2021-12-17	Oceania / Australia / Queensland		29772	Human	unknown	unknown	GRA	BA.1	BA.1	PLEARN-v1.17	VOC Omicron GRA (B.1.1.529+BA.*) first detected in Botswana/Hong Kong/South Africa	(NSP5_P132H,Spike_H69del,Spike_T95I,Spike_A67V,Spike_S373P,Spike_Q493R,Spike_N969K,Spike_H655Y,Spike_N856K,N_R203K,Spike_G142D,NSP3_A1892T,Spike_Q954H,Spike_V213A,N_P13L,Spike_N501Y,M_Q19E,Spike_N440K,NSP4_T492I,NSP6_L105del,Spike_N679K,Spike_N764K,Spike_Q218S,NSP6_G107del,Spike_Y505H,NSP6_I189V,Spike_T547K,M_D3G,Spike_D796Y,N_G204R,Spike_T478K,Spike_V143del,M_A63T,Spike_G496S,Spike_L212S,Spike_K…	2021-12-28		TRUE		TRUE	0.0864571	0.380322				00:00:00
hCoV-19/Australia/QLD2824/2021		Original	betacoronavirus	EPI_ISL_8132576	2021-12-18	Oceania / Australia / Queensland		29746	Human	unknown	unknown	GRA	BA.1	BA.1	PLEARN-v1.17	VOC Omicron GRA (B.1.1.529+BA.*) first detected in Botswana/Hong Kong/South Africa	(Spike_H69del,Spike_T95I,Spike_A67V,Spike_S373P,Spike_Q493R,Spike_N969K,Spike_H655Y,Spike_N856K,N_R203K,Spike_G142D,NSP3_A1892T,Spike_Q954H,N_P13L,Spike_N501Y,N_R32del,M_Q19E,Spike_N440K,NSP6_L105del,Spike_N679K,Spike_N764K,Spike_L212I,NSP6_G107del,Spike_Y505H,NSP6_I189V,Spike_T547K,M_D3G,Spike_D796Y,N_G204R,Spike_T478K,Spike_V143del,M_A63T,Spike_G496S,Spike_K417N,NSP6_S106del,Spike_S371L,Spike_G…	2021-12-28		TRUE		TRUE	0.150743	0.38073				00:00:00
hCoV-19/Australia/QLD2772/2021		Original	betacoronavirus	EPI_ISL_8132539	2021-12-18	Oceania / Australia / Queensland		29743	Human	unknown	unknown	GRA	BA.1	BA.1	PLEARN-v1.17	VOC Omicron GRA (B.1.1.529+BA.*) first detected in Botswana/Hong Kong/South Africa	(NSP5_P132H,Spike_H69del,Spike_T95I,Spike_A67V,Spike_S373P,Spike_Q493R,Spike_N969K,Spike_H655Y,Spike_N856K,N_R203K,Spike_G142D,NSP3_A1892T,Spike_Q954H,N_P13L,NSP3_L1266I,Spike_N501Y,N_R32del,M_Q19E,Spike_N440K,NSP4_T492I,NSP6_L105del,Spike_N679K,Spike_N764K,Spike_L212I,NSP6_G107del,Spike_Y505H,NSP6_I189V,Spike_T547K,M_D3G,Spike_D796Y,N_G204R,Spike_T478K,Spike_V143del,M_A63T,Spike_G496S,Spike_K417…	2021-12-28		TRUE			0.0115994	0.379584				00:00:00
hCoV-19/Australia/QLD2799/2021		Original	betacoronavirus	EPI_ISL_8132583	2021-12-18	Oceania / Australia / Queensland		29740	Human	unknown	unknown	GRA	BA.1	BA.1	PLEARN-v1.17	VOC Omicron GRA (B.1.1.529+BA.*) first detected in Botswana/Hong Kong/South Africa	(NSP5_P132H,Spike_H69del,Spike_T95I,Spike_A67V,Spike_S373P,Spike_N969K,Spike_H655Y,Spike_N856K,Spike_G142D,NSP3_A1892T,Spike_Q954H,N_P13L,Spike_N501Y,N_R32del,M_Q19E,Spike_N440K,NSP4_T492I,NSP6_L105del,Spike_N679K,Spike_N764K,NSP6_G107del,Spike_Y505H,NSP6_I189V,Spike_T547K,M_D3G,Spike_D796Y,Spike_T478K,Spike_V143del,M_A63T,Spike_G496S,NSP3_V1069I,Spike_K417N,NSP6_S106del,Spike_S371L,Spike_G339D,N…	2021-12-28		TRUE		TRUE	0.0794553	0.380137				00:00:00
hCoV-19/Australia/QLD2891/2021		Original	betacoronavirus	EPI_ISL_8132601	2021-12-20	Oceania / Australia / Queensland		29743	Human	unknown	unknown	GRA	BA.1	BA.1	PANGO-v1.17	VOC Omicron GRA (B.1.1.529+BA.*) first detected in Botswana/Hong Kong/South Africa	(NSP5_P132H,Spike_H69del,Spike_T95I,Spike_A67V,Spike_S373P,Spike_Q493R,Spike_N969K,Spike_H655Y,Spike_N856K,N_R203K,Spike_G142D,NSP3_A1892T,Spike_Q954H,N_P13L,NSP3_L1266I,Spike_N501Y,N_R32del,M_Q19E,Spike_N440K,NSP4_T492I,NSP6_L105del,Spike_N679K,Spike_N764K,Spike_L212I,NSP6_G107del,Spike_Y505H,NSP6_I189V,Spike_T547K,M_D3G,Spike_D796Y,N_G204R,Spike_T478K,Spike_V143del,M_A63T,Spike_G496S,Spike_K417…	2021-12-28		TRUE				0.379686				00:00:00
hCoV-19/Australia/QLD3213/2021		Original	betacoronavirus	EPI_ISL_8132749	2021-12-21	Oceania / Australia / Queensland		29469	Human	unknown	unknown	GRA	BA.1	BA.1	PLEARN-v1.17	VOC Omicron GRA (B.1.1.529+BA.*) first detected in Botswana/Hong Kong/South Africa	(NSP5_P132H,Spike_H69del,Spike_T95I,Spike_A67V,Spike_S373P,Spike_Q493R,Spike_N969K,Spike_N856K,N_R203K,Spike_G142D,NSP6_S104del,NSP3_A1892T,Spike_Q954H,Spike_V213A,N_P13L,Spike_ins212Astop,NSP3_L1266I,Spike_N501Y,M_Q19E,Spike_L216S,Spike_N764K,Spike_Q218S,Spike_Y505H,NSP6_I189V,Spike_T547K,M_D3G,Spike_D796Y,N_G204R,Spike_T478K,Spike_V143del,M_A63T,Spike_G496S,Spike_L212S,Spike_S371L,Spike_G339D,N…	2021-12-28		TRUE	TRUE		0.14371	0.381945				00:00:00
hCoV-19/Australia/QLD3047/2021		Original	betacoronavirus	EPI_ISL_8132644	2021-12-21	Oceania / Australia / Queensland		29746	Human	unknown	unknown	GRA	BA.1	BA.1	PLEARN-v1.17	VOC Omicron GRA (B.1.1.529+BA.*) first detected in Botswana/Hong Kong/South Africa	(NSP5_P132H,Spike_H69del,Spike_T95I,Spike_A67V,Spike_S373P,Spike_Q493R,Spike_N969K,Spike_H655Y,Spike_N856K,N_R203K,Spike_G142D,NSP3_A1892T,Spike_Q954H,N_P13L,Spike_N501Y,N_R32del,M_Q19E,Spike_N440K,NSP6_L105del,Spike_N679K,Spike_N764K,Spike_L212I,NSP6_G107del,Spike_Y505H,NSP6_I189V,Spike_T547K,M_D3G,Spike_D796Y,N_G204R,Spike_T478K,Spike_V143del,M_A63T,Spike_G496S,Spike_K417N,NSP6_S106del,Spike_S3…	2021-12-28		TRUE		TRUE	0.137699	0.378635				00:00:00
hCoV-19/Australia/QLD3121/2021		Original	betacoronavirus	EPI_ISL_8132667	2021-12-21	Oceania / Australia / Queensland		29794	Human	unknown	unknown	GRA	BA.1	BA.1	PLEARN-v1.17	VOC Omicron GRA (B.1.1.529+BA.*) first detected in Botswana/Hong Kong/South Africa	(NSP5_P132H,Spike_H69del,Spike_T95I,Spike_A67V,Spike_S373P,Spike_Q493R,Spike_N969K,Spike_H655Y,Spike_N856K,N_R203K,Spike_G142D,NSP3_A1892T,Spike_Q954H,Spike_V213A,N_P13L,NSP3_L1266I,Spike_N501Y,M_Q19E,Spike_N440K,NSP4_T492I,NSP6_L105del,Spike_N679K,Spike_N764K,Spike_Q218S,NSP6_G107del,Spike_Y505H,NSP6_I189V,Spike_T547K,M_D3G,Spike_D796Y,N_G204R,Spike_T478K,Spike_V143del,M_A63T,Spike_G496S,Spike_L…	2021-12-28		TRUE	TRUE		0.00204739	0.379646				00:00:00
hCoV-19/Australia/QLD3276/2021		Original	betacoronavirus	EPI_ISL_8132735	2021-12-22	Oceania / Australia / Queensland		29826	Human	unknown	unknown	GRA	BA.1	BA.1	consensus call	VOC Omicron GRA (B.1.1.529+BA.*) first detected in Botswana/Hong Kong/South Africa	(Spike_T95I,N_D63G,Spike_K417N,Spike_Q493R,Spike_H655Y,Spike_N856K,N_R203K,NSP6_S104del,Spike_N501Y,Spike_P681H,NS7a_V82A,Spike_N440K,NSP4_T492I,Spike_T19R,Spike_Q498R,Spike_G446S,Spike_N679K,Spike_S477N,Spike_Y505H,Spike_D796Y,Spike_E484A,N_G204R,Spike_T478K,NS7a_V71I,NSP12_P323L,Spike_D614G,Spike_G496S)	2021-12-28		TRUE	TRUE		0.172333	0.376691				00:00:00
hCoV-19/Australia/QLD3567/2021		Original	betacoronavirus	EPI_ISL_8158367	2021-12-22	Oceania / Australia / Queensland		29782	Human	unknown	unknown	GRA	BA.1	BA.1	PLEARN-v1.17	VOC Omicron GRA (B.1.1.529+BA.*) first detected in Botswana/Hong Kong/South Africa	(NSP5_P132H,NSP12_S78T,Spike_H69del,Spike_T95I,Spike_A67V,Spike_S373P,NSP12_E83Q,Spike_Q493R,Spike_N969K,Spike_N856K,N_R203K,Spike_G142D,N_P13L,NSP3_L1266I,Spike_N501Y,NSP12_E84F,NSP12_Y80M,M_Q19E,NSP4_T492I,NS3_G44R,NSP6_L105del,Spike_N679K,Spike_N764K,NSP6_G107del,Spike_Y505H,NSP12_ins77LT,NSP6_I189V,Spike_T547K,M_D3G,Spike_D796Y,N_G204R,Spike_T478K,NSP12_H82K,NSP1_G112S,Spike_V143del,M_A63T,Sp…	2021-12-29		TRUE		TRUE	0.140085	0.38157				00:00:00
hCoV-19/Australia/QLD3444/2021		Original	betacoronavirus	EPI_ISL_8158349	2021-12-22	Oceania / Australia / Queensland		29781	Human	unknown	unknown	GRA	BA.1	BA.1	PLEARN-v1.17	VOC Omicron GRA (B.1.1.529+BA.*) first detected in Botswana/Hong Kong/South Africa	(NSP5_P132H,Spike_H69del,Spike_T95I,Spike_A67V,Spike_S373P,Spike_Q493R,Spike_N969K,Spike_H655Y,Spike_N856K,N_R203K,NSP3_A1892T,Spike_Q954H,N_P13L,Spike_N501Y,M_Q19E,Spike_N440K,NSP4_T492I,NSP6_L105del,Spike_N679K,Spike_N764K,Spike_L212I,NSP6_G107del,Spike_Y505H,NSP6_I189V,Spike_T547K,M_D3G,N_G204R,Spike_T478K,M_A63T,Spike_G496S,Spike_K417N,NSP6_S106del,Spike_S371L,Spike_G339D,NSP14_I42V,Spike_P68…	2021-12-29		TRUE		TRUE	0.0561096	0.385521				00:00:00
hCoV-19/Australia/QLD3474/2021		Original	betacoronavirus	EPI_ISL_8132714	2021-12-22	Oceania / Australia / Queensland		29621	Human	unknown	unknown	GRA	BA.1	BA.1	PLEARN-v1.17	VOC Omicron GRA (B.1.1.529+BA.*) first detected in Botswana/Hong Kong/South Africa	(NSP5_P132H,Spike_H69del,Spike_T95I,Spike_A67V,Spike_K417N,NSP6_S106del,Spike_N969K,Spike_H655Y,Spike_N856K,N_R203K,Spike_G142D,NSP3_A1892T,NSP3_S69F,NSP12_G44S,N_P13L,N_R32del,Spike_P681H,Spike_Y144del,M_Q19E,Spike_N440K,N_S33del,NSP4_T492I,NSP6_L105del,Spike_G446S,Spike_N679K,Spike_S477N,NSP6_G107del,N_E31del,NSP3_K38R,NSP6_I189V,M_D3G,Spike_D796Y,Spike_E484A,N_G204R,Spike_T478K,E_T9I,Spike_V70…	2021-12-28		TRUE		TRUE	0.184531	0.379383				00:00:00
hCoV-19/Australia/QLD4309/2021		Original	betacoronavirus	EPI_ISL_8216248	2021-12-23	Oceania / Australia / Queensland		29831	Human	unknown	unknown	GRA	BA.1	BA.1	PLEARN-v1.17	VOC Omicron GRA (B.1.1.529+BA.*) first detected in Botswana/Hong Kong/South Africa	(NSP5_P132H,Spike_H69del,Spike_T95I,Spike_A67V,Spike_S373P,Spike_Q493R,Spike_N969K,Spike_H655Y,Spike_G142D,NSP3_A1892T,Spike_Q954H,Spike_V213A,N_P13L,Spike_N501Y,M_Q19E,Spike_N440K,NSP4_T492I,NSP6_L105del,Spike_N679K,Spike_N764K,Spike_Q218S,NSP6_G107del,Spike_Y505H,NSP6_I189V,Spike_T547K,M_D3G,Spike_T478K,Spike_V143del,M_A63T,Spike_G496S,Spike_L212S,NSP3_V1069I,Spike_K417N,NSP6_S106del,Spike_S371…	2021-12-31		TRUE		TRUE	0.166773	0.377535				00:00:00
hCoV-19/Australia/QLD4312/2021		Original	betacoronavirus	EPI_ISL_8438122	2021-12-23	Oceania / Australia / Queensland		29759	Human	unknown	unknown	GRA	BA.1	BA.1	PLEARN-v1.17	VOC Omicron GRA (B.1.1.529+BA.*) first detected in Botswana/Hong Kong/South Africa	(NSP5_P132H,Spike_H69del,Spike_T95I,Spike_A67V,Spike_S373P,Spike_Q493R,Spike_N969K,Spike_H655Y,Spike_N856K,N_R203K,Spike_S371L,NSP6_S104del,NSP3_A1892T,Spike_Q954H,Spike_G339D,N_P13L,Spike_N501Y,NSP14_I42V,Spike_P681H,M_Q19E,Spike_N440K,NSP4_T492I,Spike_S375F,Spike_Q498R,Spike_G446S,Spike_N679K,Spike_N764K,Spike_S477N,Spike_Y505H,NSP3_K38R,NSP6_I189V,Spike_T547K,M_D3G,Spike_E484A,N_G204R,Spike_T4…	2022-01-07		TRUE		TRUE	0.109211	0.387981				00:00:00
hCoV-19/Australia/QLD4467/2021		Original	betacoronavirus	EPI_ISL_8437766	2021-12-23	Oceania / Australia / Queensland		29782	Human	unknown	unknown	GRA	BA.1	BA.1	PLEARN-v1.17	VOC Omicron GRA (B.1.1.529+BA.*) first detected in Botswana/Hong Kong/South Africa	(NSP5_P132H,Spike_H69del,Spike_T95I,Spike_A67V,Spike_S373P,Spike_Q493R,Spike_N969K,Spike_H655Y,Spike_N856K,Spike_G142D,NSP3_A1892T,Spike_Q954H,Spike_V213A,N_P13L,NSP3_L1266I,Spike_N501Y,M_Q19E,Spike_N440K,NSP4_T492I,NSP6_L105del,Spike_N679K,Spike_N764K,Spike_Q218S,NSP6_G107del,Spike_Y505H,NSP6_I189V,Spike_T547K,M_D3G,Spike_D796Y,Spike_T478K,Spike_V143del,M_A63T,Spike_G496S,Spike_L212S,NSP3_V1069I…	2022-01-07		TRUE			0.0108455	0.379884				00:00:00
hCoV-19/Australia/QLD5272/2021		Original	betacoronavirus	EPI_ISL_8216209	2021-12-24	Oceania / Australia / Queensland		29778	Human	unknown	unknown	GRA	BA.1	BA.1	PLEARN-v1.17	VOC Omicron GRA (B.1.1.529+BA.*) first detected in Botswana/Hong Kong/South Africa	(NSP5_P132H,Spike_H69del,Spike_T95I,Spike_A67V,Spike_S373P,Spike_Q493R,Spike_N969K,Spike_H655Y,Spike_N856K,N_R203K,Spike_G142D,NSP3_A1892T,Spike_Q954H,Spike_V213A,N_P13L,NSP3_L1266I,Spike_N501Y,M_Q19E,Spike_N440K,NSP4_T492I,Spike_N679K,Spike_N764K,Spike_Q218S,NSP6_G107del,Spike_Y505H,NSP6_I189V,Spike_T547K,M_D3G,Spike_D796Y,N_G204R,Spike_T478K,Spike_V143del,M_A63T,Spike_G496S,Spike_L212S,NSP3_E19…	2021-12-31		TRUE			0.0343206	0.379955				00:00:00
hCoV-19/Australia/QLD4865/2021		Original	betacoronavirus	EPI_ISL_8437635	2021-12-24	Oceania / Australia / Queensland		29754	Human	unknown	unknown	GRA	BA.1	BA.1	PLEARN-v1.17	VOC Omicron GRA (B.1.1.529+BA.*) first detected in Botswana/Hong Kong/South Africa	(NSP5_P132H,Spike_H69del,Spike_T95I,Spike_A67V,Spike_K417N,Spike_S373P,NSP6_S106del,Spike_Q493R,Spike_N969K,Spike_H655Y,Spike_N856K,Spike_S371L,NSP3_A1892T,Spike_Q954H,Spike_G339D,N_P13L,Spike_N501Y,NSP14_I42V,Spike_P681H,M_Q19E,Spike_N440K,NSP4_T492I,Spike_S375F,NSP6_L105del,Spike_Q498R,Spike_G446S,Spike_N679K,Spike_N764K,Spike_S477N,NSP6_G107del,Spike_Y505H,NSP3_K38R,NSP6_I189V,Spike_T547K,M_D3…	2022-01-07		TRUE		TRUE	0.090408	0.383572				00:00:00
hCoV-19/Australia/QLD4796/2021		Original	betacoronavirus	EPI_ISL_8437721	2021-12-24	Oceania / Australia / Queensland		29785	Human	unknown	unknown	GRA	BA.1	BA.1	PLEARN-v1.17	VOC Omicron GRA (B.1.1.529+BA.*) first detected in Botswana/Hong Kong/South Africa	(NSP5_P132H,Spike_H69del,Spike_T95I,Spike_A67V,Spike_S373P,Spike_Q493R,Spike_N969K,Spike_H655Y,Spike_N856K,N_R203K,Spike_G142D,NSP3_A1892T,Spike_Q954H,Spike_V213A,N_P13L,NSP3_L1266I,Spike_N501Y,M_Q19E,Spike_N440K,NSP4_T492I,NSP6_L105del,Spike_N679K,Spike_N764K,Spike_Q218S,NSP6_G107del,Spike_Y505H,NSP6_I189V,Spike_T547K,M_D3G,Spike_D796Y,N_G204R,Spike_T478K,Spike_V143del,M_A63T,Spike_G496S,Spike_L…	2022-01-07		TRUE	TRUE		0.0039953	0.379694				00:00:00
hCoV-19/Australia/QLD5084/2021		Original	betacoronavirus	EPI_ISL_8438332	2021-12-24	Oceania / Australia / Queensland		29789	Human	unknown	unknown	GRA	BA.1	BA.1	consensus call	VOC Omicron GRA (B.1.1.529+BA.*) first detected in Botswana/Hong Kong/South Africa	(Spike_T95I,NSP12_G671S,Spike_S373P,Spike_Q493R,Spike_N969K,Spike_H655Y,Spike_N856K,N_R203K,Spike_G142D,NSP2_P129L,NSP8_T145A,Spike_Q954H,NS3_L106F,N_P13L,Spike_N501Y,NSP3_P1228L,NSP14_S396A,NSP3_A256V,M_Q19E,Spike_N440K,NSP4_T492I,Spike_T19R,Spike_N679K,Spike_N764K,Spike_Y505H,NSP3_P1469S,Spike_T547K,M_D3G,Spike_D796Y,N_G204R,N_D343G,Spike_T478K,NSP6_T77A,M_A63T,Spike_G496S,NSP16_Q238H,Spike_K41…	2022-01-07		TRUE	TRUE		6.71389e-05	0.379293				00:00:00
hCoV-19/Australia/QLD4777/2021		Original	betacoronavirus	EPI_ISL_8438025	2021-12-25	Oceania / Australia / Queensland		29786	Human	unknown	unknown	GRA	BA.1	BA.1	PLEARN-v1.17	VOC Omicron GRA (B.1.1.529+BA.*) first detected in Botswana/Hong Kong/South Africa	(NSP5_P132H,Spike_H69del,Spike_T95I,Spike_A67V,Spike_S373P,Spike_Q493R,Spike_N969K,Spike_H655Y,Spike_N856K,N_R203K,Spike_G142D,NSP6_S104del,NSP3_A1892T,Spike_Q954H,N_P13L,NSP3_L1266I,Spike_N501Y,M_Q19E,Spike_N440K,NSP4_T492I,Spike_N679K,Spike_N764K,Spike_L212I,Spike_Y505H,NSP6_I189V,Spike_T547K,M_D3G,Spike_D796Y,N_G204R,Spike_T478K,Spike_V143del,M_A63T,Spike_G496S,Spike_K417N,Spike_S371L,Spike_G3…	2022-01-07		TRUE			0.0161485	0.380242				00:00:00
hCoV-19/Australia/QLD4781/2021		Original	betacoronavirus	EPI_ISL_8438308	2021-12-25	Oceania / Australia / Queensland		29798	Human	unknown	unknown	GRA	BA.1	BA.1	PLEARN-v1.17	VOC Omicron GRA (B.1.1.529+BA.*) first detected in Botswana/Hong Kong/South Africa	(NSP5_P132H,Spike_T95I,Spike_S373P,Spike_Q493R,Spike_N969K,Spike_H655Y,Spike_N856K,Spike_G142D,NSP3_A1892T,Spike_Q954H,NSP3_L1266I,Spike_N501Y,M_Q19E,Spike_N440K,NSP4_T492I,Spike_N679K,Spike_N764K,Spike_A67del,Spike_I68V,Spike_Y505H,NSP6_I189V,Spike_T547K,M_D3G,Spike_D796Y,Spike_T478K,Spike_V143del,M_A63T,Spike_G496S,Spike_ins214XXX,Spike_K417N,Spike_S371L,Spike_G339D,NSP3_S1265del,NSP14_I42V,Spi…	2022-01-07		TRUE	TRUE		0.00211424	0.379553				00:00:00
hCoV-19/Australia/QLD5195/2021		Original	betacoronavirus	EPI_ISL_8437962	2021-12-27	Oceania / Australia / Queensland		29742	Human	unknown	unknown	GRA	BA.1	BA.1	PLEARN-v1.17	VOC Omicron GRA (B.1.1.529+BA.*) first detected in Botswana/Hong Kong/South Africa	(NSP5_P132H,Spike_H69del,Spike_T95I,Spike_A67V,Spike_K417N,Spike_S373P,Spike_Q493R,Spike_N969K,Spike_H655Y,Spike_N856K,N_R203K,Spike_S371L,NSP6_S104del,NSP3_A1892T,Spike_Q954H,Spike_G339D,N_P13L,Spike_N501Y,Spike_P681H,Spike_N440K,NSP4_T492I,Spike_S375F,Spike_T33I,Spike_Q498R,Spike_G446S,Spike_N679K,Spike_N764K,Spike_S477N,Spike_Y505H,NSP6_I189V,Spike_T547K,Spike_D796Y,Spike_E484A,N_G204R,Spike_T…	2022-01-07		TRUE		TRUE	0.150091	0.382823				00:00:00
hCoV-19/Australia/QLD7562/2021		Original	betacoronavirus	EPI_ISL_9639274	2021-12-28	Oceania / Australia / Queensland		29829	Human	unknown	unknown	GRA	BA.1	BA.1	PLEARN-v1.17	VOC Omicron GRA (B.1.1.529+BA.*) first detected in Botswana/Hong Kong/South Africa	(NSP5_P132H,Spike_H69del,Spike_T95I,Spike_A67V,Spike_S373P,Spike_Q493R,Spike_N969K,Spike_H655Y,Spike_N856K,N_R203K,Spike_G142D,NSP3_A1892T,Spike_Q954H,Spike_V213A,N_P13L,Spike_ins212Astop,Spike_N501Y,NSP2_S122F,M_Q19E,Spike_N440K,NSP4_T492I,NSP6_L105del,Spike_L216S,Spike_N679K,NSP1_L4F,Spike_Q218S,NSP6_G107del,Spike_Y505H,NSP6_I189V,Spike_T547K,M_D3G,Spike_D796Y,N_G204R,Spike_T478K,Spike_V143del,…	2022-02-08		TRUE	TRUE		0.129807	0.381361				00:00:00
hCoV-19/Australia/QLD15654/2021		Original	betacoronavirus	EPI_ISL_8438337	2021-12-31	Oceania / Australia / Queensland		29743	Human	unknown	unknown	GRA	BA.1	BA.1	PLEARN-v1.17	VOC Omicron GRA (B.1.1.529+BA.*) first detected in Botswana/Hong Kong/South Africa	(NSP5_P132H,Spike_H69del,Spike_T95I,Spike_A67V,Spike_S373P,Spike_Q493R,Spike_N969K,Spike_H655Y,Spike_N856K,N_R203K,Spike_G142D,NSP3_A1892T,Spike_Q954H,N_P13L,NSP3_L1266I,Spike_N501Y,N_R32del,M_Q19E,Spike_N440K,NSP4_T492I,NSP6_L105del,Spike_N679K,Spike_N764K,Spike_L212I,NSP6_G107del,Spike_Y505H,NSP6_I189V,Spike_T547K,M_D3G,Spike_D796Y,N_G204R,Spike_T478K,Spike_V143del,M_A63T,Spike_G496S,Spike_K417…	2022-01-07		TRUE			0.00877517	0.379791				00:00:00
hCoV-19/Australia/QLD0x00D7DF/2022		Original	betacoronavirus	EPI_ISL_11632599	2022-01-02	Oceania / Australia / Queensland		29758	Human	unknown	unknown	GRA	BA.1	BA.1	consensus call	VOC Omicron GRA (B.1.1.529+BA.*) first detected in Botswana/Hong Kong/South Africa	(Spike_T95I,NSP12_G671S,Spike_S373P,Spike_Q493R,Spike_N969K,Spike_H655Y,Spike_N856K,N_R203K,Spike_G142D,NSP3_K1689R,NSP2_P129L,NSP8_T145A,Spike_Q954H,NS3_L106F,N_P13L,Spike_N501Y,N_R32del,NSP3_P1228L,NSP14_S396A,NSP3_A256V,M_Q19E,Spike_N440K,NSP4_T492I,Spike_T19R,Spike_N679K,Spike_N764K,Spike_Y505H,NSP3_P1469S,Spike_T547K,M_D3G,Spike_D796Y,N_G204R,N_D343G,Spike_T478K,NSP6_T77A,M_A63T,Spike_G496S,…	2022-04-01		TRUE	TRUE			0.379226				00:00:00
hCoV-19/Australia/QLD25796/2022		Original	betacoronavirus	EPI_ISL_10263524	2022-01-03	Oceania / Australia / Queensland		29788	Human	unknown	unknown	GRA	BA.1	BA.1	PLEARN-v1.17	VOC Omicron GRA (B.1.1.529+BA.*) first detected in Botswana/Hong Kong/South Africa	(NSP5_P132H,Spike_H69del,Spike_T95I,Spike_A67V,Spike_S373P,Spike_Q493R,Spike_N969K,Spike_H655Y,Spike_N856K,N_R203K,Spike_G142D,NSP6_S104del,NSP3_A1892T,Spike_Q954H,Spike_V213A,N_P13L,NSP3_L1266I,Spike_N501Y,M_Q19E,Spike_N440K,NSP4_T492I,Spike_N679K,Spike_N764K,Spike_Q218S,Spike_Y505H,NSP6_I189V,Spike_T547K,M_D3G,Spike_D796Y,N_G204R,Spike_T478K,Spike_V143del,M_A63T,Spike_G496S,Spike_L212S,Spike_K4…	2022-02-23		TRUE	TRUE		0.000906405	0.37949				00:00:00
hCoV-19/Australia/QLD32794/2022		Original	betacoronavirus	EPI_ISL_10262683	2022-01-03	Oceania / Australia / Queensland		29743	Human	unknown	unknown	GRA	BA.1	BA.1	PLEARN-v1.17	VOC Omicron GRA (B.1.1.529+BA.*) first detected in Botswana/Hong Kong/South Africa	(NSP5_P132H,Spike_H69del,Spike_T95I,Spike_A67V,Spike_S373P,Spike_Q493R,Spike_N969K,Spike_H655Y,Spike_N856K,N_R203K,Spike_G142D,NSP3_A1892T,Spike_Q954H,NSP3_S69F,N_P13L,NSP3_L1266I,Spike_N501Y,N_R32del,M_Q19E,Spike_N440K,NSP4_T492I,NSP3_S1913I,NSP6_L105del,Spike_N679K,Spike_N764K,Spike_L212I,NSP6_G107del,Spike_Y505H,NSP6_I189V,Spike_T547K,M_D3G,Spike_D796Y,N_G204R,Spike_T478K,NSP2_Y396C,Spike_V143…	2022-02-23		TRUE			0.00198366	0.379632				00:00:00
hCoV-19/Australia/QLD37914/2022		Original	betacoronavirus	EPI_ISL_10261798	2022-01-03	Oceania / Australia / Queensland		29762	Human	unknown	unknown	GRA	BA.1	BA.1	PLEARN-v1.17	VOC Omicron GRA (B.1.1.529+BA.*) first detected in Botswana/Hong Kong/South Africa	(NSP5_P132H,Spike_H69del,Spike_T95I,Spike_A67V,Spike_S373P,Spike_Q493R,Spike_N969K,Spike_H655Y,Spike_N856K,N_R203K,Spike_G142D,NSP6_S104del,NSP3_A1892T,Spike_Q954H,N_P13L,NSP3_L1266I,Spike_N501Y,M_Q19E,Spike_N440K,NSP4_T492I,Spike_N679K,Spike_N764K,Spike_Y505H,NSP6_I189V,Spike_T547K,M_D3G,Spike_D796Y,N_G204R,Spike_T478K,Spike_V143del,M_A63T,Spike_G496S,Spike_K417N,Spike_S371L,Spike_G339D,NSP3_S12…	2022-02-23		TRUE			0.0174719	0.379625				00:00:00
hCoV-19/Australia/QLD19509/2022		Original	betacoronavirus	EPI_ISL_9638910	2022-01-03	Oceania / Australia / Queensland		29740	Human	unknown	unknown	GRA	BA.1	BA.1	PLEARN-v1.17	VOC Omicron GRA (B.1.1.529+BA.*) first detected in Botswana/Hong Kong/South Africa	(NSP5_P132H,Spike_H69del,Spike_T95I,Spike_A67V,Spike_S373P,Spike_Q493R,Spike_N969K,Spike_H655Y,Spike_N856K,N_R203K,Spike_G142D,NSP3_A1892T,Spike_Q954H,N_P13L,Spike_N501Y,N_R32del,M_Q19E,Spike_N440K,NSP4_T492I,NSP6_L105del,Spike_N679K,Spike_N764K,NSP6_G107del,Spike_Y505H,NSP6_I189V,Spike_T547K,M_D3G,Spike_D796Y,N_G204R,Spike_T478K,Spike_V143del,M_A63T,Spike_G496S,Spike_K417N,NSP6_S106del,Spike_S37…	2022-02-08		TRUE		TRUE	0.0846671	0.379068				00:00:00
hCoV-19/Australia/QLD31868/2022		Original	betacoronavirus	EPI_ISL_10261789	2022-01-03	Oceania / Australia / Queensland		29779	Human	unknown	unknown	GRA	BA.1	BA.1	PLEARN-v1.17	VOC Omicron GRA (B.1.1.529+BA.*) first detected in Botswana/Hong Kong/South Africa	(NSP5_P132H,Spike_H69del,Spike_T95I,Spike_A67V,Spike_S373P,Spike_Q493R,Spike_N969K,Spike_H655Y,Spike_N856K,N_R203K,Spike_G142D,NSP3_A1892T,Spike_Q954H,Spike_V213A,N_P13L,NSP3_L1266I,Spike_N501Y,M_Q19E,Spike_N440K,NSP4_T492I,Spike_N679K,Spike_N764K,Spike_Q218S,NSP6_G107del,Spike_Y505H,NSP6_I189V,Spike_T547K,M_D3G,Spike_D796Y,N_G204R,Spike_T478K,Spike_V143del,M_A63T,Spike_G496S,Spike_L212S,Spike_K4…	2022-02-23		TRUE			0.0178649	0.379834				00:00:00
hCoV-19/Australia/QLD0x00D7E0/2022		Original	betacoronavirus	EPI_ISL_11632600	2022-01-04	Oceania / Australia / Queensland		29764	Human	unknown	unknown	GRA	BA.1	BA.1	consensus call	VOC Omicron GRA (B.1.1.529+BA.*) first detected in Botswana/Hong Kong/South Africa	(Spike_T95I,Spike_K417N,Spike_S373P,Spike_Q493R,Spike_N969K,Spike_H655Y,Spike_N856K,N_R203K,Spike_S371L,Spike_G142D,Spike_Q954H,Spike_G339D,NS3_L106F,N_P13L,Spike_N501Y,N_R32del,Spike_P681H,Spike_S12F,M_Q19E,Spike_N440K,N_S33del,NSP4_T492I,Spike_S375F,NSP14_A394V,Spike_Q498R,Spike_G446S,Spike_N679K,Spike_N764K,Spike_S477N,Spike_Y505H,N_E31del,Spike_T547K,M_D3G,Spike_D796Y,Spike_E484A,N_G204R,Spik…	2022-04-01		TRUE	TRUE		0.00843301	0.378647				00:00:00
hCoV-19/Australia/QLD28733/2022		Original	betacoronavirus	EPI_ISL_10263234	2022-01-04	Oceania / Australia / Queensland		29783	Human	unknown	unknown	GRA	BA.1	BA.1	PLEARN-v1.17	VOC Omicron GRA (B.1.1.529+BA.*) first detected in Botswana/Hong Kong/South Africa	(NSP5_P132H,Spike_H69del,Spike_T95I,Spike_A67V,Spike_S373P,Spike_Q493R,Spike_N969K,Spike_H655Y,Spike_N856K,N_R203K,Spike_G142D,NSP3_A1892T,NSP6_K111V,Spike_Q954H,Spike_V213A,N_P13L,NSP3_L1266I,Spike_N501Y,NSP6_D112L,M_Q19E,Spike_N440K,NSP4_T492I,Spike_N679K,Spike_N764K,Spike_Q218S,Spike_Y505H,NSP6_I189V,Spike_T547K,M_D3G,Spike_D796Y,N_G204R,Spike_T478K,Spike_V143del,M_A63T,Spike_G496S,Spike_L212S…	2022-02-23		TRUE	TRUE		0.00318974	0.379581				00:00:00
hCoV-19/Australia/QLD33469/2022		Original	betacoronavirus	EPI_ISL_10262611	2022-01-04	Oceania / Australia / Queensland		29785	Human	unknown	unknown	GRA	BA.1	BA.1	PLEARN-v1.17	VOC Omicron GRA (B.1.1.529+BA.*) first detected in Botswana/Hong Kong/South Africa	(NSP5_P132H,Spike_H69del,Spike_T95I,Spike_A67V,Spike_S373P,Spike_Q493R,Spike_N969K,Spike_H655Y,Spike_N856K,N_R203K,Spike_G142D,NSP3_A1892T,Spike_Q954H,Spike_V213A,N_P13L,NSP3_L1266I,Spike_N501Y,M_Q19E,Spike_N440K,NSP4_T492I,Spike_L216S,Spike_N679K,Spike_N764K,Spike_Q218S,NSP6_G107del,Spike_Y505H,NSP6_I189V,Spike_T547K,M_D3G,Spike_D796Y,N_G204R,Spike_T478K,Spike_V143del,M_A63T,Spike_G496S,Spike_in…	2022-02-23		TRUE	TRUE		0.000604331	0.379581				00:00:00
hCoV-19/Australia/QLD0x00C5BB/2022		Original	betacoronavirus	EPI_ISL_10305424	2022-01-04	Oceania / Australia / Queensland		29784	Human	unknown	unknown	GRA	BA.1	BA.1	PLEARN-v1.17	VOC Omicron GRA (B.1.1.529+BA.*) first detected in Botswana/Hong Kong/South Africa	(NSP5_P132H,Spike_H69del,Spike_T95I,Spike_A67V,Spike_S373P,Spike_Q493R,Spike_N969K,Spike_H655Y,Spike_N856K,N_R203K,Spike_G142D,NSP3_A1892T,Spike_Q954H,Spike_V213A,N_P13L,NSP3_L1266I,Spike_N501Y,M_Q19E,Spike_N440K,NSP4_T492I,NSP6_L105del,Spike_N679K,Spike_N764K,Spike_Q218S,NSP6_G107del,Spike_Y505H,NSP6_I189V,Spike_T547K,M_D3G,Spike_D796Y,N_G204R,Spike_T478K,Spike_V143del,M_A63T,Spike_G496S,Spike_L…	2022-02-24		TRUE	TRUE		0.00839377	0.378648				00:00:00
hCoV-19/Australia/QLD25364/2022		Original	betacoronavirus	EPI_ISL_9639824	2022-01-04	Oceania / Australia / Queensland		29862	Human	unknown	unknown	GRA	BA.1	BA.1	consensus call	VOC Omicron GRA (B.1.1.529+BA.*) first detected in Botswana/Hong Kong/South Africa	(Spike_T95I,Spike_K417N,Spike_S373P,Spike_Q493R,Spike_N969K,Spike_H655Y,Spike_N856K,N_R203K,Spike_S371L,Spike_Q954H,Spike_G339D,N_P13L,Spike_N501Y,Spike_P681H,M_Q19E,Spike_N440K,NSP4_T492I,Spike_S375F,Spike_Q498R,Spike_G446S,NSP1_K120N,Spike_N679K,Spike_N764K,Spike_S477N,Spike_Y505H,Spike_T547K,M_D3G,Spike_D796Y,Spike_E484A,N_G204R,Spike_T478K,E_T9I,Spike_L981F,M_A63T,NSP12_P323L,Spike_D614G,Spik…	2022-02-08		TRUE			0.00331525	0.378893				00:00:00
hCoV-19/Australia/QLD25247/2022		Original	betacoronavirus	EPI_ISL_9639421	2022-01-04	Oceania / Australia / Queensland		29755	Human	unknown	unknown	GRA	BA.1	BA.1	PLEARN-v1.17	VOC Omicron GRA (B.1.1.529+BA.*) first detected in Botswana/Hong Kong/South Africa	(NSP5_P132H,Spike_H69del,Spike_T95I,Spike_A67V,Spike_K417N,Spike_S373P,Spike_Q493R,Spike_N969K,Spike_H655Y,Spike_N856K,N_R203K,Spike_S371L,NSP6_S104del,NSP3_A1892T,Spike_Q954H,Spike_G339D,N_P13L,NSP3_L1266I,Spike_N501Y,NSP3_S1265del,NSP14_I42V,Spike_P681H,M_Q19E,Spike_N440K,NSP4_T492I,Spike_S375F,Spike_Q498R,Spike_G446S,Spike_N679K,Spike_N764K,Spike_S477N,Spike_Y505H,NSP6_I189V,Spike_T547K,M_D3G,…	2022-02-08		TRUE			0.0220131	0.379485				00:00:00
hCoV-19/Australia/QLD22105/2022		Original	betacoronavirus	EPI_ISL_9639494	2022-01-04	Oceania / Australia / Queensland		29743	Human	unknown	unknown	GRA	BA.1	BA.1	PLEARN-v1.17	VOC Omicron GRA (B.1.1.529+BA.*) first detected in Botswana/Hong Kong/South Africa	(NSP5_P132H,Spike_H69del,Spike_T95I,Spike_A67V,Spike_S373P,Spike_Q493R,Spike_N969K,Spike_H655Y,Spike_N856K,N_R203K,Spike_G142D,NSP3_A1892T,Spike_Q954H,N_P13L,NSP8_R75K,NSP3_L1266I,Spike_N501Y,N_R32del,M_Q19E,Spike_N440K,NSP4_T492I,NSP6_L105del,Spike_N679K,Spike_N764K,Spike_L212I,NSP6_G107del,Spike_Y505H,NSP1_F8S,NSP6_I189V,Spike_T547K,M_D3G,Spike_D796Y,N_G204R,Spike_T478K,Spike_V143del,M_A63T,Spi…	2022-02-08		TRUE		TRUE	0.161786	0.377803				00:00:00
hCoV-19/Australia/QLD25342/2022		Original	betacoronavirus	EPI_ISL_9639816	2022-01-04	Oceania / Australia / Queensland		29785	Human	unknown	unknown	GRA	BA.1	BA.1	PLEARN-v1.17	VOC Omicron GRA (B.1.1.529+BA.*) first detected in Botswana/Hong Kong/South Africa	(NSP5_P132H,Spike_H69del,Spike_T95I,Spike_A67V,Spike_S373P,Spike_Q493R,Spike_N969K,Spike_H655Y,Spike_N856K,N_R203K,Spike_G142D,NSP3_A1892T,Spike_Q954H,Spike_V213A,N_P13L,Spike_ins212Astop,NSP3_L1266I,Spike_N501Y,M_Q19E,Spike_N440K,NSP4_T492I,NSP6_L105del,Spike_L216S,Spike_N679K,Spike_N764K,Spike_Q218S,NSP6_G107del,Spike_Y505H,NSP6_I189V,Spike_T547K,M_D3G,Spike_D796Y,N_G204R,Spike_T478K,Spike_V143…	2022-02-08		TRUE	TRUE		0.000570757	0.379569				00:00:00
hCoV-19/Australia/QLD0x00C42F/2022		Original	betacoronavirus	EPI_ISL_11157235	2022-01-04	Oceania / Australia / Queensland		29763	Human	unknown	unknown	GRA	BA.1	BA.1	consensus call	VOC Omicron GRA (B.1.1.529+BA.*) first detected in Botswana/Hong Kong/South Africa	(Spike_T95I,NSP12_G671S,Spike_S373P,Spike_Q493R,Spike_N969K,Spike_H655Y,Spike_N856K,N_R203K,Spike_G142D,NSP2_P129L,NSP8_T145A,Spike_Q954H,NS3_L106F,N_P13L,Spike_N501Y,NSP3_P1228L,NSP14_S396A,NSP3_A256V,M_Q19E,Spike_N440K,NSP4_T492I,Spike_T19R,Spike_N679K,Spike_N764K,Spike_Y505H,NSP3_P1469S,Spike_T547K,M_D3G,Spike_D796Y,N_G204R,N_D343G,Spike_T478K,NSP6_T77A,M_A63T,Spike_G496S,NSP16_Q238H,Spike_K41…	2022-03-18		TRUE	TRUE		0.0248967	0.37954				00:00:00
hCoV-19/Australia/QLD0x00C5A9/2022		Original	betacoronavirus	EPI_ISL_10305520	2022-01-04	Oceania / Australia / Queensland		29810	Human	unknown	unknown	GRA	BA.1	BA.1	consensus call	VOC Omicron GRA (B.1.1.529+BA.*) first detected in Botswana/Hong Kong/South Africa	(Spike_T95I,Spike_K417N,Spike_S373P,Spike_Q493R,Spike_N969K,Spike_H655Y,Spike_N856K,N_R203K,Spike_S371L,Spike_Q954H,Spike_G339D,N_P13L,Spike_N501Y,Spike_P681H,M_Q19E,Spike_N440K,NSP4_T492I,Spike_S375F,Spike_Q498R,Spike_G446S,Spike_N679K,Spike_N764K,Spike_S477N,Spike_Y505H,Spike_T547K,M_D3G,Spike_D796Y,Spike_E484A,N_G204R,Spike_T478K,E_T9I,Spike_L981F,M_A63T,NSP12_P323L,Spike_D614G,Spike_G496S,Spi…	2022-02-24		TRUE	TRUE		0.00291848	0.379403				00:00:00
hCoV-19/Australia/QLD30051/2022		Original	betacoronavirus	EPI_ISL_9639639	2022-01-04	Oceania / Australia / Queensland		29844	Human	unknown	unknown	GRA	BA.1	BA.1	PLEARN-v1.17	VOC Omicron GRA (B.1.1.529+BA.*) first detected in Botswana/Hong Kong/South Africa	(NSP5_P132H,Spike_H69del,Spike_T95I,Spike_A67V,Spike_S373P,Spike_Q493R,Spike_N969K,Spike_H655Y,Spike_N856K,N_R203K,Spike_G142D,NSP3_A1892T,Spike_Q954H,Spike_V213A,N_P13L,Spike_ins212Astop,NSP3_L1266I,Spike_N501Y,M_Q19E,Spike_N440K,NSP4_T492I,NSP6_L105del,Spike_L216S,Spike_N679K,Spike_N764K,Spike_Q218S,NSP6_G107del,Spike_Y505H,NSP6_I189V,Spike_T547K,M_D3G,Spike_D796Y,N_G204R,Spike_T478K,Spike_V143…	2022-02-08		TRUE	TRUE		0.0013403	0.379244				00:00:00
hCoV-19/Australia/QLD38673/2022		Original	betacoronavirus	EPI_ISL_10262052	2022-01-07	Oceania / Australia / Queensland		29744	Human	unknown	unknown	GRA	BA.1	BA.1	PLEARN-v1.17	VOC Omicron GRA (B.1.1.529+BA.*) first detected in Botswana/Hong Kong/South Africa	(NSP5_P132H,Spike_H69del,Spike_T95I,Spike_A67V,Spike_K417N,NSP6_S106del,Spike_N969K,Spike_H655Y,Spike_N856K,N_R203K,Spike_G142D,NSP5_F219S,NSP3_A1892T,Spike_Q954H,N_P13L,N_R32del,Spike_P681H,Spike_Y144del,Spike_ins214EPE,M_Q19E,Spike_N440K,N_S33del,NSP6_L105del,Spike_G446S,Spike_N679K,Spike_N764K,Spike_S477N,Spike_L212I,NSP6_G107del,N_E31del,NSP3_K38R,Spike_N211del,NSP6_I189V,M_D3G,Spike_D796Y,Sp…	2022-02-23		TRUE		TRUE	0.0975995	0.380127				00:00:00
hCoV-19/Australia/QLD37984/2022		Original	betacoronavirus	EPI_ISL_10263152	2022-01-08	Oceania / Australia / Queensland		29812	Human	unknown	unknown	GRA	BA.1	BA.1	consensus call	VOC Omicron GRA (B.1.1.529+BA.*) first detected in Botswana/Hong Kong/South Africa	(Spike_T95I,NSP12_G671S,Spike_S373P,Spike_Q493R,Spike_N969K,Spike_H655Y,Spike_N856K,N_R203K,Spike_G142D,NSP3_K1689R,NSP2_P129L,NSP8_T145A,Spike_Q954H,NS3_L106F,N_P13L,Spike_N501Y,NSP3_P1228L,NSP14_S396A,NSP3_A256V,M_Q19E,Spike_N440K,NSP4_T492I,Spike_T19R,Spike_N679K,Spike_N764K,Spike_Y505H,NSP3_P1469S,Spike_T547K,M_D3G,Spike_D796Y,N_G204R,N_D343G,Spike_T478K,NSP6_T77A,M_A63T,Spike_G496S,Spike_K41…	2022-02-23		TRUE	TRUE		0.000100631	0.379382				00:00:00
hCoV-19/Australia/QLD37862/2022		Original	betacoronavirus	EPI_ISL_10262199	2022-01-08	Oceania / Australia / Queensland		29485	Human	unknown	unknown	GRA	BA.1	BA.1	PLEARN-v1.17	VOC Omicron GRA (B.1.1.529+BA.*) first detected in Botswana/Hong Kong/South Africa	(NSP5_P132H,Spike_H69del,Spike_T95I,Spike_A67V,Spike_S373P,Spike_Q493R,Spike_N969K,Spike_H655Y,Spike_N856K,Spike_G142D,NSP3_A1892T,Spike_Q954H,Spike_V213A,N_P13L,Spike_N501Y,NS6_L35R,M_Q19E,Spike_N440K,NSP4_T492I,Spike_N679K,Spike_N764K,Spike_Q218S,NSP6_G107del,Spike_Y505H,NSP6_I189V,Spike_T547K,M_D3G,Spike_D796Y,Spike_T478K,NSP14_H314Y,Spike_V143del,M_A63T,Spike_G496S,Spike_L212S,NSP3_V1069I,Spi…	2022-02-23		TRUE		TRUE	0.178837	0.376755				00:00:00
hCoV-19/Australia/QLD0x00C619/2022		Original	betacoronavirus	EPI_ISL_10305532	2022-01-08	Oceania / Australia / Queensland		29798	Human	unknown	unknown	GRA	BA.1	BA.1	PLEARN-v1.17	VOC Omicron GRA (B.1.1.529+BA.*) first detected in Botswana/Hong Kong/South Africa	(NSP5_P132H,Spike_H69del,Spike_T95I,Spike_A67V,Spike_S373P,Spike_Q493R,Spike_N969K,Spike_H655Y,Spike_N856K,N_R203K,Spike_G142D,NSP3_A1892T,NSP6_K111V,Spike_Q954H,Spike_V213A,N_P13L,NSP3_L1266I,Spike_N501Y,NSP6_D112L,M_Q19E,Spike_N440K,NSP4_T492I,Spike_N679K,Spike_N764K,Spike_Q218S,Spike_Y505H,NSP6_I189V,Spike_T547K,M_D3G,Spike_D796Y,N_G204R,Spike_T478K,Spike_V143del,M_A63T,Spike_G496S,Spike_L212S…	2022-02-24		TRUE	TRUE		0.00174508	0.379648				00:00:00
hCoV-19/Australia/QLD0x00C580/2022		Original	betacoronavirus	EPI_ISL_10305529	2022-01-08	Oceania / Australia / Queensland		29796	Human	unknown	unknown	GRA	BA.1	BA.1	consensus call	VOC Omicron GRA (B.1.1.529+BA.*) first detected in Botswana/Hong Kong/South Africa	(Spike_T95I,NSP12_G671S,Spike_S373P,Spike_Q493R,Spike_N969K,Spike_H655Y,Spike_N856K,N_R203K,Spike_G142D,NSP3_K1689R,NSP2_P129L,NSP8_T145A,Spike_Q954H,NS3_L106F,N_P13L,Spike_N501Y,NSP3_P1228L,NSP14_S396A,NSP3_A256V,M_Q19E,Spike_N440K,NSP4_T492I,Spike_T19R,Spike_N679K,Spike_N764K,Spike_Y505H,NSP3_P1469S,Spike_T547K,M_D3G,Spike_D796Y,N_G204R,N_D343G,Spike_T478K,NSP6_T77A,M_A63T,Spike_G496S,NSP16_Q23…	2022-02-24		TRUE	TRUE		6.71231e-05	0.379338				00:00:00
hCoV-19/Australia/QLD37305/2022		Original	betacoronavirus	EPI_ISL_9639995	2022-01-09	Oceania / Australia / Queensland		29743	Human	unknown	unknown	GRA	BA.1	BA.1	PLEARN-v1.17	VOC Omicron GRA (B.1.1.529+BA.*) first detected in Botswana/Hong Kong/South Africa	(NSP5_P132H,Spike_H69del,Spike_T95I,Spike_A67V,Spike_S373P,Spike_Q493R,Spike_N969K,Spike_H655Y,Spike_N856K,N_R203K,Spike_G142D,NSP3_A1892T,Spike_Q954H,N_P13L,NSP3_L1266I,Spike_N501Y,N_R32del,M_Q19E,Spike_N440K,NSP4_T492I,NSP6_L105del,Spike_N679K,Spike_N764K,Spike_L212I,NSP6_G107del,Spike_Y505H,NSP6_I189V,Spike_T547K,M_D3G,Spike_D796Y,N_G204R,Spike_T478K,Spike_V143del,M_A63T,Spike_G496S,N_L161F,NS…	2022-02-08		TRUE			0.0015802	0.379546				00:00:00
hCoV-19/Australia/QLD0x00D7DE/2022		Original	betacoronavirus	EPI_ISL_11632598	2022-01-10	Oceania / Australia / Queensland		29758	Human	unknown	unknown	GRA	BA.1	BA.1	consensus call	VOC Omicron GRA (B.1.1.529+BA.*) first detected in Botswana/Hong Kong/South Africa	(Spike_T95I,NSP12_G671S,Spike_S373P,Spike_Q493R,Spike_N969K,Spike_H655Y,Spike_N856K,N_R203K,Spike_G142D,NSP2_P129L,NSP8_T145A,Spike_Q954H,NS3_L106F,N_P13L,Spike_N501Y,N_R32del,NSP3_P1228L,NSP14_S396A,NSP3_A256V,M_Q19E,NSP4_T492I,Spike_T19R,Spike_N679K,Spike_N764K,Spike_Y505H,NSP3_P1469S,Spike_T547K,M_D3G,Spike_D796Y,N_G204R,N_D343G,Spike_T478K,NSP6_T77A,M_A63T,Spike_G496S,NSP16_Q238H,Spike_S371L,…	2022-04-01		TRUE	TRUE		0.042476	0.379413				00:00:00
hCoV-19/Australia/QLD37717/2022		Original	betacoronavirus	EPI_ISL_10261577	2022-01-10	Oceania / Australia / Queensland		29798	Human	unknown	unknown	GRA	BA.1	BA.1	consensus call	VOC Omicron GRA (B.1.1.529+BA.*) first detected in Botswana/Hong Kong/South Africa	(Spike_T95I,NSP12_G671S,Spike_S373P,Spike_Q493R,Spike_N969K,Spike_H655Y,Spike_N856K,N_R203K,Spike_G142D,NSP2_P129L,NSP8_T145A,Spike_Q954H,NS3_L106F,N_P13L,Spike_N501Y,NSP3_P1228L,NSP14_S396A,NSP3_A256V,M_Q19E,Spike_N440K,NSP4_T492I,Spike_T19R,Spike_N679K,Spike_N764K,Spike_Y505H,NSP3_P1469S,Spike_T547K,M_D3G,Spike_D796Y,N_G204R,N_D343G,Spike_T478K,NSP6_T77A,M_A63T,Spike_G496S,NSP16_Q238H,Spike_K41…	2022-02-23		TRUE	TRUE		0.0267803	0.379862				00:00:00
hCoV-19/Australia/QLD37563/2022		Original	betacoronavirus	EPI_ISL_10263151	2022-01-10	Oceania / Australia / Queensland		29800	Human	unknown	unknown	GRA	BA.1	BA.1	consensus call	VOC Omicron GRA (B.1.1.529+BA.*) first detected in Botswana/Hong Kong/South Africa	(Spike_T95I,NSP12_G671S,Spike_S373P,Spike_Q493R,Spike_N969K,Spike_H655Y,Spike_N856K,N_R203K,Spike_G142D,NSP2_P129L,NSP8_T145A,Spike_Q954H,NS3_L106F,N_P13L,Spike_N501Y,NSP3_P1228L,NSP14_S396A,NSP3_A256V,M_Q19E,Spike_N440K,NSP4_T492I,Spike_T19R,Spike_N679K,Spike_N764K,Spike_Y505H,NSP3_P1469S,Spike_T547K,M_D3G,Spike_D796Y,N_G204R,N_D343G,Spike_T478K,NSP6_T77A,M_A63T,Spike_G496S,NSP16_Q238H,Spike_K41…	2022-02-23		TRUE	TRUE		0.00489933	0.379207				00:00:00
hCoV-19/Australia/QLD37807/2022		Original	betacoronavirus	EPI_ISL_10262876	2022-01-11	Oceania / Australia / Queensland		29743	Human	unknown	unknown	GRA	BA.1	BA.1	PLEARN-v1.17	VOC Omicron GRA (B.1.1.529+BA.*) first detected in Botswana/Hong Kong/South Africa	(NSP5_P132H,Spike_H69del,Spike_T95I,Spike_A67V,Spike_S373P,Spike_Q493R,Spike_N969K,Spike_H655Y,Spike_N856K,N_R203K,Spike_G142D,NSP3_A1892T,Spike_Q954H,N_P13L,NSP3_L1266I,Spike_N501Y,N_R32del,M_Q19E,Spike_N440K,NSP4_T492I,NSP6_L105del,Spike_N679K,Spike_N764K,Spike_L212I,NSP6_G107del,Spike_Y505H,NSP6_I189V,Spike_T547K,M_D3G,Spike_D796Y,N_G204R,Spike_T478K,Spike_V143del,M_A63T,Spike_G496S,Spike_K417…	2022-02-23		TRUE			0.000806913	0.379622				00:00:00
hCoV-19/Australia/QLD38541/2022		Original	betacoronavirus	EPI_ISL_10261605	2022-01-11	Oceania / Australia / Queensland		29771	Human	unknown	unknown	GRA	BA.1	BA.1	PLEARN-v1.17	VOC Omicron GRA (B.1.1.529+BA.*) first detected in Botswana/Hong Kong/South Africa	(NSP5_P132H,Spike_H69del,Spike_T95I,Spike_A67V,Spike_S373P,Spike_Q493R,Spike_N969K,Spike_H655Y,Spike_N856K,N_R203K,Spike_G142D,NSP3_A1892T,Spike_Q954H,N_P13L,NSP3_L1266I,Spike_N501Y,M_Q19E,Spike_N440K,NSP4_T492I,NSP6_L105del,Spike_N679K,Spike_N764K,Spike_L212I,NSP6_G107del,Spike_Y505H,NSP6_I189V,Spike_T547K,M_D3G,Spike_D796Y,N_G204R,Spike_T478K,Spike_V143del,M_A63T,Spike_G496S,Spike_ins214XXX,Spi…	2022-02-23		TRUE			0.0252259	0.379704				00:00:00
hCoV-19/Australia/QLD38064/2022		Original	betacoronavirus	EPI_ISL_10262276	2022-01-11	Oceania / Australia / Queensland		29771	Human	unknown	unknown	GRA	BA.1	BA.1	PLEARN-v1.17	VOC Omicron GRA (B.1.1.529+BA.*) first detected in Botswana/Hong Kong/South Africa	(NSP5_P132H,Spike_H69del,Spike_T95I,Spike_A67V,Spike_S373P,Spike_Q493R,Spike_N969K,Spike_H655Y,Spike_N856K,N_R203K,Spike_G142D,NSP3_A1892T,Spike_Q954H,Spike_V213A,N_P13L,Spike_ins212Astop,NSP3_L1266I,Spike_N501Y,M_Q19E,Spike_N440K,NSP4_T492I,NSP6_L105del,Spike_L216S,Spike_N679K,Spike_N764K,Spike_Q218S,NSP6_G107del,Spike_Y505H,NSP6_I189V,Spike_T547K,M_D3G,Spike_D796Y,N_G204R,Spike_T478K,Spike_V143…	2022-02-23		TRUE	TRUE		0.00386282	0.379721				00:00:00
hCoV-19/Australia/QLD38042/2022		Original	betacoronavirus	EPI_ISL_10262486	2022-01-11	Oceania / Australia / Queensland		29770	Human	unknown	unknown	GRA	BA.1	BA.1	PLEARN-v1.17	VOC Omicron GRA (B.1.1.529+BA.*) first detected in Botswana/Hong Kong/South Africa	(NSP5_P132H,Spike_H69del,Spike_T95I,Spike_A67V,Spike_S373P,Spike_Q493R,Spike_N969K,Spike_H655Y,Spike_N856K,N_R203K,Spike_G142D,NSP3_A1892T,Spike_Q954H,Spike_V213A,N_P13L,NSP3_L1266I,Spike_N501Y,M_Q19E,Spike_N440K,NSP4_T492I,NSP6_L105del,Spike_N679K,Spike_N764K,Spike_Q218S,NSP6_G107del,Spike_Y505H,NSP6_I189V,Spike_T547K,M_D3G,Spike_D796Y,N_G204R,Spike_T478K,Spike_V143del,M_A63T,Spike_G496S,Spike_L…	2022-02-23		TRUE	TRUE		0.00134363	0.379617				00:00:00
hCoV-19/Australia/QLD38001/2022		Original	betacoronavirus	EPI_ISL_10261761	2022-01-11	Oceania / Australia / Queensland		29753	Human	unknown	unknown	GRA	BA.1	BA.1	PLEARN-v1.17	VOC Omicron GRA (B.1.1.529+BA.*) first detected in Botswana/Hong Kong/South Africa	(NSP5_P132H,Spike_H69del,Spike_T95I,Spike_A67V,Spike_S373P,Spike_Q493R,Spike_N969K,Spike_H655Y,Spike_N856K,N_R203K,Spike_G142D,NSP6_S104del,NSP3_A1892T,Spike_Q954H,Spike_V213A,N_P13L,NSP3_L1266I,Spike_N501Y,M_Q19E,Spike_N440K,NSP4_T492I,Spike_N679K,Spike_N764K,Spike_Q218S,Spike_Y505H,NSP6_I189V,Spike_T547K,M_D3G,Spike_D796Y,N_G204R,Spike_T478K,Spike_V143del,M_A63T,Spike_G496S,Spike_L212S,Spike_K4…	2022-02-23		TRUE			0.0191913	0.379823				00:00:00
hCoV-19/Australia/QLD0x00C66A/2022		Original	betacoronavirus	EPI_ISL_10305556	2022-01-11	Oceania / Australia / Queensland		29808	Human	unknown	unknown	GRA	BA.1	BA.1	PLEARN-v1.17	VOC Omicron GRA (B.1.1.529+BA.*) first detected in Botswana/Hong Kong/South Africa	(NSP5_P132H,Spike_H69del,Spike_T95I,Spike_A67V,Spike_S373P,Spike_Q493R,Spike_N969K,Spike_H655Y,Spike_N856K,N_R203K,Spike_G142D,NSP6_S104del,NSP3_A1892T,Spike_Q954H,Spike_V213A,N_P13L,NSP3_L1266I,Spike_N501Y,M_Q19E,Spike_N440K,NSP4_T492I,Spike_N679K,Spike_N764K,Spike_Q218S,Spike_Y505H,NSP6_I189V,Spike_T547K,M_D3G,Spike_D796Y,N_G204R,Spike_T478K,Spike_V143del,M_A63T,Spike_G496S,Spike_L212S,Spike_K4…	2022-02-24		TRUE	TRUE		0.000805153	0.379667				00:00:00
hCoV-19/Australia/QLD0x00D997/2022		Original	betacoronavirus	EPI_ISL_11750046	2022-01-12	Oceania / Australia / Queensland		29758	Human	unknown	unknown	GRA	BA.1	BA.1	consensus call	VOC Omicron GRA (B.1.1.529+BA.*) first detected in Botswana/Hong Kong/South Africa	(Spike_T95I,NSP12_G671S,Spike_S373P,Spike_Q493R,Spike_N969K,Spike_H655Y,Spike_N856K,N_R203K,Spike_G142D,NSP2_P129L,NSP8_T145A,Spike_Q954H,NS3_L106F,N_P13L,Spike_N501Y,N_R32del,NSP3_P1228L,NSP14_S396A,NSP3_A256V,M_Q19E,Spike_N440K,NSP4_T492I,Spike_T19R,Spike_N679K,Spike_N764K,Spike_Y505H,NSP3_P1469S,Spike_T547K,M_D3G,Spike_D796Y,N_G204R,N_D343G,Spike_T478K,NSP6_T77A,M_A63T,Spike_G496S,NSP16_Q238H,…	2022-04-04		TRUE	TRUE		0.00742657	0.378678				00:00:00
hCoV-19/Australia/QLD0x00C399/2022		Original	betacoronavirus	EPI_ISL_10263345	2022-01-15	Oceania / Australia / Queensland		29782	Human	unknown	unknown	GRA	BA.1	BA.1	PLEARN-v1.17	VOC Omicron GRA (B.1.1.529+BA.*) first detected in Botswana/Hong Kong/South Africa	(NSP5_P132H,Spike_H69del,Spike_T95I,Spike_A67V,Spike_S373P,Spike_Q493R,Spike_N969K,Spike_H655Y,Spike_N856K,N_R203K,Spike_G142D,NSP6_S104del,NSP3_A1892T,Spike_Q954H,Spike_V213A,N_P13L,Spike_ins212Astop,NSP3_L1266I,Spike_N501Y,M_Q19E,Spike_N440K,NSP4_T492I,Spike_L216S,Spike_N679K,Spike_N764K,Spike_Q218S,Spike_Y505H,NSP6_I189V,Spike_T547K,M_D3G,Spike_D796Y,N_G204R,Spike_T478K,Spike_V143del,M_A63T,Sp…	2022-02-23		TRUE	TRUE		0.000537237	0.379561				00:00:00
hCoV-19/Australia/QLD38696/2022		Original	betacoronavirus	EPI_ISL_10262708	2022-01-17	Oceania / Australia / Queensland		29743	Human	unknown	unknown	GRA	BA.1	BA.1	PLEARN-v1.17	VOC Omicron GRA (B.1.1.529+BA.*) first detected in Botswana/Hong Kong/South Africa	(NSP5_P132H,Spike_H69del,Spike_T95I,Spike_A67V,Spike_S373P,Spike_Q493R,Spike_N969K,Spike_H655Y,Spike_N856K,N_R203K,Spike_G142D,NSP3_A1892T,Spike_Q954H,N_P13L,NSP3_L1266I,Spike_N501Y,N_R32del,M_Q19E,Spike_N440K,NSP4_T492I,NSP6_L105del,Spike_N679K,Spike_N764K,Spike_L212I,NSP6_G107del,Spike_Y505H,NSP6_I189V,Spike_T547K,M_D3G,Spike_D796Y,N_G204R,Spike_T478K,Spike_V143del,M_A63T,Spike_G496S,N_L161F,NS…	2022-02-23		TRUE				0.379686				00:00:00
hCoV-19/Australia/QLD39126/2022		Original	betacoronavirus	EPI_ISL_10262195	2022-01-17	Oceania / Australia / Queensland		29846	Human	unknown	unknown	GRA	BA.1	BA.1	PLEARN-v1.17	VOC Omicron GRA (B.1.1.529+BA.*) first detected in Botswana/Hong Kong/South Africa	(NSP5_P132H,Spike_H69del,Spike_T95I,Spike_A67V,Spike_S373P,Spike_Q493R,Spike_N969K,Spike_H655Y,Spike_N856K,N_R203K,Spike_G142D,NSP3_A1892T,Spike_Q954H,N_P13L,NSP3_L1266I,Spike_N501Y,M_Q19E,Spike_N440K,NSP4_T492I,NSP3_T1384N,Spike_N679K,Spike_N764K,Spike_Y505H,Spike_T547K,M_D3G,Spike_D796Y,N_G204R,NSP3_L616F,Spike_T478K,Spike_V143del,M_A63T,Spike_G496S,Spike_K417N,Spike_S371L,N_G18V,Spike_G339D,NS…	2022-02-23		TRUE		TRUE	0.185888	0.383241				00:00:00
hCoV-19/Australia/QLD0x00C6EC/2022		Original	betacoronavirus	EPI_ISL_10305331	2022-01-17	Oceania / Australia / Queensland		29781	Human	unknown	unknown	GRA	BA.1	BA.1	PLEARN-v1.17	VOC Omicron GRA (B.1.1.529+BA.*) first detected in Botswana/Hong Kong/South Africa	(NSP5_P132H,Spike_H69del,Spike_T95I,Spike_A67V,Spike_S373P,Spike_Q493R,Spike_N969K,Spike_H655Y,Spike_N856K,N_R203K,Spike_G142D,NSP3_A1892T,Spike_Q954H,Spike_V213A,N_P13L,Spike_N501Y,M_Q19E,Spike_N440K,NSP4_T492I,NSP6_L105del,Spike_N679K,Spike_N764K,Spike_Q218S,NSP6_G107del,Spike_Y505H,NSP6_I189V,Spike_T547K,M_D3G,Spike_D796Y,N_G204R,Spike_T478K,Spike_V143del,M_A63T,Spike_G496S,Spike_L212S,Spike_K…	2022-02-24		TRUE			0.0259897	0.379564				00:00:00
hCoV-19/Australia/QLD40139/2022		Original	betacoronavirus	EPI_ISL_10262983	2022-01-18	Oceania / Australia / Queensland		29743	Human	unknown	unknown	GRA	BA.1	BA.1	PLEARN-v1.17	VOC Omicron GRA (B.1.1.529+BA.*) first detected in Botswana/Hong Kong/South Africa	(NSP5_P132H,Spike_H69del,Spike_T95I,Spike_A67V,Spike_S373P,Spike_Q493R,Spike_N969K,Spike_H655Y,Spike_N856K,N_R203K,Spike_G142D,NSP3_A1892T,Spike_Q954H,N_P13L,NSP3_L1266I,Spike_N501Y,N_R32del,M_Q19E,Spike_N440K,NSP4_T492I,NSP6_L105del,Spike_N679K,Spike_N764K,Spike_L212I,NSP6_G107del,Spike_Y505H,NSP6_I189V,Spike_T547K,M_D3G,Spike_D796Y,N_G204R,Spike_T478K,Spike_V143del,M_A63T,Spike_G496S,N_L161F,NS…	2022-02-23		TRUE			0.000706048	0.379551				00:00:00
hCoV-19/Australia/QLD39214/2022		Original	betacoronavirus	EPI_ISL_10261870	2022-01-18	Oceania / Australia / Queensland		29743	Human	unknown	unknown	GRA	BA.1	BA.1	PLEARN-v1.17	VOC Omicron GRA (B.1.1.529+BA.*) first detected in Botswana/Hong Kong/South Africa	(NSP5_P132H,Spike_H69del,Spike_T95I,Spike_A67V,Spike_S373P,Spike_Q493R,Spike_N969K,Spike_H655Y,Spike_N856K,N_R203K,Spike_G142D,NSP3_A1892T,Spike_Q954H,N_P13L,NSP3_L1266I,Spike_N501Y,N_R32del,M_Q19E,Spike_N440K,NSP4_T492I,NSP6_L105del,Spike_N679K,Spike_N764K,Spike_L212I,NSP6_G107del,Spike_Y505H,NSP6_I189V,Spike_T547K,M_D3G,Spike_D796Y,N_G204R,Spike_T478K,Spike_V143del,M_A63T,Spike_G496S,N_L161F,NS…	2022-02-23		TRUE			0.0154994	0.379004				00:00:00
hCoV-19/Australia/QLD0x00C46D/2022		Original	betacoronavirus	EPI_ISL_10263657	2022-01-20	Oceania / Australia / Queensland		29753	Human	unknown	unknown	GRA	BA.1	BA.1	PLEARN-v1.17	VOC Omicron GRA (B.1.1.529+BA.*) first detected in Botswana/Hong Kong/South Africa	(NSP5_P132H,Spike_H69del,Spike_T95I,Spike_A67V,Spike_S373P,Spike_Q493R,Spike_N969K,Spike_H655Y,Spike_N856K,N_R203K,Spike_G142D,NSP6_S104del,NSP3_A1892T,Spike_Q954H,Spike_V213A,N_P13L,NSP3_L1266I,Spike_N501Y,M_Q19E,Spike_N440K,NSP4_T492I,Spike_N679K,Spike_N764K,Spike_Q218S,Spike_Y505H,NSP6_I189V,Spike_T547K,M_D3G,Spike_D796Y,N_G204R,Spike_T478K,Spike_V143del,M_A63T,Spike_G496S,Spike_L212S,Spike_K4…	2022-02-23		TRUE	TRUE		0.000705811	0.37949				00:00:00
hCoV-19/Australia/QLD39476/2022		Original	betacoronavirus	EPI_ISL_10262189	2022-01-21	Oceania / Australia / Queensland		29758	Human	unknown	unknown	GRA	BA.1	BA.1	consensus call	VOC Omicron GRA (B.1.1.529+BA.*) first detected in Botswana/Hong Kong/South Africa	(Spike_T95I,NSP12_G671S,Spike_S373P,Spike_Q493R,Spike_N969K,Spike_H655Y,Spike_N856K,N_R203K,Spike_G142D,NSP8_T145A,Spike_Q954H,NS3_L106F,N_P13L,Spike_N501Y,N_R32del,NSP3_P1228L,NSP14_S396A,NSP3_A256V,M_Q19E,Spike_N440K,Spike_T19R,Spike_N679K,Spike_N764K,Spike_Y505H,Spike_T547K,M_D3G,Spike_D796Y,N_G204R,N_D343G,Spike_T478K,NSP6_T77A,M_A63T,Spike_G496S,NSP16_Q238H,Spike_K417N,Spike_S371L,Spike_G339…	2022-02-23		TRUE	TRUE		0.19793	0.378708				00:00:00
hCoV-19/Australia/QLD39725/2022		Original	betacoronavirus	EPI_ISL_10261521	2022-01-23	Oceania / Australia / Queensland		29743	Human	unknown	unknown	GRA	BA.1	BA.1	PLEARN-v1.17	VOC Omicron GRA (B.1.1.529+BA.*) first detected in Botswana/Hong Kong/South Africa	(NSP5_P132H,Spike_H69del,Spike_T95I,Spike_A67V,Spike_S373P,Spike_Q493R,Spike_N969K,Spike_H655Y,Spike_N856K,N_R203K,Spike_G142D,NSP3_A1892T,Spike_Q954H,N_P13L,NSP3_L1266I,Spike_N501Y,N_R32del,M_Q19E,Spike_N440K,NSP4_T492I,NSP6_L105del,Spike_N679K,Spike_N764K,Spike_L212I,NSP6_G107del,Spike_Y505H,NSP6_I189V,Spike_T547K,M_D3G,Spike_D796Y,N_G204R,Spike_T478K,Spike_V143del,M_A63T,Spike_G496S,N_L161F,NS…	2022-02-23		TRUE			0.0315368	0.379587				00:00:00
hCoV-19/Australia/QLD0x00C4B4/2022		Original	betacoronavirus	EPI_ISL_10262264	2022-01-23	Oceania / Australia / Queensland		29781	Human	unknown	unknown	GRA	BA.1	BA.1	PLEARN-v1.17	VOC Omicron GRA (B.1.1.529+BA.*) first detected in Botswana/Hong Kong/South Africa	(NSP5_P132H,Spike_H69del,Spike_T95I,Spike_A67V,Spike_S373P,Spike_Q493R,Spike_N969K,Spike_H655Y,Spike_N856K,N_R203K,Spike_G142D,NSP3_A1892T,Spike_Q954H,N_P13L,NSP3_L1266I,Spike_N501Y,M_Q19E,Spike_N440K,NSP4_T492I,NSP6_L105del,Spike_N679K,Spike_N764K,NSP6_G107del,Spike_Y505H,NSP6_I189V,Spike_T547K,M_D3G,Spike_D796Y,N_G204R,NSP16_P215L,Spike_T478K,Spike_V143del,M_A63T,Spike_G496S,NSP3_V1069I,Spike_K…	2022-02-23		TRUE	TRUE		0.00634633	0.380137				00:00:00
hCoV-19/Australia/QLD39720/2022		Original	betacoronavirus	EPI_ISL_10262204	2022-01-25	Oceania / Australia / Queensland		29696	Human	unknown	unknown	GRA	BA.1	BA.1	PLEARN-v1.17	VOC Omicron GRA (B.1.1.529+BA.*) first detected in Botswana/Hong Kong/South Africa	(Spike_H69del,Spike_T95I,Spike_A67V,Spike_S373P,Spike_Q493R,Spike_N969K,Spike_H655Y,Spike_N856K,N_R203K,Spike_G142D,NSP3_A1892T,Spike_Q954H,N_P13L,Spike_N501Y,N_R32del,M_Q19E,Spike_N440K,NSP6_L105del,Spike_N679K,Spike_Y505H,NSP6_G107del,NSP6_I189V,Spike_T547K,M_D3G,Spike_D796Y,N_G204R,Spike_T478K,Spike_V143del,M_A63T,Spike_G496S,Spike_K417N,NSP6_S106del,Spike_S371L,Spike_G339D,Spike_P681H,Spike_Y…	2022-02-23		TRUE		TRUE	0.170966	0.378001				00:00:00
hCoV-19/Australia/QLD0x00C90A/2022		Original	betacoronavirus	EPI_ISL_10973550	2022-01-28	Oceania / Australia / Queensland		29789	Human	unknown	unknown	GRA	BA.1	BA.1	PLEARN-v1.17	VOC Omicron GRA (B.1.1.529+BA.*) first detected in Botswana/Hong Kong/South Africa	(NSP5_P132H,Spike_H69del,Spike_T95I,Spike_A67V,Spike_S373P,Spike_Q493R,Spike_N969K,Spike_H655Y,Spike_N856K,N_R203K,Spike_G142D,NSP6_S104del,NSP3_A1892T,Spike_Q954H,Spike_V213A,N_P13L,NSP3_L1266I,Spike_N501Y,M_Q19E,Spike_N440K,NSP4_T492I,Spike_N679K,Spike_N764K,Spike_Q218S,Spike_Y505H,NSP6_I189V,Spike_T547K,M_D3G,Spike_D796Y,N_G204R,Spike_T478K,Spike_V143del,M_A63T,Spike_G496S,Spike_L212S,NSP3_V10…	2022-03-13		TRUE			0.00271912	0.379561				00:00:00
hCoV-19/Australia/QLD0x00C780/2022		Original	betacoronavirus	EPI_ISL_10975120	2022-01-31	Oceania / Australia / Queensland		29840	Human	unknown	unknown	GRA	BA.1	BA.1	PLEARN-v1.17	VOC Omicron GRA (B.1.1.529+BA.*) first detected in Botswana/Hong Kong/South Africa	(NSP5_P132H,Spike_H69del,Spike_T95I,Spike_A67V,Spike_S373P,Spike_Q493R,Spike_N969K,Spike_H655Y,Spike_N856K,N_R203K,Spike_G142D,NSP15_V24F,Spike_Q954H,NS8_M1I,Spike_V213A,N_P13L,Spike_N501Y,M_Q19E,Spike_N440K,NSP4_T492I,NSP6_L105del,Spike_N679K,Spike_N764K,Spike_Q218S,NSP6_G107del,Spike_Y505H,NSP6_I189V,Spike_T547K,M_D3G,Spike_D796Y,N_G204R,Spike_T478K,Spike_V143del,M_A63T,Spike_G496S,Spike_L212S,…	2022-03-13		TRUE		TRUE	0.135757	0.382489				00:00:00
hCoV-19/Australia/QLD50007/2022		Original	betacoronavirus	EPI_ISL_10263035	2022-02-01	Oceania / Australia / Queensland		29745	Human	unknown	unknown	GRA	BA.1	BA.1	PANGO-v1.17	VOC Omicron GRA (B.1.1.529+BA.*) first detected in Botswana/Hong Kong/South Africa	(NSP5_P132H,Spike_H69del,Spike_T95I,Spike_A67V,Spike_S373P,Spike_Q493R,Spike_N969K,Spike_H655Y,Spike_N856K,N_R203K,Spike_G142D,NSP3_A1892T,Spike_Q954H,N_P13L,NSP3_L1266I,Spike_N501Y,N_R32del,M_Q19E,Spike_N440K,NSP4_T492I,NSP6_L105del,Spike_N679K,Spike_N764K,Spike_L212I,NSP6_G107del,Spike_Y505H,NSP6_I189V,Spike_T547K,M_D3G,Spike_D796Y,N_G204R,Spike_T478K,Spike_V143del,M_A63T,Spike_G496S,NSP3_V1069…	2022-02-23		TRUE	TRUE		0.000874096	0.379555				00:00:00
hCoV-19/Australia/QLD0x00CAFA/2022		Original	betacoronavirus	EPI_ISL_10974738	2022-02-04	Oceania / Australia / Queensland		29786	Human	unknown	unknown	GRA	BA.1	BA.1	PANGO-v1.17	VOC Omicron GRA (B.1.1.529+BA.*) first detected in Botswana/Hong Kong/South Africa	(NSP5_P132H,Spike_H69del,Spike_T95I,Spike_A67V,Spike_S373P,Spike_Q493R,Spike_N969K,Spike_H655Y,Spike_N856K,N_R203K,Spike_G142D,NSP3_A1892T,Spike_Q954H,Spike_V213A,N_P13L,Spike_ins212Astop,NSP3_L1266I,Spike_N501Y,NSP4_T83I,M_Q19E,Spike_N440K,NSP4_T492I,Spike_L216S,Spike_N679K,Spike_N764K,Spike_Q218S,NSP6_G107del,Spike_Y505H,NSP6_I189V,Spike_T547K,M_D3G,Spike_D796Y,N_G204R,Spike_T478K,Spike_V143del…	2022-03-13		TRUE	TRUE		0.00597596	0.37956				00:00:00
hCoV-19/Australia/QLD0x00D1EF/2022		Original	betacoronavirus	EPI_ISL_11207651	2022-02-04	Oceania / Australia / Queensland		29682	Human	unknown	unknown	GRA	BA.1	BA.1	PLEARN-v1.17	VOC Omicron GRA (B.1.1.529+BA.*) first detected in Botswana/Hong Kong/South Africa	(NSP5_P132H,Spike_H69del,Spike_T95I,Spike_A67V,Spike_S373P,Spike_Q493R,Spike_N969K,Spike_H655Y,Spike_N856K,NSP3_A1892T,Spike_Q954H,N_P13L,Spike_N501Y,N_R32del,M_Q19E,Spike_N440K,NSP4_T492I,NSP6_L105del,Spike_N679K,Spike_N764K,Spike_Y505H,NSP6_G107del,NSP6_I189V,Spike_T547K,M_D3G,Spike_D796Y,Spike_T478K,M_A63T,Spike_G496S,NSP3_V1069I,Spike_K417N,NSP6_S106del,Spike_S371L,Spike_G339D,Spike_P681H,N_S…	2022-03-21		TRUE		TRUE	0.164948	0.378883				00:00:00
hCoV-19/Australia/QLD0x00D51E/2022		Original	betacoronavirus	EPI_ISL_11383927	2022-02-06	Oceania / Australia / Queensland		29743	Human	unknown	unknown	GRA	BA.1	BA.1	PLEARN-v1.17	VOC Omicron GRA (B.1.1.529+BA.*) first detected in Botswana/Hong Kong/South Africa	(NSP5_P132H,Spike_H69del,Spike_T95I,Spike_A67V,Spike_S373P,Spike_Q493R,Spike_N969K,Spike_H655Y,Spike_N856K,N_R203K,Spike_G142D,NSP3_A1892T,Spike_Q954H,N_P13L,NSP3_L1266I,Spike_N501Y,N_R32del,M_Q19E,Spike_N440K,NSP4_T492I,NSP6_L105del,Spike_N679K,Spike_N764K,Spike_L212I,NSP6_G107del,Spike_Y505H,NSP6_I189V,Spike_T547K,M_D3G,Spike_D796Y,N_G204R,Spike_T478K,NSP1_G112S,Spike_V143del,M_A63T,Spike_G496S…	2022-03-25		TRUE			0.00131123	0.379478				00:00:00
hCoV-19/Australia/QLD0x00D513/2022		Original	betacoronavirus	EPI_ISL_11383909	2022-02-07	Oceania / Australia / Queensland		29691	Human	unknown	unknown	GRA	BA.1	BA.1	PLEARN-v1.17	VOC Omicron GRA (B.1.1.529+BA.*) first detected in Botswana/Hong Kong/South Africa	(NSP5_P132H,Spike_H69del,Spike_T95I,Spike_A67V,Spike_S373P,Spike_Q493R,Spike_N969K,Spike_H655Y,Spike_N856K,N_R203K,Spike_G142D,NSP3_A1892T,Spike_Q954H,N_P13L,Spike_N501Y,N_R32del,M_Q19E,Spike_N440K,NSP4_T492I,NSP6_L105del,Spike_N764K,Spike_L212I,NSP6_G107del,Spike_Y505H,NSP6_I189V,Spike_T547K,M_D3G,Spike_D796Y,N_G204R,Spike_T478K,Spike_Q218E,Spike_ins294CALD,Spike_V143del,M_A63T,Spike_G496S,Spike…	2022-03-25		TRUE		TRUE	0.153043	0.378892				00:00:00
hCoV-19/Australia/QLD0x00C9BB/2022		Original	betacoronavirus	EPI_ISL_10975621	2022-02-07	Oceania / Australia / Queensland		29843	Human	unknown	unknown	GRA	BA.1	BA.1	PANGO-v1.17	VOC Omicron GRA (B.1.1.529+BA.*) first detected in Botswana/Hong Kong/South Africa	(NSP5_P132H,Spike_H69del,Spike_T95I,Spike_A67V,Spike_S373P,Spike_Q493R,Spike_N969K,Spike_H655Y,Spike_N856K,N_R203K,Spike_G142D,NSP3_A1892T,Spike_Q954H,Spike_V213A,N_P13L,Spike_ins212Astop,NSP3_L1266I,Spike_N501Y,NS3_G172C,M_Q19E,Spike_N440K,NSP4_T492I,NSP6_L105del,Spike_L216S,Spike_N679K,Spike_N764K,Spike_Q218S,NSP6_G107del,Spike_Y505H,NSP6_I189V,Spike_T547K,M_D3G,Spike_D796Y,N_G204R,Spike_T478K,…	2022-03-13		TRUE	TRUE		0.0214456	0.379927				00:00:00
[truncated: 28,569 more rows]

## Sheet: Wastewater_Epi
Sample	lineages	abundance	Samping site	Collection Date		Variant	First_date
WW39	BA.1.1.1	7.93651	LG	2021-12-21		BA.1.1.1	2021-12-21
WW39	BA.1.1.4	7.93651	LG	2021-12-21		BA.1.1.4	2021-12-21
WW39	BA.1.23	7.93651	LG	2021-12-21		BA.1.23	2021-12-21
WW39	BA.1.17.1	7.93651	LG	2021-12-21		BA.1.17.1	2021-12-21
WW39	BA.1.1	7.93651	LG	2021-12-21		BA.1.1	2021-12-21
WW39	BA.1.17	7.93651	LG	2021-12-21		BA.1.17	2021-12-21
WW39	BA.1.13	7.93651	LG	2021-12-21		BA.1.13	2021-12-21
WW39	BA.1.19	7.93651	LG	2021-12-21		BA.1.19	2021-12-21
WW39	BA.1.21	7.93651	LG	2021-12-21		BA.1.21	2021-12-21
[truncated: 1,745 more rows]

## Sheet: Wastewater_variants
Sample	Reference	Position	RefBase	AltBase	Annotation	Gene_Name	Feature_Type	Transcript_BioType	Gene_Position_Change	AA_Change	Annotation_Impact	Reference_Depth	Alternate_Depth	Allele_Frequency
[truncated: 254 more rows]
